# Supplementary material for: A comprehensive analysis of allele-specific expression and transcriptomic profiling in pig limbic and endocrine tissues
Source: Front Mol Neurosci. 2025 Sep 3;18:1616363. doi: 10.3389/fnmol.2025.1616363 (PMC12442888; doi:10.3389/fnmol.2025.1616363)
Supplement: Supplementary file 1 [file Table_1.xlsx]

## Sheet: S1
Supplementary Table 1. Mapping statistics of mRNA sequencing reads for amygdala (Amy), hippocampus (Hip), thalamus (Tal), hypothalamus (HT), pituitary gland (PG) and adrenal gland (AG)
The detailed mapping statistics for the RNA sequencing data across the 48 libraries from six tissues (amygdala, hippocampus, thalamus, hypothalamus, pituitary gland, and adrenal gland). The table includes key metrics such as total reads generated, the number of reads aligned to the Sscrofa11.1 reference genome, and the percentage of mapped reads and unmapped reads.
Sample	Raw reads	mapped	% of mapped	unmapped	% of unmapped
Amy_11	19681904	18110632	92.02	1571272	7.98333
Amy_12	21917064	19250387	87.83	2666677	12.1671
Amy_13	22305203	20157738	90.37	2147465	9.62764
Amy_14	20188414	17099140	84.7	3089274	15.3022
Amy_15	19830772	18132298	91.44	1698474	8.56484
Amy_16	20596237	18816067	91.36	1780170	8.64318
Amy_17	21938448	20046424	91.38	1892024	8.62424
Amy_18	24169832	22211656	91.9	1958176	8.10174
Hip_11	22407477	20207584	90.18	2199893	9.81767
Hip_12	21602877	19028605	88.08	2574272	11.9163
Hip_13	19535274	17667262	90.44	1868012	9.56225
Hip_14	22614860	20400136	90.21	2214724	9.79322
Hip_15	21931488	19756641	90.08	2174847	9.91655
Hip_16	22515443	19989895	88.78	2525548	11.217
Hip_17	23600753	21209174	89.87	2391579	10.1335
Hip_18	21779528	19777972	90.81	2001556	9.19008
Tal_11	34945131	32404241	92.73	2540890	7.27108
Tal_12	33026530	30304071	91.76	2722459	8.24325
Tal_13	35345234	31546047	89.25	3799187	10.7488
Tal_14	35342943	32339676	91.5	3003267	8.4975
Tal_15	27971063	25366845	90.69	2604218	9.3104
Tal_16	35955480	32758787	91.11	3196693	8.8907
Tal_17	28701734	26105044	90.95	2596690	9.04715
Tal_18	32706348	29636459	90.61	3069889	9.38622
HT_11	19864656	17661278	88.91	2203378	11.092
HT_12	20780697	18605449	89.53	2175248	10.4676
HT_13	20916661	19059864	91.12	1856797	8.87712
HT_14	21838345	19515640	89.36	2322705	10.6359
HT_15	21762810	19044660	87.51	2718150	12.4899
HT_16	20662884	18217956	88.17	2444928	11.8325
HT_17	23419357	20971391	89.55	2447966	10.4527
HT_18	20571419	18453257	89.7	2118162	10.2966
PG_11	22599217	20232800	89.53	2366417	10.4712
PG_12	20355757	18311100	89.96	2044657	10.0446
PG_13	27212368	24947204	91.68	2265164	8.32402
PG_14	22670042	20546541	90.63	2123501	9.36699
PG_15	19267874	17386653	90.24	1881221	9.76351
PG_16	19695123	17776146	90.26	1918977	9.74341
PG_17	16621705	14803220	89.06	1818485	10.9404
PG_18	21690917	19704111	90.84	1986806	9.15962
AG_11	22357566	19704164	88.13	2653402	11.868
AG_12	17893486	16124702	90.11	1768784	9.88507
AG_13	30600428	27583519	90.14	3016909	9.85904
AG_14	22154040	19090088	86.17	3063952	13.8302
AG_15	20477434	17979052	87.8	2498382	12.2007
AG_16	21696141	17398369	80.19	4297772	19.8089
AG_17	21954722	19575351	89.16	2379371	10.8376
AG_18	21100653	18925575	89.69	2175078	10.3081
n=48	1128774339	1013940871	89.6977	114833468	10.3023

## Sheet: S2
Supplementary Table 2. Number of genes showing significant differential expression (FDR < 0.05) across all pairwise tissue comparisons
The table includes 15,516 differentially expressed genes (DEGs) identified with FDR < 0.05 across all 15 pairwise comparisons between the six tissue types. The table aggregates the results from each comparison, creating a comprehensive DEGs list.
*Pink cells indicate genes with FDR < 0.05, signifying significant expression differences in specific comparison
*'NA' signify no significant expression differences were found in that comparison.
Genes	AmyvsHip	AmyvsTal	AmyvsHT	AmyvsPG	AmyvsAG	HipvsHT	HipvsTal	HipvsPG	HipvsAG	TalvsHT	TalvsPG	TalvsAG	HTvsPG	HTvsAG	PGvsAG
5_8S_rRNA	NA	NA	NA	0.010267	NA	NA	NA	NA	NA	NA	NA	NA	NA	NA	0.000403848
A2M	NA	NA	1.33e-15	2.64e-19	8.05e-156	1.22e-11	NA	9.56e-13	5.77e-86	0.00138751	1.33e-06	3.92e-75	0.000982561	3.88e-134	3.17e-68
A2ML1	NA	NA	NA	1.54e-14	3.07e-12	0.000557776	NA	2.19e-29	3.15e-05	NA	2.39e-12	1.78e-06	1.11e-34	1.41e-14	3.18e-47
A4GALT	NA	NA	0.035127	0.00850684	3.15e-41	0.000213446	NA	0.000172085	3.06e-44	0.000294625	8.11e-05	1.12e-10	NA	6.66e-104	7.56e-68
AAAS	NA	0.0261872	0.034786	8.37e-08	2.37e-05	2e-05	NA	9.36e-05	0.00951584	1.29e-05	NA	NA	2.84e-30	4.81e-21	NA
AACS	NA	NA	NA	2.96e-11	0.0121969	0.0170358	NA	7.76e-12	0.0278284	0.000590067	0.00178794	NA	6.08e-30	4.78e-09	0.000436171
AAGAB	NA	NA	0.00108807	NA	NA	0.000812251	NA	NA	NA	NA	0.00638928	0.0161405	2.38e-11	2.09e-06	NA
AAK1	NA	NA	0.00025283	8.94e-11	2.27e-05	0.00189643	0.0409246	2.57e-10	7.13e-05	8.99e-07	5.21e-11	2.59e-06	NA	NA	0.0026839
AAMP	NA	NA	0.00951933	NA	NA	5.21e-07	NA	0.00577704	NA	0.00273293	NA	NA	0.00330366	1.85e-10	0.000343552
AANAT	NA	0.00192454	3.03e-07	2.44e-07	NA	8.34e-09	0.000315648	2.45e-05	NA	NA	1.35e-13	6.33e-20	8.61e-22	4.77e-24	NA
AAR2	NA	NA	0.000336568	0.028036	NA	4.81e-07	NA	0.000891	NA	0.000197664	0.00419984	NA	0.0191643	1.21e-12	5.45e-07
AARD	NA	NA	NA	1.14e-08	NA	NA	NA	5.89e-10	NA	NA	1.61e-05	NA	NA	NA	1.16e-16
AARS1	NA	NA	NA	0.00105172	1.97e-05	NA	NA	0.000271465	1.64e-05	0.0445356	6.03e-05	NA	0.00543425	7.87e-08	5.08e-16
AARS2	NA	NA	3.02e-10	0.00395026	0.0311649	7.96e-18	NA	0.000725383	0.034989	0.000204109	NA	NA	1.09e-06	7.94e-07	NA
AASDH	NA	NA	0.0308104	NA	NA	0.00324844	NA	NA	NA	0.0146023	NA	NA	NA	0.0494968	NA
AASDHPPT	NA	NA	0.000521573	NA	NA	8.26e-05	NA	NA	NA	0.00426303	NA	0.00308991	3.46e-05	1.43e-12	NA
AASS	NA	NA	0.00188025	NA	1.17e-05	3.66e-09	NA	0.0188326	NA	0.0012148	NA	0.000733708	0.0143575	7.22e-18	2.2e-06
AATF	NA	NA	4.28e-05	2.07e-06	0.0356616	0.000794349	NA	8.02e-05	NA	0.0220344	0.0225179	NA	NA	0.00713934	0.0159115
AATK	0.000854212	0.00209773	NA	1.94e-31	3.3e-90	1.42e-06	NA	5.2e-60	5.97e-143	0.000102598	1.07e-32	7.16e-75	2.43e-37	5.66e-111	9.44e-14
ABAT	6.62e-08	0.0261833	NA	2.38e-33	5.28e-93	4.2e-22	NA	3.67e-10	4.46e-58	0.000674292	1.55e-09	2.87e-40	3.65e-59	2.85e-115	7.34e-20
ABCA1	NA	NA	0.00448955	NA	3.7e-05	2.34e-05	NA	0.0455179	5.65e-09	3.94e-05	NA	1.96e-09	0.0174297	NA	7.27e-05
ABCA3	NA	NA	0.00141847	1.13e-29	NA	5.05e-08	NA	3.64e-48	NA	0.00148385	1.58e-16	NA	2.46e-23	1.87e-06	6.72e-42
ABCA4	0.0241267	NA	0.00309121	0.0348922	1.57e-06	1.99e-09	NA	NA	7.36e-12	0.00166651	NA	4.27e-06	3.28e-06	0.0293466	2.36e-08
ABCA5	NA	NA	0.000321442	NA	0.00203823	3.05e-05	NA	NA	NA	0.00014227	NA	0.000106432	0.00101687	1.98e-14	0.00309341
ABCA6	NA	NA	NA	NA	9.62e-09	NA	NA	NA	2.35e-07	NA	0.0352281	2.65e-09	NA	8.42e-07	0.000294247
ABCA7	NA	NA	0.000237924	NA	8.13e-26	0.00288687	NA	NA	5.71e-27	NA	NA	1.72e-13	5.25e-08	1.24e-12	5.48e-36
ABCA8	NA	0.0015224	2.16e-06	NA	0.0106797	0.00263521	NA	NA	4.61e-05	NA	0.00298192	6.19e-09	0.000425276	1.36e-15	NA
ABCA9	NA	NA	3.25e-05	NA	NA	0.000822819	NA	NA	NA	0.0302563	NA	NA	0.000385773	0.000271069	NA
ABCB10	NA	0.0483441	1.03e-07	0.0226215	NA	2.18e-07	0.0370466	0.0142279	NA	NA	NA	0.000306602	0.0360121	2.73e-16	6.85e-05
ABCB6	NA	NA	0.00133048	3.8e-05	3.67e-06	3.11e-06	NA	1.77e-08	0.000397793	0.0326899	0.0191192	0.00159527	NA	3.34e-18	1.91e-21
ABCB7	NA	NA	1.31e-05	3.17e-06	9.63e-10	1.41e-06	NA	4.99e-07	1.78e-10	NA	0.0264012	0.00073663	NA	0.00730862	NA
ABCB8	NA	NA	1.78e-05	0.000167739	NA	1.56e-10	NA	1.96e-08	NA	2.83e-06	9.97e-06	NA	NA	3.9e-15	1.21e-11
ABCB9	NA	0.00545478	4.9e-05	2.1e-08	4.65e-15	7.57e-09	0.0329657	2.04e-12	2.64e-20	3.4e-07	5.52e-10	1.9e-14	NA	0.000365703	0.0378814
ABCC1	0.0183509	0.0105014	NA	1.47e-25	5.14e-33	NA	NA	7.68e-10	1.26e-14	0.0153046	4.3e-06	6.8e-12	1.55e-26	5.39e-34	0.00753174
ABCC10	NA	NA	5.8e-12	0.0389258	NA	4.52e-08	NA	0.000818751	NA	0.000929584	0.0170418	NA	4.38e-27	9.26e-11	0.0225622
ABCC12	NA	NA	NA	NA	NA	NA	NA	NA	NA	NA	NA	NA	0.0467753	NA	NA
ABCC3	NA	NA	NA	NA	3.05e-125	0.00207956	NA	NA	7.72e-131	NA	NA	4.6e-74	NA	7.2e-135	5.33e-128
ABCC5	NA	NA	0.041556	NA	NA	2.72e-08	0.00460693	1.85e-05	NA	NA	NA	NA	NA	0.00145112	0.0182882
ABCC8	4.34e-06	NA	6.51e-05	5.83e-64	NA	8.13e-26	NA	1.35e-95	0.0472535	0.00187422	4.49e-40	NA	1.27e-55	NA	4.91e-12
ABCC9	NA	NA	0.0331694	NA	NA	0.00375938	NA	NA	0.0047173	0.000674426	NA	0.000717728	NA	NA	NA
ABCD1	NA	NA	NA	0.000318484	8.12e-30	NA	NA	0.000410967	4.4e-31	0.0143928	NA	6.91e-11	1.44e-14	6.47e-61	1.08e-20
ABCD2	NA	NA	9.96e-05	NA	NA	9.89e-06	0.0169619	NA	NA	0.0341772	NA	3.16e-15	0.000697736	NA	NA
ABCD3	NA	NA	0.000166706	NA	0.000500584	3.97e-06	NA	NA	0.00278139	NA	0.0149369	4.89e-07	8.13e-13	9.87e-34	0.000316013
ABCD4	NA	NA	0.000107911	NA	2.26e-12	4.4e-06	NA	0.0419643	5.55e-10	0.000974056	NA	1.71e-07	0.000445657	2.85e-30	2.93e-19
ABCE1	NA	0.0081014	2.14e-07	2.96e-05	6.78e-12	3e-05	NA	0.00264196	2.04e-07	0.0123453	NA	0.000260116	NA	NA	NA
ABCF1	NA	NA	0.000676883	NA	2.64e-06	4.4e-08	NA	0.00298158	0.00145182	0.000933597	NA	2.34e-08	0.0247411	3.99e-34	1.59e-15
ABCF3	NA	NA	NA	0.00315495	NA	0.000701253	NA	5.36e-06	NA	0.000768084	8.8e-05	NA	NA	8.37e-09	8.92e-13
ABCG1	NA	NA	4.28e-07	0.00336568	0.000482245	5.39e-05	NA	1.09e-05	0.00664814	0.000786641	0.00123215	0.0340763	1.09e-18	NA	1.14e-08
ABCG2	NA	NA	NA	3.64e-07	2.35e-10	NA	NA	3.11e-10	2.58e-12	NA	7.51e-05	3.05e-07	0.0014596	5.75e-05	NA
ABCG4	NA	NA	4.91e-06	1.19e-21	1.07e-18	1.75e-08	0.0452109	6.28e-29	9.83e-23	6.28e-06	1.21e-13	6.55e-13	2.5e-10	1.84e-05	NA
ABHD1	NA	NA	NA	0.0404444	NA	NA	NA	NA	NA	NA	NA	NA	NA	NA	0.0148106
ABHD10	NA	NA	3.24e-05	NA	0.0450409	4.14e-06	NA	NA	NA	NA	NA	0.00108343	5.55e-06	2.12e-12	0.00193396
ABHD11	NA	0.0450079	1.43e-05	2.07e-06	7.58e-05	0.000214777	0.014137	4.35e-05	0.00113377	3.62e-06	6.65e-07	5.97e-06	NA	NA	NA
ABHD12	NA	NA	1.22e-06	1.04e-32	1.98e-23	1.73e-14	NA	1.99e-50	2.04e-35	9.37e-05	2.19e-17	9.04e-14	9.44e-24	1.94e-08	0.00651032
ABHD12B	NA	NA	8.12e-05	NA	NA	8.61e-11	NA	NA	NA	4.32e-10	NA	NA	7.63e-18	3.61e-14	NA
ABHD13	NA	NA	1.39e-05	0.00136353	0.000151057	4.18e-06	NA	0.000887783	0.000103517	0.00412008	0.0496056	0.0171673	NA	NA	NA
ABHD14A	NA	NA	0.000203615	NA	NA	5.83e-05	NA	NA	NA	0.00470537	NA	NA	0.000822693	0.000257162	NA
ABHD15	NA	NA	NA	4.73e-28	NA	NA	NA	4.83e-17	NA	NA	2.48e-12	NA	1.33e-28	NA	1.09e-23
ABHD16A	NA	NA	NA	NA	2.42e-09	NA	NA	NA	5.72e-12	0.0049172	NA	0.0280326	0.00100092	4.07e-25	4.01e-17
ABHD17A	NA	NA	2.32e-06	1.12e-11	NA	3.26e-10	NA	1.57e-16	NA	9.1e-05	1.48e-07	NA	0.0216345	1.93e-14	1.28e-23
ABHD17B	NA	0.0469465	1.53e-05	NA	NA	1.06e-07	0.0084621	NA	NA	NA	0.000763991	0.0103667	1.21e-09	1.14e-07	NA
ABHD17C	NA	1.52e-09	5.42e-05	0.000570074	3.05e-60	0.00155027	2.77e-07	0.00552828	2.22e-58	0.0293796	0.0006428	8.68e-16	NA	3.89e-24	2.81e-40
ABHD18	NA	NA	0.0395895	NA	0.0418804	2.55e-06	0.0282713	0.000368961	1.82e-06	NA	NA	NA	NA	NA	NA
ABHD2	NA	NA	NA	1.02e-07	2.81e-18	0.00031244	NA	4.24e-14	1.61e-26	NA	2.59e-06	3.37e-15	3.8e-12	1.52e-30	1.69e-05
ABHD3	NA	NA	0.000140837	0.00600772	3.83e-22	8.35e-06	NA	0.0217768	3.96e-22	NA	4.3e-05	9.54e-20	6.29e-16	6.15e-71	1.16e-14
ABHD4	NA	NA	NA	3.06e-18	0.0208127	NA	NA	2.44e-20	NA	0.0147392	2.43e-14	NA	7.46e-22	7.28e-05	2.83e-31
ABHD5	NA	NA	0.00199004	NA	0.0225387	6.14e-05	0.00990742	0.0181545	NA	NA	NA	6.71e-05	NA	1.11e-10	0.00119367
ABHD6	NA	0.00429885	NA	NA	5.64e-21	NA	NA	5.27e-05	1.07e-33	0.000688105	1.19e-05	9.11e-23	NA	4.94e-25	9.14e-19
ABHD8	NA	NA	0.00148043	3.05e-18	1.23e-33	5.34e-05	NA	1.11e-23	4.23e-42	0.00262603	6.08e-10	2.52e-16	4.79e-10	8.82e-20	0.00406586
ABI1	NA	NA	0.0462234	NA	0.0107491	NA	NA	0.0090388	0.000635219	0.036166	NA	NA	7.29e-07	1.71e-08	NA
ABI2	NA	NA	0.0206627	0.000192132	5.53e-28	0.000263875	NA	0.0269829	1.69e-19	0.00272159	0.00849042	4.1e-19	3e-16	6.57e-75	1.38e-13
ABI3BP	NA	NA	0.00274652	5.35e-11	9.87e-36	0.000247106	NA	3.28e-09	1.71e-30	9.73e-05	5.93e-05	1.08e-12	2.07e-18	2.46e-66	NA
ABL1	0.00343357	0.000461696	NA	NA	6.14e-06	0.000154082	NA	0.00741671	NA	3.59e-05	0.00175782	NA	NA	3.9e-12	1.68e-06
ABL2	NA	NA	0.00105521	NA	NA	0.000380241	NA	NA	NA	0.00191156	NA	NA	0.0134955	0.00190057	NA
ABLIM1	NA	NA	NA	1.45e-08	4.25e-13	0.00144516	NA	0.00395038	1.16e-05	NA	0.00478916	0.000196986	1.73e-25	4.56e-29	NA
ABLIM2	NA	NA	1.52e-05	7.32e-20	2.23e-101	2.11e-06	NA	3.42e-27	2.33e-129	NA	1.48e-05	1.54e-41	1.3e-06	8.5e-70	5.46e-46
ABLIM3	NA	NA	0.0303096	0.0303579	6.33e-24	0.0209377	NA	0.0221071	6.19e-29	0.0241727	0.0488102	2.2e-15	NA	1e-17	6.98e-23
ABR	NA	0.0487762	1.58e-17	4.86e-24	7.95e-13	8.17e-18	NA	4.93e-25	2.05e-12	0.00783858	3.29e-05	0.0141566	0.0180597	NA	0.00773982
ABRACL	NA	NA	NA	2.6e-06	2.03e-12	NA	0.0384183	6.58e-08	3.07e-14	0.0307637	0.00417313	1.69e-06	4.8e-08	2.14e-13	NA
ABRAXAS1	NA	NA	2.56e-06	NA	NA	1.67e-09	NA	0.00230479	NA	0.00308174	NA	NA	0.00924875	1.26e-07	0.038487
ABRAXAS2	NA	NA	4.33e-05	NA	NA	3.24e-06	NA	NA	0.044516	0.000164946	NA	NA	2.35e-06	0.00351839	NA
ABT1	NA	NA	NA	NA	NA	NA	NA	NA	NA	NA	NA	NA	0.0133747	NA	NA
ABTB1	NA	NA	0.0429373	NA	0.0410729	0.00322411	NA	NA	0.00401886	0.000107766	0.00619698	0.000356178	0.046707	NA	NA
ABTB2	NA	2.22e-09	NA	0.00386223	6.24e-09	0.0311416	1.19e-08	1.03e-05	6.6e-14	2.9e-11	3.39e-16	1.12e-24	NA	0.000769221	0.00314914
ACAA1	NA	NA	2.26e-05	0.00276936	0.00363521	2.97e-10	NA	2.65e-06	NA	0.000826418	0.0102412	NA	NA	2.86e-17	3.33e-12
ACAA2	NA	NA	3.65e-06	4.97e-10	0.0235169	3.37e-08	0.00725979	2.11e-12	0.000873318	NA	0.0186221	NA	0.000377132	NA	0.00132854
ACACA	NA	NA	0.0356144	NA	1.13e-07	0.0150635	NA	NA	7.34e-06	NA	0.0209063	1.5e-07	0.00114401	4.65e-10	8.15e-05
ACAD10	NA	NA	NA	NA	9.39e-09	NA	NA	0.00112886	2.22e-13	NA	0.00590245	8.88e-10	6.9e-06	4.65e-21	4.2e-09
ACAD11	NA	NA	2.06e-06	0.00549182	NA	4.18e-07	NA	0.00195967	NA	0.0191322	NA	NA	0.0496621	5.22e-06	NA
ACAD9	NA	NA	0.000154347	1.04e-09	NA	2.4e-10	NA	6.58e-17	NA	0.00340857	1.34e-05	NA	0.0198559	1.64e-12	6.07e-22
ACADL	NA	NA	0.00323548	9.35e-08	3.98e-06	7.07e-07	NA	0.00041488	2.07e-13	0.00759284	1.42e-07	6.21e-06	1.57e-24	0.0226533	1.13e-46
ACADM	NA	NA	1.79e-05	NA	4.71e-24	3.52e-05	NA	NA	9.59e-20	0.00365712	NA	7.47e-17	5.97e-07	1.58e-07	4.47e-36
ACADS	NA	NA	NA	NA	1.66e-16	NA	NA	NA	2.98e-17	NA	NA	4.86e-11	4.25e-05	1e-25	2.85e-16
ACADSB	NA	NA	0.000412665	3.09e-05	1.1e-15	3.37e-06	0.021325	1.39e-07	8.07e-20	NA	NA	1.3e-05	NA	3.87e-12	2.04e-05
ACADVL	NA	NA	0.011711	NA	0.0030092	0.000206092	NA	NA	NA	0.000871086	NA	NA	0.000107876	8.32e-14	9.24e-05
ACAN	NA	1.05e-12	0.00378692	5.58e-28	7.49e-09	NA	4.02e-09	1.24e-45	7.89e-16	9.34e-07	3.38e-54	2.16e-29	4.42e-42	3.31e-14	NA
ACAP1	NA	NA	NA	9.12e-05	NA	NA	NA	0.000320632	NA	0.0210023	0.000340895	NA	NA	NA	0.00750436
ACAP2	NA	0.00141289	3.92e-08	0.0164787	NA	1.94e-05	NA	NA	NA	0.0108967	NA	0.0182124	0.0157605	9.8e-07	NA
ACAP3	NA	NA	6.29e-18	5.01e-23	6.27e-37	2.39e-19	NA	3.9e-24	4.78e-38	6.23e-05	3.8e-07	1.33e-14	NA	1.71e-08	1.56e-05
ACAT1	NA	NA	0.000564696	0.000637412	5.45e-06	5.69e-06	NA	4.62e-06	8.07e-09	0.00545903	0.00329639	6.12e-05	NA	0.00699237	NA
ACAT2	0.0247798	0.0372836	0.00630746	1.64e-50	NA	NA	NA	8.3e-60	NA	NA	3.11e-35	NA	1.68e-57	NA	3.63e-40
ACBD3	NA	NA	2.29e-06	6.22e-10	0.00624553	5.02e-07	NA	2.04e-10	0.000788172	0.000695585	2.32e-07	NA	NA	0.00941214	5.49e-06
ACBD4	NA	NA	NA	NA	NA	0.0036415	NA	0.00258266	0.0382534	NA	NA	NA	NA	NA	NA
ACBD5	NA	NA	4.53e-05	NA	NA	2.14e-06	NA	NA	NA	0.00230997	NA	0.000208408	0.000396612	7.28e-14	0.0242341
ACBD6	NA	NA	0.000822532	3.77e-11	0.000178718	0.00129869	NA	1.76e-09	0.00206135	NA	5.28e-05	0.00241698	3.41e-06	0.00309043	NA
ACBD7	NA	3.9e-11	0.00789343	0.000122009	NA	0.00463359	2.69e-12	6.57e-05	NA	0.000109622	0.00766359	1.18e-22	NA	NA	9.82e-11
ACCS	NA	NA	0.0342691	NA	0.00879507	0.00724996	NA	NA	NA	NA	NA	0.00789177	1.68e-05	1.78e-08	NA
ACCSL	NA	NA	0.0158158	4.91e-05	6.17e-10	NA	NA	0.00598644	7.56e-07	0.019618	0.00276925	9.63e-06	NA	0.000888494	0.0452428
ACD	NA	NA	0.00764832	NA	0.00927219	0.000115908	NA	NA	NA	0.0315494	NA	0.0320888	0.000225587	7.69e-12	0.000923673
ACE	NA	NA	NA	NA	2.11e-29	NA	0.0326419	NA	4.3e-48	0.00169359	NA	3.58e-09	0.00216139	2.34e-75	7.16e-42
ACER1	NA	0.00213523	0.00285459	2.04e-22	8.45e-19	0.0450912	0.0434706	3.01e-20	2.35e-16	NA	1.87e-09	2.63e-07	1.59e-11	9.3e-08	NA
ACER2	NA	NA	0.0262889	NA	0.00244557	0.000137762	NA	0.00327506	NA	NA	NA	NA	NA	2.16e-07	2.34e-05
ACER3	NA	NA	3.11e-07	NA	NA	4.42e-07	NA	NA	NA	NA	0.000893801	0.00832445	8.43e-17	1.8e-12	NA
ACHE	0.0165757	0.00236441	0.0427997	1.28e-83	1.29e-50	4.91e-10	7.6e-07	6.91e-71	9.2e-38	0.0115709	4.63e-47	2.01e-36	1.05e-147	2.37e-70	0.000253805
ACIN1	NA	NA	NA	2.18e-10	NA	0.00142239	NA	4.57e-45	NA	NA	1.1e-05	NA	7.72e-37	0.0352538	1.82e-06
ACKR1	NA	NA	8.92e-08	4.99e-47	3.52e-33	8.28e-12	NA	3.88e-63	1.19e-40	0.00209183	2.22e-21	2.09e-16	1.76e-25	3.29e-12	NA
ACKR2	NA	NA	NA	1.69e-12	5.09e-52	NA	NA	2.58e-31	4.08e-103	NA	1.29e-35	3.05e-106	1.06e-52	1.97e-132	4.73e-42
ACKR3	NA	0.00427706	NA	NA	NA	0.0027602	NA	NA	0.0117236	6.74e-06	0.00185506	5.06e-05	0.00361146	NA	NA
ACLY	NA	NA	NA	0.00329507	1.1e-14	0.0205532	NA	NA	8.93e-11	NA	0.0344891	1.7e-12	5.36e-07	2.3e-26	3.91e-07
ACO1	NA	NA	0.00537813	3.68e-38	1.06e-43	0.00137305	NA	2.37e-47	1.53e-53	0.0195151	2.06e-17	3.72e-22	3.69e-34	1.18e-46	NA
ACO2	NA	NA	3.54e-08	3e-06	0.00252215	1.74e-12	NA	2.45e-08	0.00436211	1.72e-06	5.04e-06	NA	NA	1.59e-29	5.11e-23
ACOT11	NA	NA	0.00220687	4.03e-06	0.00418752	0.0117788	NA	4.28e-08	0.0138441	0.00629801	0.00843397	0.01359	3.74e-20	NA	7.79e-13
ACOT12	NA	NA	NA	NA	NA	NA	NA	NA	NA	0.00602478	NA	NA	NA	NA	NA
ACOT13	NA	NA	0.0012227	1.41e-06	NA	3.13e-05	NA	1.11e-08	NA	NA	NA	NA	0.000248618	0.0117641	4.29e-07
ACOT4	NA	NA	0.0133462	2.98e-06	0.000126202	2.11e-07	NA	2.83e-13	NA	0.00426587	4.95e-05	NA	NA	5.31e-17	2.71e-30
ACOT6	NA	NA	0.0400201	NA	9.37e-09	2.6e-05	NA	NA	0.00380917	NA	NA	2.43e-10	0.00101278	3.79e-19	1.59e-10
ACOT7	NA	NA	NA	8.9e-28	1.24e-47	0.00319707	NA	2.63e-47	4.78e-77	0.000421416	1.56e-21	6.39e-33	8.09e-31	1.8e-51	0.00250005
ACOT8	NA	0.00252203	NA	0.0273202	4.58e-10	0.00849655	0.0273774	0.000136826	6.85e-07	4.24e-05	1.43e-06	NA	NA	2.12e-24	2.79e-28
ACOT9	NA	NA	0.000143799	NA	NA	0.000134625	NA	NA	NA	NA	NA	0.00544153	0.0172099	1.91e-10	0.000401369
ACOX1	NA	NA	NA	0.0488969	9.71e-05	4.72e-06	NA	2.68e-06	2.95e-11	NA	NA	0.00258613	NA	5.1e-07	0.00484003
ACOX2	NA	NA	NA	1.64e-36	2.21e-32	0.00274626	NA	4.33e-49	3.32e-41	NA	4.94e-21	1.68e-25	1.81e-47	4.87e-41	0.0146401
ACOX3	NA	NA	2.38e-08	0.000359258	NA	1.43e-05	NA	0.0146757	NA	0.0338333	NA	NA	0.0318343	1.81e-12	2.27e-06
ACOXL	NA	NA	NA	NA	NA	NA	NA	NA	NA	0.0210866	0.0250882	0.0237262	NA	NA	NA
ACP1	NA	NA	NA	NA	NA	NA	NA	0.0324383	NA	0.021892	0.0230486	NA	NA	9.18e-05	4.41e-05
ACP2	NA	NA	0.00315307	6.95e-16	NA	NA	NA	7.55e-13	0.0264216	0.0162314	3.27e-07	NA	2.45e-08	1.61e-06	1.16e-23
ACP4	NA	NA	1.58e-05	1.42e-20	3.56e-20	NA	NA	1.06e-12	8.49e-12	0.0230136	1.14e-07	6.87e-07	7.1e-10	3.55e-07	NA
ACP5	NA	NA	NA	1.23e-10	2.08e-53	NA	NA	5.29e-08	2.92e-49	NA	1.86e-06	1.38e-42	5e-11	1.47e-60	1.94e-20
ACP6	NA	NA	3.23e-05	1.11e-06	NA	5.78e-09	NA	2.31e-10	0.00142101	4.63e-05	1.27e-05	NA	NA	2.97e-08	1.12e-09
ACRBP	NA	NA	NA	1.35e-06	0.00704398	NA	NA	0.0398029	NA	NA	3.85e-05	0.00169195	1.19e-12	5.58e-07	NA
ACSBG1	NA	NA	0.00532987	2.05e-14	1.13e-119	0.000454923	NA	4.65e-15	4.26e-137	0.000267663	2.7e-15	1.06e-76	0.000114241	8.12e-111	1.13e-06
ACSF2	NA	NA	0.00119416	2.15e-05	1.22e-07	3.94e-05	NA	3.64e-07	3.6e-06	0.00634063	0.00109176	0.000143297	NA	7.85e-28	2.27e-33
ACSF3	NA	NA	0.000112233	1.56e-08	5.6e-07	1.2e-07	NA	3.34e-12	4.38e-09	0.00382774	3.17e-05	3.96e-05	0.0379578	7.12e-30	7.17e-36
ACSL1	NA	0.00111656	1.76e-05	NA	2.23e-09	0.000179348	0.0102023	NA	5.16e-15	NA	0.00503256	3.3e-15	0.00165081	1.93e-31	4.51e-16
ACSL3	NA	NA	0.000173869	NA	2.01e-07	3.12e-05	NA	NA	8.16e-05	0.00211023	0.00542409	5.27e-13	3.23e-08	1.05e-22	0.000645253
ACSL4	NA	NA	0.000103014	NA	4.34e-18	0.000103219	NA	NA	2.28e-15	0.000750832	NA	3.6e-17	3.9e-06	3.19e-05	1.11e-19
ACSL5	NA	NA	0.00205128	0.0184481	NA	0.000115629	NA	0.000417083	0.00149373	NA	NA	NA	NA	NA	NA
ACSM5	NA	NA	NA	0.00416503	NA	NA	NA	0.000182081	NA	NA	1.26e-05	NA	6.22e-05	NA	0.0287308
ACSS1	NA	NA	0.00418986	2.86e-17	0.012152	0.00459933	NA	4.23e-16	0.0386408	0.0457555	7.58e-08	NA	1.81e-08	1.52e-11	1.47e-33
ACSS2	NA	0.0159773	NA	1.07e-06	2.57e-08	0.0249092	NA	1.38e-13	0.00045391	0.00228242	2.63e-11	0.0167103	9.87e-09	4.74e-14	1.64e-34
ACSS3	NA	NA	0.00166993	0.00926806	1.8e-06	2.86e-06	NA	2.04e-05	1.2e-11	0.00405791	0.00759952	6.77e-06	NA	0.0115627	0.0124637
ACTA2	0.0014718	0.00104217	NA	NA	1.91e-52	1.51e-06	NA	9.26e-05	1.77e-25	5.93e-07	0.000126092	6.81e-34	NA	1.81e-89	3.81e-79
ACTB	NA	NA	0.00317224	1.06e-05	NA	1.3e-08	NA	6.44e-11	NA	0.00322449	0.000106991	NA	NA	1.15e-07	3.22e-10
ACTC1	NA	NA	NA	5.5e-09	2.97e-21	1.56e-06	NA	7.17e-12	1.01e-28	0.000343365	1.68e-07	4.45e-20	1.31e-06	4.08e-17	NA
ACTG1	NA	NA	5.83e-06	0.0244611	0.0368597	6.67e-13	NA	6.57e-05	NA	0.000527684	0.0449745	NA	0.0111085	3.57e-16	2.39e-07
ACTG2	1.37e-07	0.000235228	NA	NA	4.13e-16	4.79e-10	NA	9.36e-15	NA	8.5e-06	2.76e-09	0.0310728	NA	2.32e-22	8.15e-26
ACTL6A	NA	0.0372656	5.16e-08	1.04e-13	1.97e-07	1.53e-06	0.0369578	6.16e-11	1.15e-06	NA	0.00783296	NA	0.0110543	NA	NA
ACTN1	NA	5.3e-16	1.5e-26	NA	2.6e-28	8.76e-34	8.35e-18	NA	1.39e-45	NA	2.62e-15	1.36e-90	1.24e-26	2.37e-104	4.85e-32
ACTN2	5.02e-08	NA	0.00577863	2.65e-27	1.08e-09	3.36e-28	0.000634269	5.09e-105	5.7e-40	0.0123429	2.6e-16	4.21e-06	8.62e-19	0.00607619	1.43e-05
ACTN3	0.00481546	NA	NA	NA	NA	2.97e-05	NA	0.000182262	7.38e-05	NA	NA	NA	NA	NA	NA
ACTR10	NA	NA	0.00147025	NA	NA	8.39e-06	0.0283838	0.019271	0.0211112	NA	NA	NA	0.00796742	0.0128305	NA
ACTR1A	NA	NA	0.000630017	3.39e-16	0.00290089	2.27e-09	NA	2.48e-28	6.49e-07	0.000651985	1.74e-10	0.00324667	2.83e-09	NA	1.73e-14
ACTR1B	NA	NA	2.96e-07	NA	NA	3.5e-08	NA	NA	NA	0.00848669	NA	NA	3.6e-08	2.55e-06	NA
ACTR2	NA	NA	0.000118499	NA	NA	1.74e-05	NA	NA	NA	0.000212728	NA	NA	0.000254948	5.78e-10	NA
ACTR3	NA	NA	0.000340939	NA	2.42e-09	0.00236526	NA	NA	2.53e-06	0.0198967	0.0223533	8.99e-06	1.32e-10	0.00112737	3.66e-19
ACTR5	NA	NA	0.0107814	NA	1.52e-07	0.00117881	NA	NA	3.15e-06	0.000898268	NA	0.000466679	0.00246905	7.36e-27	8.32e-15
ACTR6	NA	0.022738	5.13e-06	NA	0.0318479	2.49e-05	NA	NA	NA	0.0196622	NA	NA	0.00121389	0.000118249	NA
ACTR8	NA	NA	9.18e-06	8.63e-06	0.00364848	3.42e-08	NA	1.3e-07	0.000184843	NA	0.000984497	0.0329669	4.27e-24	3.5e-11	0.00531433
ACVR1	0.000550881	NA	NA	0.000205735	NA	7.47e-05	NA	NA	0.000147834	NA	NA	NA	4.54e-07	0.00159712	0.044705
ACVR1B	NA	NA	4.17e-06	1.94e-07	1.11e-19	0.00268694	NA	0.000221039	4.81e-15	NA	NA	1.11e-05	NA	0.000710155	6.58e-05
ACVR2A	0.0257556	3.17e-06	NA	0.00267984	2.32e-13	0.00128667	NA	NA	0.00641436	3.11e-07	NA	NA	0.00215883	5.27e-15	0.00206529
ACVR2B	0.0349531	NA	0.0215775	0.000669666	0.00408352	8.13e-07	NA	1.32e-09	NA	0.00328467	2.2e-05	NA	NA	4e-07	2.76e-11
ACVRL1	NA	NA	0.000198873	NA	5.46e-05	0.030534	NA	NA	3.68e-09	0.0119832	NA	0.0142334	0.019823	3.54e-25	4.41e-06
ADA	0.000235462	4.27e-09	NA	9.64e-16	0.029819	0.00267154	NA	1.85e-26	7.48e-09	7.91e-07	4.46e-35	3.9e-13	5.86e-19	0.0173027	3.35e-07
ADA2	NA	NA	NA	3.7e-23	1.46e-27	NA	NA	1.37e-25	2.02e-29	NA	1.12e-18	6.15e-20	8.5e-27	2.3e-28	NA
ADAD2	NA	NA	NA	NA	3.49e-82	NA	NA	NA	8.47e-59	NA	NA	3.33e-47	NA	8.45e-52	3.25e-56
ADAL	NA	NA	0.00738995	NA	0.0309661	0.000139171	NA	NA	NA	0.0341846	NA	0.0223363	0.0404199	2.21e-08	0.000959809
ADAM10	NA	NA	7.67e-05	0.00831882	NA	9.32e-05	NA	0.0090981	NA	0.00467757	NA	NA	NA	6.07e-07	0.0015685
ADAM11	1.47e-07	NA	1.46e-12	5.18e-138	7.53e-128	2.12e-59	NA	0	6.03e-252	1.29e-08	8.5e-68	5.24e-72	3.14e-91	8.28e-75	0.0221581
ADAM12	NA	NA	NA	0.0460942	8.62e-08	0.0195899	NA	0.00053703	1.04e-10	NA	0.0215618	7.24e-10	0.0178011	2.48e-11	0.00292671
ADAM15	NA	NA	0.000224107	8.81e-14	4.18e-06	3.63e-06	NA	3.66e-17	7.09e-08	2.35e-05	3.82e-11	9.29e-07	1.73e-05	NA	0.000267927
ADAM17	NA	NA	0.00110737	1.28e-05	0.000380302	1.25e-05	0.0291674	3.38e-09	7.39e-06	NA	NA	NA	NA	NA	NA
ADAM19	NA	0.00905298	0.00150231	NA	NA	NA	0.0102736	NA	NA	2.98e-06	NA	0.0019804	6.39e-07	1.22e-06	NA
ADAM22	NA	0.0042248	1.36e-11	0.00465129	1.97e-28	6.31e-07	NA	0.000229542	9.37e-29	0.00010195	6e-13	3.99e-49	1.03e-27	8.32e-72	1.87e-18
ADAM23	NA	0.000973156	0.00884134	NA	3.34e-37	0.000388615	5.19e-05	NA	8.06e-32	NA	0.00114895	4.08e-61	NA	9.79e-83	4.53e-39
ADAM28	NA	NA	2.47e-05	0.0162828	0.00278731	3.96e-08	NA	NA	NA	0.000503976	0.00516513	0.00186852	8.08e-18	2.05e-17	NA
ADAM33	0.0273489	0.0156832	NA	0.00109536	NA	0.0140821	NA	8.56e-08	0.000630314	0.00405407	1.91e-07	0.00250626	0.00819772	NA	0.000124815
ADAM7	NA	NA	NA	NA	1.89e-26	NA	NA	NA	1.94e-25	NA	NA	1.02e-28	NA	7.72e-28	0.00539869
ADAM8	NA	NA	NA	4.22e-06	0.000319663	NA	NA	2.45e-07	4.34e-05	NA	0.0035745	0.0128923	2.7e-08	4.28e-07	NA
ADAM9	NA	NA	9.5e-05	1.83e-11	1e-13	8.86e-07	NA	8.55e-15	2.14e-18	0.00173305	9.14e-10	1.14e-11	0.00378347	0.00152612	NA
ADAMTS1	0.0036368	0.000195225	NA	NA	2.69e-32	0.000849055	NA	0.00385244	1.24e-53	0.000509935	0.000549846	4.56e-42	NA	8.68e-70	1.69e-51
ADAMTS10	NA	NA	NA	2.2e-10	NA	NA	NA	2e-09	NA	NA	7.93e-05	NA	1.14e-09	NA	5.27e-11
ADAMTS12	NA	NA	0.000203231	0.00145677	2.69e-23	2.25e-10	NA	6.29e-08	5.68e-32	0.000301479	0.000435972	4.03e-20	NA	7.79e-13	1.59e-08
ADAMTS13	NA	NA	NA	0.000285231	NA	NA	NA	9.56e-05	NA	NA	NA	0.015011	9.47e-05	NA	1.74e-07
ADAMTS14	NA	NA	NA	5.53e-22	2.79e-16	NA	NA	1.13e-13	2.98e-10	NA	1.2e-15	1.06e-12	4.57e-20	1.84e-16	NA
ADAMTS15	NA	3.55e-10	2.19e-17	6.8e-06	NA	6.23e-06	0.000261491	NA	0.0474993	NA	0.00289266	3.75e-12	9.23e-05	8.17e-18	3.6e-06
ADAMTS16	NA	NA	NA	3.19e-22	6.42e-16	0.00258697	NA	1.31e-18	9.71e-22	NA	4.01e-19	4.63e-13	1.48e-46	2.39e-14	5.38e-63
ADAMTS17	0.0364694	NA	NA	1.48e-13	4.52e-14	6.21e-05	0.0273729	1.32e-07	1.81e-25	NA	1.1e-12	7.53e-10	4.14e-25	7.38e-09	5.62e-55
ADAMTS19	NA	0.00631641	NA	7.36e-18	0.00361437	NA	0.00808654	5.17e-17	0.00353184	0.0017877	NA	NA	3.45e-18	0.00282848	NA
ADAMTS2	1.09e-06	NA	NA	5.98e-25	1.82e-42	7.13e-19	0.00629259	4.18e-75	1.12e-112	0.031335	5.56e-30	1.01e-51	8.67e-36	1.54e-57	0.00288397
ADAMTS20	NA	NA	5.03e-07	NA	NA	7.21e-07	NA	NA	NA	0.000846278	1.11e-08	NA	1.84e-18	NA	NA
ADAMTS3	0.0339803	5.25e-05	NA	0.00793543	NA	NA	2.39e-09	NA	0.00126977	6.97e-08	1.19e-11	3.77e-08	NA	NA	0.00392991
ADAMTS4	4.63e-06	1.8e-13	0.00368799	2.95e-68	1.84e-07	0.0337143	0.00297985	2.33e-116	0.00842613	1.99e-07	3.33e-112	NA	1.58e-128	5.28e-06	1.08e-44
ADAMTS5	NA	NA	NA	NA	NA	NA	NA	NA	NA	NA	NA	NA	0.00303388	NA	NA
ADAMTS6	NA	NA	NA	0.0128288	NA	9.53e-05	NA	1.28e-06	0.000896757	0.0010257	3.75e-06	0.0022514	NA	NA	0.0164781
ADAMTS7	NA	NA	1.56e-09	NA	8.48e-28	0.000949676	NA	0.0029817	1.62e-36	0.045921	0.00606841	1.16e-26	1.2e-12	1.93e-73	1.37e-21
ADAMTS8	NA	2.09e-12	2.57e-51	2.99e-83	NA	5.17e-80	9.63e-19	3.45e-107	NA	0.0186152	2.69e-14	1.09e-06	1.49e-14	1.14e-15	3e-30
ADAMTS9	NA	NA	5.07e-07	1.79e-34	1.09e-09	0.000140454	NA	4.01e-27	1.01e-06	0.00285516	8.08e-15	3e-05	1.47e-16	NA	4.15e-07
ADAMTSL1	NA	NA	NA	NA	2.12e-70	NA	NA	NA	3.46e-91	NA	NA	4.03e-45	NA	1.24e-61	3.14e-22
ADAMTSL2	0.000356754	NA	2.21e-08	1.98e-11	1.44e-20	NA	NA	0.00731753	1.48e-42	0.0435857	0.0027657	1.56e-16	NA	5.54e-68	7.65e-68
ADAMTSL3	0.0304871	0.00045746	NA	NA	0.00111388	0.0282433	4.13e-08	3.35e-05	1.07e-08	4.09e-07	0.00744863	NA	0.00151647	2.07e-07	0.0313571
ADAMTSL4	NA	0.0100464	NA	NA	1.71e-38	NA	0.0116409	NA	1.45e-37	NA	9.75e-05	1.58e-50	0.00105066	5.14e-63	4.34e-34
ADAMTSL5	3.67e-06	NA	0.00289947	0.00726714	1.07e-07	1.25e-20	0.00176768	4.95e-19	NA	9.21e-05	0.00028708	4.32e-05	NA	5.32e-28	1.76e-24
ADAP1	NA	NA	3.63e-14	2.5e-170	1.45e-144	7.67e-26	NA	3.16e-232	6.54e-184	1.48e-06	8.52e-76	4.15e-73	3.1e-168	9.89e-101	NA
ADAP2	NA	NA	NA	1.34e-08	6.22e-17	6.93e-05	NA	0.00026571	1.03e-08	NA	0.000645331	7.83e-07	2.04e-09	2.03e-15	NA
ADAR	NA	NA	0.0329792	NA	1.96e-07	NA	NA	NA	9.41e-05	NA	NA	0.00706101	NA	NA	0.00112506
ADARB1	NA	0.00296747	3.68e-07	7.74e-20	NA	4.42e-12	0.007981	1.06e-34	NA	1.05e-10	1.96e-19	0.0201474	0.00316142	2.06e-18	1.54e-45
ADARB2	NA	2.44e-06	0.000495743	NA	8.68e-92	4.42e-07	0.000141657	0.00168953	4.78e-121	1.68e-11	3.05e-08	3.52e-76	0.00757821	1.05e-41	7.98e-71
ADAT1	NA	NA	NA	NA	0.000590471	NA	NA	NA	2.5e-05	NA	NA	0.00360026	NA	0.00040235	0.00152296
ADAT2	NA	NA	NA	0.00737742	NA	NA	NA	NA	NA	NA	0.0465637	NA	0.0214215	NA	NA
ADAT3	NA	NA	NA	NA	NA	0.00109355	NA	0.00171521	NA	0.00471393	0.0101775	NA	NA	6.13e-07	1.22e-05
ADCK1	NA	NA	2.96e-07	5.18e-05	1.44e-30	5.53e-05	NA	0.00952653	1.22e-24	0.0160559	NA	2.8e-11	0.0117328	3.9e-07	7.82e-21
ADCK2	NA	NA	0.0360311	4.95e-05	NA	7.26e-05	NA	7.43e-10	0.0355921	0.00104572	1.07e-05	0.0263348	0.0356434	0.011035	1.38e-05
ADCK5	NA	NA	6.57e-11	NA	6.06e-24	1.18e-05	NA	NA	1.6e-34	0.0358327	NA	6.16e-21	4.44e-10	1.4e-59	1.62e-34
ADCY1	NA	NA	3.77e-21	2.24e-169	2.2e-101	3.47e-17	NA	2.96e-146	1.64e-88	1.69e-13	1.11e-64	2.82e-47	5.54e-23	1.61e-08	5.35e-10
ADCY2	NA	NA	1.43e-05	3.23e-09	2.91e-73	7.44e-17	NA	4.04e-21	1.05e-116	NA	0.00506218	1.12e-36	NA	5.64e-51	5.48e-38
ADCY3	NA	NA	9.48e-06	NA	NA	0.00373611	NA	NA	0.000217877	0.00488896	NA	NA	6.54e-06	4.53e-14	0.00677694
ADCY4	NA	NA	2.6e-05	6.08e-13	NA	NA	NA	6.08e-07	NA	0.0188241	3.83e-06	NA	0.00659662	4.41e-06	2.06e-14
ADCY5	NA	NA	4.49e-13	1.66e-11	3.25e-94	8.8e-10	NA	1.02e-08	8.15e-89	0.00836379	0.00359894	2.06e-44	NA	1.29e-54	1e-44
ADCY6	NA	NA	0.000127905	NA	NA	NA	NA	0.00451028	NA	NA	0.0065205	NA	3.93e-10	0.000773019	0.0349648
ADCY7	NA	NA	1.03e-06	1.35e-32	6.11e-05	1.12e-08	NA	7.22e-18	0.0372628	0.00133181	2.96e-07	NA	7.91e-47	1.35e-08	5.41e-12
ADCY8	NA	0.00250257	NA	1.38e-93	5.14e-58	NA	8.91e-06	5.4e-69	1.09e-46	7.24e-06	2.33e-69	1.97e-55	6.72e-77	1.18e-45	NA
ADCY9	0.00132069	NA	3.66e-11	0.000225552	2.21e-05	2.06e-26	NA	1.21e-10	NA	2.99e-05	0.00543809	0.00258613	0.0200177	2.78e-35	2.4e-18
ADCYAP1	3.99e-16	0.0309795	NA	9.24e-52	1.26e-09	2.76e-23	2.17e-12	6.82e-30	NA	0.000901079	8.58e-48	3.72e-10	8.61e-54	6.03e-10	5.86e-14
ADCYAP1R1	NA	NA	0.000699584	8.11e-77	2.99e-40	0.0139559	NA	2.32e-77	2.29e-39	NA	1.52e-41	1.14e-17	2.46e-61	1.75e-22	3.93e-11
ADD1	NA	NA	1.37e-09	8.87e-20	6.93e-14	5.23e-14	NA	1.06e-24	2.72e-17	0.00230123	6.13e-08	1.95e-05	4.94e-05	NA	0.0300826
ADD2	NA	0.00228148	8.38e-14	4.02e-71	5.41e-27	3.67e-09	0.0398203	6.28e-66	7.82e-22	NA	3.83e-21	0.0162232	2.25e-30	NA	7.32e-29
ADD3	NA	NA	0.00394736	NA	1.32e-12	0.017466	NA	NA	2.06e-11	0.0151201	NA	1.53e-14	0.000101515	2.38e-27	1.35e-09
ADGRA1	0.00661363	NA	2.02e-05	4.43e-19	0.000272572	NA	0.0223347	4.99e-11	NA	0.000999531	1.92e-09	0.00286896	1.99e-07	NA	3.71e-06
ADGRA2	NA	NA	9.18e-06	0.0199448	4.16e-07	2.56e-07	NA	0.00105242	4.89e-11	0.000692737	NA	0.000133236	3.77e-15	2.01e-34	0.00767456
ADGRA3	NA	NA	NA	0.00849512	NA	7.52e-07	NA	3.02e-08	0.00209581	NA	NA	NA	0.0056771	NA	0.048241
ADGRB1	NA	NA	5.15e-13	9.35e-15	NA	2.53e-19	NA	2.44e-17	NA	0.000113831	1.38e-06	NA	NA	2.83e-15	3.92e-17
ADGRB2	NA	4.9e-06	1.56e-23	2.36e-56	2.13e-106	3.25e-50	2.25e-08	4.69e-94	3.83e-157	NA	5.69e-07	6.33e-21	1.32e-14	3.72e-42	1.57e-11
ADGRB3	NA	NA	NA	0.00113481	4.84e-24	0.00741355	NA	0.0233176	3.08e-28	0.00191043	0.0380334	1.5e-27	3.69e-09	2.56e-53	2.31e-20
ADGRD1	0.00139288	0.000169262	5.07e-07	0.00133279	NA	NA	NA	4.07e-19	NA	NA	4.28e-15	0.0184695	6.38e-29	0.00059412	3.57e-06
ADGRE5	NA	NA	0.00598458	NA	2.72e-35	0.000937702	NA	NA	1.64e-39	6.65e-06	NA	3.8e-19	4.68e-11	2.21e-87	4.74e-49
ADGRF3	NA	NA	NA	NA	NA	NA	NA	NA	0.0102174	NA	NA	0.000985195	NA	2.31e-05	0.00381299
ADGRF5	NA	NA	0.0248322	NA	3.75e-06	0.000231319	0.00903772	0.000305256	6.39e-10	NA	NA	NA	NA	0.00183843	0.00219121
ADGRG1	NA	NA	0.00326995	5.21e-29	6.03e-20	0.0118544	NA	1.17e-32	1.71e-21	NA	5.01e-10	6.41e-06	1.68e-18	3.77e-08	0.00291376
ADGRG3	NA	NA	NA	NA	0.000823383	NA	NA	NA	0.000108772	NA	NA	6.94e-05	NA	4.41e-08	1.13e-14
ADGRG5	NA	NA	NA	NA	NA	NA	NA	NA	0.0307989	NA	0.0259161	9.03e-06	0.0274098	9.74e-06	0.0336363
ADGRG6	NA	NA	0.012022	NA	NA	0.00623842	NA	NA	NA	NA	NA	NA	0.0417984	NA	NA
ADGRL1	NA	NA	4.83e-11	4.4e-15	1.92e-48	2.14e-15	NA	2.36e-19	9.82e-57	0.00685837	0.000703254	4.15e-18	NA	4.17e-20	4.37e-18
ADGRL2	NA	NA	0.000330473	NA	0.00503042	7.57e-09	NA	7.42e-05	4.17e-06	6.89e-05	NA	0.000684918	0.0366017	NA	NA
ADGRL3	NA	NA	0.00945378	NA	1.16e-24	3.14e-05	NA	NA	3.17e-20	0.0035253	NA	3.72e-23	0.00175619	2.33e-59	1.76e-34
ADGRL4	NA	0.0437211	2.13e-06	NA	1.22e-27	2.42e-07	0.021951	0.032187	1.68e-29	0.0224725	NA	1.34e-17	0.00639936	6.03e-13	1.1e-17
ADGRV1	NA	4.61e-05	NA	NA	1.03e-11	5.13e-05	NA	0.0021879	0.00752308	3.97e-09	1.13e-06	NA	NA	2.88e-21	1.5e-11
ADH5	NA	NA	0.00713448	NA	NA	4.36e-05	NA	NA	NA	NA	NA	0.0441778	0.0144941	0.000494876	NA
ADI1	NA	0.0387308	NA	0.00820736	8.5e-09	0.00160986	NA	NA	2.37e-05	0.00109756	NA	NA	1.99e-08	1.06e-19	5.13e-05
ADIPOR2	NA	0.000212654	NA	7.86e-06	4.57e-09	0.00442192	NA	8.19e-10	0.00562882	7.56e-07	1.27e-15	0.0153094	0.000147945	5.19e-18	4.6e-33
ADIRF	0.000375425	NA	0.00977184	2.05e-22	4.79e-24	NA	NA	0.000184821	1.13e-38	NA	8.01e-08	2.95e-23	1.31e-12	4.37e-31	2.84e-102
ADK	NA	0.000907775	2.04e-06	0.000123366	0.00490188	0.00126495	0.0364661	0.00999645	NA	NA	NA	NA	NA	0.00301138	NA
ADM	NA	2.23e-06	2.45e-05	1.26e-07	1.49e-98	2.09e-09	6.89e-09	2.13e-10	1.75e-165	0.0219384	NA	3.54e-76	7.3e-05	1.14e-164	1.65e-08
ADNP	NA	NA	0.000144791	0.00101906	NA	3.52e-06	NA	2.72e-05	0.0131285	0.00119919	0.0034682	NA	NA	0.00375453	0.0232893
ADNP2	NA	NA	0.00280212	0.0363045	NA	1.2e-05	NA	0.00072458	NA	0.00202838	0.0185351	NA	NA	0.0039785	0.0408726
ADO	NA	NA	NA	0.0313827	NA	NA	NA	0.00438919	NA	NA	NA	NA	0.00581196	NA	1.63e-06
ADORA1	2.1e-05	0.0141366	0.00419138	9.84e-79	9.99e-61	6.33e-19	NA	1.4e-158	8.34e-140	3.6e-07	1.55e-72	3.81e-57	7.82e-73	1.15e-47	1.8e-08
ADORA2A	NA	0.0302158	0.0308104	NA	1.49e-07	7.11e-05	NA	0.000629649	1.96e-06	4.74e-05	7.96e-05	NA	NA	1.95e-26	7.15e-21
ADORA2B	NA	NA	1.34e-05	3.6e-58	1.95e-62	0.00308151	NA	1.97e-53	1.9e-58	0.0198346	1.28e-31	8.69e-31	5.19e-42	4.65e-40	NA
ADORA3	NA	NA	0.00252484	4.63e-34	1.55e-25	0.0136141	NA	4.51e-39	5.4e-30	0.0422239	1.78e-23	3.05e-18	9.72e-50	5.22e-35	NA
ADPGK	NA	NA	NA	NA	5.71e-10	NA	NA	0.00282873	0.000344916	0.0357844	0.0128667	1.48e-08	NA	5e-19	1.04e-20
ADPRH	NA	NA	0.00324921	1.43e-26	2.28e-07	0.000373305	NA	8.46e-27	2.92e-07	NA	4.74e-11	0.00058083	4.84e-23	0.00010882	6.41e-06
ADPRM	NA	NA	3.14e-06	0.000257699	NA	1.24e-06	0.0404193	0.000149383	NA	NA	NA	NA	NA	0.000465171	0.00375354
ADPRS	NA	NA	1.63e-10	1.71e-07	NA	5.71e-17	NA	2.32e-11	NA	3.93e-05	0.000284603	NA	NA	1.32e-26	1.64e-18
ADRA1A	NA	2.13e-08	NA	0.000138024	3.95e-23	0.00537394	0.00113858	0.00486613	NA	1.04e-08	NA	NA	0.000142572	1.2e-22	NA
ADRA1B	NA	2.59e-05	NA	1.74e-78	4.35e-32	NA	6.71e-07	8.15e-54	6.5e-21	5.02e-07	4.77e-47	1.01e-27	8.38e-49	3.31e-16	6.04e-09
ADRA1D	0.00535725	1.84e-05	6.14e-06	5.32e-15	6.13e-16	NA	6.67e-13	NA	NA	9.08e-15	1.53e-25	6.05e-27	NA	NA	NA
ADRA2A	0.0386686	NA	1.71e-05	NA	0.00738732	NA	NA	0.00120705	4.15e-06	0.00383988	NA	NA	2.06e-05	3.32e-07	NA
ADRA2B	5.87e-11	5.14e-06	1.97e-10	0.000649037	1.08e-06	NA	NA	0.00160155	2.72e-30	NA	0.0331491	9.22e-21	0.000197457	2.9e-32	1.05e-18
ADRA2C	NA	5.91e-10	1.99e-18	3.7e-42	4.87e-39	2.59e-12	1.71e-05	4.75e-36	7.84e-32	NA	1.93e-08	4.38e-07	6.6e-12	6.1e-09	NA
ADRB1	NA	2.06e-08	5.63e-18	0.0239479	3.89e-31	2.56e-23	8.28e-09	0.012179	6.53e-35	NA	2.13e-05	1.51e-08	3.98e-14	NA	3.01e-26
ADRB2	NA	NA	NA	1.76e-18	1.09e-12	NA	NA	1.23e-22	3.66e-17	NA	3.24e-13	4.73e-08	7.11e-19	3.39e-11	0.000248158
ADRM1	NA	NA	0.00158751	NA	0.00269737	1.33e-06	NA	0.00178391	NA	0.000675139	0.0107147	NA	0.0355581	5.96e-18	1.46e-10
ADSL	NA	NA	NA	0.00109307	2.23e-10	NA	NA	NA	1.78e-05	NA	NA	0.00169342	0.00711283	9.83e-11	3.83e-06
ADSS1	0.0466795	1.12e-05	NA	9.79e-13	2.89e-14	0.018565	0.0151894	1.57e-23	1.93e-25	5.36e-06	1.04e-23	6.5e-27	3.98e-16	1.44e-14	NA
ADSS2	NA	NA	2.88e-05	NA	NA	2.14e-13	NA	0.000973495	0.00359179	1.4e-06	NA	NA	4.56e-05	2.12e-05	NA
AEBP1	0.000115408	0.0385231	4.24e-05	NA	1.11e-75	1.27e-65	5.17e-24	8.08e-09	3.88e-124	0.00374928	0.00381428	1.68e-171	1.24e-10	0	2.01e-108
AEBP2	NA	NA	0.000692321	0.000183593	0.000472183	5.15e-06	NA	2.76e-06	1.65e-06	0.00821982	0.00124095	0.000836501	NA	NA	NA
AEN	NA	NA	NA	3.91e-07	1.51e-09	0.00955232	NA	2.59e-06	3.43e-08	0.0484108	0.00796753	5.16e-05	1.66e-19	5.64e-23	NA
AFAP1	NA	NA	1.9e-07	0.0253393	NA	3.12e-07	NA	0.0280226	NA	0.000460083	NA	NA	0.000575883	2.27e-11	0.000139201
AFAP1L1	NA	NA	NA	NA	3.19e-09	NA	NA	NA	1.21e-12	0.025711	0.0271167	0.00475768	NA	6.98e-18	1.17e-18
AFDN	NA	NA	0.0358728	NA	0.0022815	NA	NA	NA	0.00350684	NA	NA	NA	0.000608471	NA	0.00150206
AFF1	NA	NA	4.5e-05	1.89e-09	5.96e-29	NA	NA	0.0155006	4.59e-11	0.00226356	3.96e-06	5.26e-18	0.0220355	8.07e-18	3.64e-12
AFF2	NA	4.04e-06	0.000353976	1.03e-33	3.21e-09	3.2e-07	4.61e-08	1.74e-39	3.55e-12	0.03745	3.8e-13	NA	3.3e-23	0.0341479	1.19e-15
AFF4	NA	NA	1.35e-06	4.28e-07	1.96e-07	1.63e-06	NA	6.76e-07	3.53e-07	0.000272625	0.000104953	0.000190722	NA	NA	NA
AFG1L	NA	NA	0.000129151	0.0172908	0.0257474	0.00332658	NA	NA	NA	0.028663	NA	NA	NA	NA	NA
AFMID	NA	0.00977222	1.81e-09	1.23e-10	3.9e-39	4.02e-05	NA	1.04e-05	7.91e-27	NA	0.0480636	3.19e-13	NA	6.29e-12	1.6e-08
AFTPH	NA	NA	9.04e-05	0.000104618	NA	9.4e-05	NA	0.000125538	NA	0.00155959	0.0011274	NA	NA	3.01e-06	3.14e-06
AGA	NA	NA	3.24e-07	2.9e-66	1.58e-28	1.06e-16	NA	4.43e-100	3.68e-43	0.0339136	9.56e-22	7.44e-11	5.17e-69	2.07e-22	1.07e-09
AGAP1	NA	NA	1.7e-06	8.58e-17	3.41e-19	0.0268244	NA	1.13e-10	3.73e-13	0.000102351	2.66e-11	2.45e-14	3.03e-05	2.74e-05	NA
AGAP2	NA	2.13e-09	3.7e-54	1.1e-161	1.34e-202	3.99e-76	4.94e-11	2.16e-191	7.46e-252	0.00531036	1.73e-38	4.72e-45	1.14e-53	4.26e-59	NA
AGAP3	NA	NA	9.7e-16	4.35e-16	2e-26	1.37e-30	NA	3.15e-26	3.5e-40	0.000220682	6.34e-05	6.26e-08	NA	0.0195551	0.0302153
AGBL2	NA	NA	2.37e-05	6.4e-07	NA	1.87e-09	NA	2.88e-12	NA	3.94e-07	8.45e-10	NA	NA	7.6e-14	8.81e-20
AGBL5	NA	NA	7.4e-08	0.000112331	0.00463767	0.00290291	NA	NA	NA	0.000919467	0.0126417	NA	NA	0.00497504	NA
AGER	NA	NA	NA	NA	NA	NA	NA	0.012459	NA	NA	0.00256796	0.00589024	1.24e-06	1.41e-05	NA
AGFG1	NA	0.0480034	0.000106133	NA	2.17e-05	3.91e-05	0.035829	NA	7.05e-06	NA	0.000772864	NA	1.36e-10	0.0465462	6.79e-11
AGFG2	3.39e-05	NA	0.00484293	NA	1.99e-38	4.88e-19	NA	0.000132771	1.11e-20	0.000721051	NA	1.69e-12	2.45e-09	2.12e-86	3.96e-57
AGK	NA	NA	0.000328762	NA	0.00969243	0.0012041	NA	NA	0.00701264	0.000420698	NA	0.0203383	2.1e-05	5.72e-17	0.0494136
AGL	NA	NA	2.11e-08	0.000456602	NA	2.92e-08	NA	0.021687	NA	1.79e-05	NA	NA	NA	1.47e-06	NA
AGMO	NA	1.24e-18	1.91e-14	NA	NA	4.41e-07	1.6e-10	NA	NA	0.0315366	3.03e-22	3.84e-28	9.9e-19	1.76e-24	NA
AGO1	NA	NA	0.0408753	NA	2.06e-06	0.000213875	NA	NA	6.26e-06	NA	NA	0.0291183	NA	7.77e-13	1.16e-08
AGO2	NA	NA	0.00222339	2.93e-13	3.34e-08	4.53e-05	NA	1e-14	5.52e-10	0.0294338	6.13e-09	1.45e-06	5.84e-09	1.21e-05	0.0190209
AGO4	NA	NA	2.81e-06	NA	NA	1.21e-06	NA	0.021749	NA	0.000260274	NA	NA	0.00805492	1.4e-08	0.042289
AGPAT1	NA	NA	1.65e-05	1.23e-09	NA	2.01e-08	NA	2.34e-13	NA	0.0127499	0.000513651	NA	NA	2.06e-09	6.93e-15
AGPAT2	NA	0.0175796	NA	6.78e-16	2.73e-37	NA	NA	1.51e-06	2.08e-21	0.00831944	0.020822	6.89e-10	4.03e-17	6.48e-41	9.42e-10
AGPAT3	NA	NA	0.000574764	4.75e-12	2.35e-05	7.01e-08	NA	1.2e-19	7.57e-09	5.61e-05	2.72e-10	4.32e-06	8.82e-05	NA	0.00087165
AGPAT4	2.2e-05	9.2e-09	NA	0.000117494	NA	6e-05	NA	4.31e-16	1.08e-09	7.42e-08	8.21e-18	1.13e-12	1.92e-05	NA	NA
AGPAT5	NA	NA	0.000145486	NA	0.000153219	1.16e-05	0.0194834	NA	0.00738837	NA	0.00403919	1.04e-12	2.25e-06	1.34e-23	0.0019235
AGPS	NA	0.0191013	7.8e-08	0.00335219	9.2e-06	6.6e-07	NA	0.00983022	0.000185569	0.00443191	NA	NA	0.0172935	0.0132515	NA
AGR2	NA	NA	NA	1.06e-41	NA	NA	NA	1.14e-40	NA	NA	6.8e-41	NA	1.21e-48	NA	1.03e-45
AGRN	NA	NA	3.44e-05	NA	0.0395201	0.0110483	NA	0.0458441	0.000187611	0.0149156	NA	NA	5.58e-08	2.87e-13	0.0341407
AGT	0.0110544	NA	NA	1.15e-19	0.013222	2.01e-05	NA	2.87e-26	NA	0.00657725	1.22e-26	NA	4.71e-19	0.00111329	4.62e-21
AGTPBP1	NA	NA	0.00265063	NA	7.3e-21	0.00315881	NA	NA	7.26e-16	0.0034496	NA	8.91e-22	0.00448068	5.82e-40	7.83e-43
AGTR1	NA	2.91e-16	4.27e-22	5.54e-49	7.77e-184	2e-19	3.37e-13	5.61e-44	2.7e-188	NA	2.7e-11	1.01e-102	1.98e-14	6.08e-151	6.5e-40
AGXT	NA	NA	NA	NA	2.33e-25	NA	NA	NA	2.6e-24	NA	NA	1.16e-35	NA	5.13e-28	1.15e-25
AGXT2	NA	NA	NA	9.14e-17	0.00380119	NA	NA	5.25e-14	NA	NA	1.17e-18	0.00819843	1.37e-17	0.0102089	3.3e-08
AHCTF1	NA	NA	0.000202628	7.79e-08	2.13e-13	0.00842062	NA	0.00013788	6.3e-06	0.00114816	1.52e-07	1.6e-14	NA	NA	NA
AHCY	NA	NA	NA	NA	4.88e-11	0.000417827	NA	NA	6.47e-08	0.00242183	NA	0.0159295	0.00628551	1.2e-31	1.35e-15
AHCYL1	NA	NA	NA	8.61e-08	5.79e-13	0.000217606	NA	0.000113699	6.83e-09	NA	4.04e-05	7.35e-08	1.38e-30	4.24e-34	NA
AHCYL2	NA	NA	NA	0.00741867	NA	0.0323527	NA	NA	NA	NA	NA	NA	3.12e-07	0.00451326	NA
AHI1	NA	NA	1.81e-15	0.000858961	1.27e-07	2.83e-17	NA	4.64e-06	0.0213169	1.32e-14	2.14e-05	0.0127983	0.00130641	3.48e-34	4.11e-13
AHR	NA	NA	0.0041608	4.96e-11	2.56e-26	0.00317437	NA	6.4e-10	1.18e-22	NA	3.33e-06	2.55e-16	0.0027365	3.05e-11	0.00293747
AHRR	NA	NA	3.87e-05	NA	NA	7.89e-07	NA	6.52e-13	NA	0.000200167	1.24e-08	NA	NA	0.001612	NA
AHSA1	NA	0.035039	0.00251423	0.0133606	NA	2.04e-05	NA	0.000252289	NA	3.61e-06	6.72e-05	0.0142663	NA	6.38e-06	0.00071875
AHSG	NA	NA	NA	NA	1.41e-10	NA	NA	NA	0.00568798	NA	NA	4.5e-15	NA	2.27e-05	4.68e-05
AIDA	NA	NA	0.000752613	0.000149459	NA	3.81e-13	NA	6.9e-15	2.15e-07	NA	0.0416769	NA	0.0133334	NA	0.023669
AIF1	NA	NA	3.64e-08	2.15e-42	2.04e-29	5.96e-09	NA	8.38e-40	1.43e-27	NA	6.26e-45	3.1e-36	2.93e-85	4.79e-67	1.64e-06
AIF1L	2.74e-06	5.67e-11	NA	4.66e-17	NA	0.00197018	NA	1.81e-23	0.000366473	1.69e-06	8.84e-39	7.66e-07	5.05e-17	NA	5.46e-06
AIFM1	NA	NA	0.00154316	0.0209118	4.7e-21	9.96e-08	0.00540937	8.97e-06	1.14e-31	NA	NA	2.13e-05	NA	3.47e-28	7.71e-20
AIFM2	NA	NA	NA	NA	NA	NA	NA	NA	NA	0.00817171	0.0148327	0.0202471	NA	NA	NA
AIFM3	NA	NA	2.05e-08	4.56e-22	1.16e-76	3.8e-07	NA	5.11e-20	1.49e-74	2.64e-05	3.48e-14	4.16e-63	4.01e-07	3.14e-61	1.13e-40
AIG1	NA	0.00394561	7.92e-05	NA	NA	0.000787267	0.0189043	NA	NA	NA	NA	NA	NA	NA	NA
AIMP1	NA	NA	6.15e-05	NA	6.03e-06	7.38e-05	NA	NA	1.63e-05	NA	NA	0.0481092	0.0108226	NA	0.00110468
AIMP2	NA	NA	0.000891045	NA	0.00227645	1.09e-07	NA	0.0249009	NA	4.5e-05	0.0174137	NA	0.000110516	5.34e-22	5.87e-07
AIP	NA	NA	0.00483715	0.0075572	NA	1.96e-06	NA	1.63e-05	NA	0.0002818	0.000497746	NA	NA	1.13e-10	2.8e-08
AIPL1	0.00238882	0.00253982	0.0004881	1.65e-05	1e-08	NA	NA	NA	3.65e-17	NA	NA	7.09e-18	NA	3.94e-21	2.48e-22
AIRE	NA	0.0125436	NA	NA	NA	NA	0.0297739	NA	7.97e-16	0.00371507	NA	1.04e-19	NA	9.15e-12	2.75e-17
AJAP1	NA	NA	4.98e-27	3.89e-92	5.21e-14	7.3e-44	0.0189583	4.02e-106	5.13e-15	5.63e-05	9.93e-46	2.66e-10	4.88e-49	2.09e-07	NA
AJUBA	NA	NA	0.00250395	NA	NA	3.43e-06	NA	NA	NA	0.0102414	NA	NA	0.00344553	6.18e-07	0.0430367
AK1	NA	NA	2.67e-06	2.21e-15	0.00285512	2.17e-07	NA	1.89e-17	0.0011059	0.000768226	1.14e-07	0.0373651	0.00129519	0.00763291	3.86e-09
AK3	NA	NA	0.00632838	NA	NA	2.24e-05	0.0063645	NA	0.0349011	NA	NA	NA	NA	0.0331673	NA
AK4	NA	0.00296168	0.0103659	2.4e-56	2.67e-42	NA	NA	8.76e-42	2.78e-30	NA	7.86e-22	7.28e-13	4.79e-69	3.9e-45	0.00150873
AK5	NA	4.74e-15	8.79e-16	1.04e-83	1.34e-102	8.4e-07	3.89e-08	4.6e-58	4.24e-74	0.0219384	1.83e-17	4.38e-21	5.25e-64	1.86e-75	NA
AK6	NA	NA	4.75e-05	NA	0.000845648	8.9e-05	NA	NA	0.00376562	NA	0.00343678	NA	3.49e-07	NA	5.47e-06
AK7	NA	0.00607409	0.00911459	7.05e-08	1.79e-16	2.54e-05	NA	0.000160809	NA	0.000223106	NA	NA	1.9e-12	1.42e-20	NA
AK8	NA	NA	0.00178733	2.55e-14	0.0354479	0.000509389	NA	4.03e-17	0.0277478	0.000437855	6.75e-10	0.00570027	2.71e-06	NA	5.49e-06
AKAP1	NA	NA	0.000240998	0.00324596	1.49e-05	2.86e-06	NA	0.000275376	5.71e-07	0.00188794	0.0125056	0.000540984	NA	NA	NA
AKAP10	NA	NA	1.19e-06	1.51e-05	NA	1.18e-07	NA	2.05e-06	NA	7.8e-05	0.0013625	NA	NA	1.36e-06	5.85e-05
AKAP11	NA	NA	0.0244402	NA	2.46e-07	0.000890371	NA	NA	0.000147541	0.00577756	NA	7.14e-08	1.13e-05	1.11e-25	4.36e-08
AKAP12	NA	2.27e-06	4.45e-16	NA	0.0491822	2.65e-19	9.31e-13	0.00104203	NA	0.0257646	2.93e-08	1.17e-14	1.24e-24	4.19e-38	0.00807032
AKAP17A	NA	NA	0.0021711	NA	3.21e-06	3.4e-05	NA	NA	0.000480284	0.0132927	NA	0.0143936	1.33e-08	4.25e-21	0.000243128
AKAP3	1.83e-23	NA	0.000199993	0.000747558	0.00318263	2.94e-10	3.32e-10	3.89e-09	1.77e-28	NA	0.0424323	0.029387	NA	1.57e-07	2.49e-08
AKAP5	0.0169633	3.52e-09	8.05e-09	3.2e-12	0.00118773	NA	0.0212273	0.0067412	NA	NA	NA	3.64e-06	NA	4.33e-06	4.37e-07
AKAP6	NA	NA	1.36e-05	0.00107297	1.41e-26	8.6e-06	NA	0.00484386	4.58e-22	0.0189632	2.5e-08	1.11e-45	2.34e-11	2.37e-60	4.82e-07
AKAP7	NA	0.00296172	6.05e-06	NA	NA	4.46e-09	1.35e-05	0.0323932	0.000182983	NA	0.0124379	NA	0.0018298	0.0483072	NA
AKAP8	NA	NA	0.00196688	1.46e-05	NA	1.27e-07	NA	5.37e-12	NA	0.020036	0.000462866	NA	0.0013071	8.28e-05	1.38e-08
AKAP8L	NA	NA	NA	0.000111777	NA	0.0256533	NA	4.08e-12	0.0003727	NA	0.00615491	NA	1.45e-11	9.17e-07	0.034734
AKAP9	NA	NA	0.00967099	2.24e-07	NA	0.000324789	NA	1.05e-09	0.001743	0.0175188	5.84e-08	0.0237722	0.00773625	NA	9.9e-06
AKIP1	NA	NA	3.04e-06	8.53e-13	0.00202206	3.19e-08	NA	1.33e-16	0.00361219	0.000415963	8.2e-08	0.0244486	0.00113317	0.0148756	2.01e-06
AKIRIN1	NA	NA	0.0173358	0.0102426	NA	3.8e-06	NA	4.03e-06	0.000394405	NA	0.0210541	NA	NA	NA	NA
AKNA	NA	NA	NA	1.19e-07	3.82e-06	NA	NA	2.37e-10	1.21e-08	NA	0.00112188	0.0154693	2.13e-12	3.56e-08	NA
AKR1A1	NA	NA	0.0148815	0.00363228	NA	0.000543333	NA	NA	NA	NA	0.0149342	0.0407287	7.43e-12	1.97e-09	NA
AKR1B1	NA	NA	0.00141537	0.00417142	0.0224768	0.00112352	NA	0.00305101	0.0157185	NA	NA	NA	NA	0.0195065	NA
AKR1C2	NA	NA	NA	NA	5.51e-24	NA	NA	NA	6.45e-22	NA	NA	4.68e-24	NA	5.87e-15	4.39e-31
AKR1D1	NA	NA	0.03509	1.93e-07	NA	NA	NA	8.66e-06	NA	NA	3.04e-07	NA	3.77e-05	NA	2.49e-08
AKR1E2	NA	NA	0.0100053	0.000347461	0.00382695	0.0422824	NA	1.58e-06	0.000287726	0.00133922	0.0039296	0.00818731	2.4e-16	3.29e-12	NA
AKR7A2	NA	NA	0.00608468	NA	1.9e-18	2.38e-05	NA	NA	7.88e-14	0.0389531	NA	1.14e-09	9.82e-09	1.46e-42	7.7e-20
AKT1S1	NA	NA	4.71e-08	0.000137146	5.13e-05	8.74e-11	NA	5.92e-06	0.00011688	0.00662788	NA	0.00014917	0.0208382	8.83e-34	1e-23
AKT2	NA	NA	0.00120177	NA	0.000841256	9.26e-06	NA	0.0475626	0.00663975	0.0148998	NA	0.0340257	0.00212591	3e-16	1.55e-08
AKT3	NA	NA	NA	7.56e-13	2.51e-47	NA	NA	4.52e-11	7.05e-45	NA	6.27e-09	1.66e-32	1.78e-14	1.1e-56	3.74e-11
AKTIP	NA	NA	3.47e-06	0.00290295	1.19e-08	1.1e-05	NA	0.00531396	6.04e-08	NA	NA	2.15e-11	0.0135498	2.66e-56	7.5e-38
ALAD	NA	0.0336981	NA	NA	NA	0.00428091	NA	NA	NA	0.000838316	NA	0.0138624	0.000719286	0.0165649	NA
ALAS1	NA	NA	1.86e-06	1.41e-05	4.22e-237	9.67e-16	NA	9.29e-12	4.1e-283	1.59e-05	4.98e-05	1.13e-117	NA	0	0
ALAS2	NA	NA	NA	0.0228848	NA	NA	NA	NA	NA	NA	NA	NA	0.00175717	0.0164538	NA
ALB	NA	NA	0.00650094	NA	0.00576057	0.0135734	NA	NA	NA	0.0258797	NA	0.00540292	NA	NA	0.0218897
ALCAM	NA	NA	2.14e-06	NA	0.000223123	7.56e-10	NA	NA	NA	7.07e-07	NA	NA	6.28e-07	4.42e-18	NA
ALDH16A1	NA	NA	0.0173258	NA	6.85e-16	0.00668457	NA	NA	2.76e-10	0.00637272	NA	9.28e-05	4.68e-07	1.86e-38	3.29e-11
ALDH18A1	NA	NA	NA	2.36e-18	1.33e-05	0.04429	NA	3.06e-38	3.8e-09	NA	1.58e-11	0.000125525	1.98e-43	1.23e-10	0.000181083
ALDH1A1	NA	NA	NA	1.7e-21	9.95e-05	NA	NA	1.13e-37	0.00307146	0.019287	4.59e-35	NA	2.93e-39	3.17e-06	2.38e-48
ALDH1A2	NA	NA	NA	4.15e-218	2.48e-168	NA	NA	2.71e-121	1.88e-107	NA	5.28e-126	3.46e-110	0	5.96e-254	0.0125874
ALDH1A3	NA	NA	0.0453177	0.0445749	1.16e-33	NA	NA	NA	4.58e-25	0.0446964	0.0169393	1.33e-30	NA	6.69e-38	5.2e-15
ALDH1B1	NA	NA	NA	5.49e-05	NA	0.00158386	NA	0.00480552	0.000219296	NA	0.0181984	NA	1.06e-07	NA	7.01e-16
ALDH1L1	NA	NA	2.2e-12	5.61e-71	4.84e-31	2.7e-05	NA	5.35e-50	3.82e-26	2.18e-05	1.22e-28	2.42e-22	1.96e-49	6.38e-21	0.000244642
ALDH1L2	NA	NA	0.00143016	0.0166666	0.000641323	4.96e-05	NA	NA	0.0196812	0.000666552	0.0138396	0.00130942	3.09e-14	8.01e-18	NA
ALDH2	2.11e-15	8.36e-18	2.11e-12	0.00777522	3.98e-235	NA	0.0052422	0.00050814	2.25e-116	0.00990258	1.14e-08	1.12e-49	0.00154751	1e-94	1.94e-158
ALDH3A1	NA	NA	0.0420887	NA	0.026161	NA	NA	NA	NA	NA	NA	NA	NA	NA	NA
ALDH3A2	NA	NA	0.0260554	0.00209301	2.08e-27	4.5e-05	NA	0.0439939	5.24e-26	0.000460977	NA	1e-20	4e-14	1.31e-52	5.54e-24
ALDH3B2	NA	NA	NA	NA	NA	NA	NA	NA	NA	NA	NA	NA	9.13e-08	NA	NA
ALDH4A1	NA	NA	0.000151363	NA	NA	1.93e-05	NA	NA	NA	0.000158825	0.0415308	0.0357301	1.88e-05	0.00245664	NA
ALDH5A1	NA	NA	2.74e-05	2.98e-05	0.000237293	5.9e-16	0.00214499	0.0220127	NA	NA	1.83e-07	7.07e-06	3.15e-29	7.03e-14	NA
ALDH6A1	NA	NA	0.0226354	NA	NA	2.63e-06	NA	NA	0.000487129	NA	NA	NA	2.21e-08	NA	0.000362256
ALDH7A1	NA	NA	0.00297476	NA	0.000581651	2.55e-08	NA	NA	NA	0.0326572	NA	0.00109949	7.47e-14	5.91e-17	NA
ALDOA	NA	NA	1.8e-08	4.85e-09	NA	1.38e-12	NA	1.26e-13	NA	4.78e-06	5.82e-06	NA	NA	6.17e-15	1.6e-17
ALDOC	NA	0.0462901	0.00477573	6.37e-151	5.01e-167	5.13e-05	NA	6.73e-196	1.12e-209	2.63e-05	1e-79	3.76e-95	2.49e-254	4.37e-201	NA
ALG11	NA	NA	0.000411134	NA	NA	1.51e-05	NA	NA	NA	0.0125213	NA	NA	0.0034878	0.000812207	NA
ALG12	NA	NA	2.12e-06	NA	NA	6.33e-09	NA	NA	NA	0.000391266	NA	NA	3.32e-05	9.16e-15	0.00034458
ALG14	NA	NA	0.0187036	NA	5.66e-10	NA	NA	NA	8.74e-08	NA	NA	1.5e-06	NA	3.49e-08	1.92e-05
ALG2	NA	NA	0.000570277	5.17e-13	0.00263105	1.29e-09	0.00659877	2.42e-23	7.33e-06	NA	0.000303956	NA	1.12e-13	NA	0.000254514
ALG3	0.030901	0.000295169	NA	0.000452936	0.00252017	2.25e-07	0.0397773	1.68e-16	NA	2.6e-06	2.59e-11	0.0375433	0.000757282	2.17e-14	3.16e-28
ALG5	NA	NA	0.000205684	NA	0.000312905	0.000662646	NA	0.0393719	0.000281714	NA	NA	0.00863673	NA	NA	0.0396799
ALG6	NA	NA	2.06e-05	0.000386687	6.82e-08	2.03e-07	NA	6.6e-05	1.15e-09	0.0151734	0.0264017	0.000214513	NA	NA	NA
ALG8	NA	NA	0.00380397	NA	NA	0.000188996	NA	0.0144271	NA	NA	NA	NA	NA	NA	NA
ALKAL2	4.26e-34	4.97e-49	1.54e-33	2.26e-14	7.11e-55	0.00795915	NA	2.72e-05	NA	NA	7.24e-21	NA	3.02e-10	NA	1.06e-16
ALKBH1	NA	NA	3.84e-06	0.000135857	NA	5.46e-07	NA	2.24e-05	0.029296	NA	NA	NA	NA	0.0191211	NA
ALKBH2	NA	NA	0.00390405	NA	8.44e-12	NA	NA	0.0466989	1.05e-15	NA	NA	5.05e-07	0.00903562	6.26e-16	1.35e-08
ALKBH4	NA	NA	0.000534607	0.00226615	0.00267681	1.56e-07	NA	6.51e-06	8.25e-06	9.43e-05	0.000244529	0.000379912	NA	NA	NA
ALKBH5	NA	NA	0.0042816	NA	1.7e-08	1.03e-05	NA	NA	5.72e-06	0.000935296	NA	0.0324988	1.31e-12	3.07e-26	3.95e-07
ALKBH6	NA	NA	0.0015186	0.0171701	0.0483949	7.83e-06	NA	0.000577521	0.00153245	0.00273333	0.013899	0.0466586	NA	0.0205082	NA
ALKBH7	NA	NA	0.016456	NA	9.94e-19	0.000754611	NA	NA	8.45e-18	0.00121652	NA	1.5e-05	0.000534277	5.35e-42	1.65e-25
ALKBH8	NA	NA	0.00102468	NA	NA	0.000591958	NA	NA	NA	0.00306277	NA	NA	0.0103336	5.94e-05	NA
ALMS1	NA	NA	0.000127905	0.00058738	NA	3.81e-05	NA	0.000182262	NA	4.75e-05	5.79e-05	NA	NA	0.000119274	0.000544563
ALOX15	1.81e-40	NA	0.00971788	1.04e-28	0.0172223	3.9e-57	2.51e-26	6.02e-08	3.22e-33	7.67e-06	1.1e-31	0.000563668	2.99e-38	NA	2.21e-32
ALOX15B	4.9e-06	1e-06	4.87e-08	1.78e-18	1.04e-16	NA	NA	0.000769381	0.00769998	NA	0.00443787	0.0449931	0.00251152	0.0359218	NA
ALOX5	NA	NA	3.5e-05	8.66e-37	1.7e-26	0.000672	NA	2.68e-29	1.92e-22	0.0392886	1e-24	3.7e-19	2.48e-55	7.35e-39	NA
ALOX5AP	NA	NA	NA	3.8e-37	2.02e-16	NA	NA	4.41e-39	1.23e-17	NA	4.04e-20	8.06e-09	9.4e-44	4.54e-15	1.98e-08
ALOXE3	0.0441195	5.54e-21	1.27e-21	1.11e-21	NA	1.86e-14	5.21e-14	6.79e-18	NA	NA	NA	1.72e-13	NA	6.15e-13	1.03e-16
ALPK1	NA	NA	4.68e-08	0.000265524	NA	1.19e-06	NA	0.00487162	NA	0.00108454	NA	NA	NA	0.000799743	NA
ALPK2	NA	NA	NA	NA	7.41e-11	NA	NA	0.0114333	5.65e-08	NA	0.0226908	NA	5.49e-06	1.09e-07	2e-17
ALPL	NA	NA	NA	2.24e-05	7.18e-18	NA	NA	7.32e-05	2.86e-25	0.00268581	1.16e-06	1.71e-08	0.00342677	1.95e-53	3.55e-45
ALS2	NA	NA	0.0239299	0.0104459	3.42e-07	0.000223065	NA	NA	0.000892396	NA	0.0109461	2.03e-08	4.05e-14	2.31e-21	6.1e-05
ALS2CL	0.0111359	3.58e-08	0.0385363	4.73e-27	7.21e-05	NA	0.0192367	1.24e-08	NA	6.85e-05	NA	0.00538833	1.86e-20	0.00580774	3.19e-16
ALX3	NA	1.05e-07	NA	0.0421914	NA	NA	4.56e-08	0.0196912	3.72e-16	3.79e-07	3.05e-05	1.33e-18	0.000365625	NA	3.55e-19
ALX4	NA	NA	NA	NA	NA	NA	NA	0.00105344	NA	NA	NA	NA	NA	NA	NA
ALYREF	NA	NA	0.00432487	NA	0.00748367	9.38e-06	NA	NA	NA	0.00270355	NA	NA	2.78e-08	9.59e-15	NA
AMBN	1.97e-06	0.000155539	0.0351824	0.00704527	0.00168034	0.00107468	NA	0.00994612	NA	0.00672989	0.0483659	NA	NA	0.0494874	NA
AMBP	NA	NA	NA	NA	NA	NA	NA	NA	NA	NA	NA	NA	NA	NA	0.0132335
AMBRA1	NA	NA	1.62e-06	NA	NA	2.92e-07	NA	NA	NA	0.00069491	NA	NA	1.05e-05	2.26e-16	4.96e-05
AMD1	NA	NA	0.000158571	NA	NA	0.000696929	NA	NA	NA	NA	NA	0.0398675	0.00044074	6.66e-06	NA
AMDHD1	NA	NA	NA	0.00136105	1.2e-08	0.000234268	NA	1.03e-08	2.67e-15	0.00851683	2.39e-07	2.06e-16	0.0108327	3.28e-09	0.000300013
AMELY	5.33e-14	1.28e-14	4.29e-15	7.21e-21	3.87e-21	NA	NA	NA	NA	NA	NA	NA	NA	NA	NA
AMER1	NA	NA	NA	5.32e-05	1.41e-11	0.0130062	NA	NA	3.99e-06	NA	NA	0.00151055	3e-06	6.97e-13	0.000981006
AMER2	3.45e-05	0.00710405	0.00217782	1.17e-11	2.49e-39	NA	NA	1.53e-25	9.47e-59	NA	2.01e-15	4.95e-41	2.88e-20	2.8e-58	5.16e-08
AMER3	NA	NA	3.19e-08	0.00174507	5.07e-65	3.72e-11	NA	0.000316353	2.47e-82	0.0316791	NA	9.47e-21	9.83e-05	9.71e-31	1.11e-65
AMFR	NA	NA	NA	NA	0.000127417	NA	NA	NA	1.16e-07	NA	NA	1.87e-06	NA	1.26e-07	6.39e-09
AMH	NA	NA	0.000241456	NA	0.0371811	1.08e-07	NA	0.00275377	NA	0.00114816	NA	NA	0.00381142	1.64e-16	1.32e-07
AMIGO1	NA	NA	0.00909266	0.0185079	4.77e-13	0.00148887	NA	0.00514066	1.24e-15	0.0100301	0.0270052	1.3e-07	NA	0.000190603	7.63e-06
AMIGO2	0.010884	0.00794314	5.42e-35	1.15e-18	2.76e-07	2.68e-16	NA	4.65e-06	NA	5.61e-05	NA	NA	1.52e-05	7.69e-20	2.6e-07
AMIGO3	NA	NA	0.0228766	1.72e-24	4.41e-21	0.0232285	NA	1.63e-19	7.09e-15	NA	4.7e-09	4.24e-08	5.86e-43	9.07e-43	0.01667
AMMECR1	NA	NA	0.000161407	6.82e-07	NA	5.94e-05	NA	2.22e-07	NA	1.98e-05	1.11e-09	NA	NA	1.06e-06	9.86e-11
AMMECR1L	NA	NA	0.0240713	0.000543164	5.12e-10	0.000144047	NA	4.3e-07	2.1e-16	NA	0.0308252	2.75e-05	0.00109005	4.94e-17	7.22e-05
AMN1	NA	NA	0.00526586	NA	NA	0.00137692	NA	NA	NA	NA	0.00106742	1.23e-05	3.91e-06	1.05e-11	NA
AMOT	NA	NA	0.0226776	NA	1.59e-05	5.88e-11	NA	0.0264502	NA	0.00124189	NA	0.0466527	2.15e-06	7.04e-18	0.000110624
AMOTL1	NA	2.73e-07	NA	8.07e-05	1.44e-12	0.0417091	2.06e-08	6.43e-06	2.29e-13	1.37e-06	0.00818359	1.64e-25	9.86e-05	2.97e-13	4.46e-30
AMOTL2	NA	NA	0.000617991	2.15e-15	6.43e-08	6.92e-05	NA	1.58e-18	3.14e-10	0.00103348	4.02e-12	7.44e-06	3.92e-08	1.26e-36	1.49e-60
AMPD2	NA	NA	6.77e-05	NA	7.24e-14	1.15e-11	0.028786	0.000182836	4.89e-25	NA	NA	0.00366246	0.00166093	0.00797671	1.05e-09
AMPD3	NA	NA	NA	4.84e-15	4.1e-51	NA	NA	1.42e-14	3.66e-59	NA	3.12e-06	1.56e-56	1.52e-16	2.11e-60	4.01e-116
AMPH	NA	NA	2.45e-09	0.000122194	1.82e-118	5.18e-05	NA	NA	8.37e-109	0.00389165	NA	6.51e-67	7.05e-05	5.89e-90	6.42e-109
AMZ1	0.023967	9.15e-24	7.28e-17	1.5e-31	2.96e-126	5.85e-09	3.78e-16	1.54e-20	2.91e-106	0.00305623	NA	4.3e-22	0.00464552	5.44e-51	4.76e-34
AMZ2	NA	NA	NA	0.0369628	NA	NA	NA	0.042214	NA	NA	NA	NA	NA	NA	0.0132874
ANAPC1	NA	NA	0.00177886	0.0359893	NA	0.000105364	NA	0.00493161	NA	NA	NA	NA	NA	0.00702863	NA
ANAPC13	NA	NA	3.46e-12	0.00572269	NA	2.47e-13	0.0177722	5.16e-05	NA	0.0222324	NA	0.0350434	0.00351761	1.36e-12	0.000754381
ANAPC15	NA	NA	4.14e-05	0.00640868	NA	5.54e-06	NA	0.00241294	NA	0.00467635	NA	NA	NA	5.77e-10	2.41e-05
ANAPC16	NA	NA	NA	0.00348286	0.0434844	NA	NA	4.89e-05	0.00354869	NA	0.00103961	0.00826831	0.00012828	0.00501876	NA
ANAPC2	NA	NA	2.36e-07	0.000503643	NA	9.43e-12	NA	5.45e-06	NA	0.00048198	0.0111131	NA	0.0112785	3.47e-11	3.49e-05
ANAPC4	NA	NA	3.86e-07	NA	NA	0.00315961	NA	NA	NA	1.22e-05	NA	NA	0.0261863	2.25e-06	NA
ANAPC5	NA	NA	NA	0.0184694	NA	NA	NA	1.73e-05	NA	NA	3.01e-05	0.0431732	5.67e-06	NA	0.00189318
ANAPC7	NA	NA	0.0010143	NA	NA	0.000223961	NA	NA	NA	NA	NA	NA	0.00411068	0.000606818	NA
ANGEL1	NA	NA	3.22e-05	NA	NA	6.98e-08	NA	NA	NA	0.00844415	NA	NA	6.46e-09	2.42e-08	NA
ANGEL2	NA	NA	0.0115447	NA	NA	0.000118403	NA	NA	NA	0.00564049	NA	NA	0.0235499	0.000168112	NA
ANGPT1	NA	NA	1.14e-07	4.3e-17	7.43e-05	2.36e-05	NA	4.69e-12	0.00649845	0.00342336	2.65e-09	NA	0.00264753	NA	2.07e-08
ANGPT2	NA	NA	NA	NA	0.00173876	0.0352939	NA	NA	0.00866619	NA	NA	0.00118576	0.0164539	0.000152618	NA
ANGPT4	NA	4.6e-07	NA	4.23e-05	2.19e-39	NA	4.93e-09	4.68e-08	2.31e-55	1.63e-07	0.0240944	0.016659	4.73e-07	5.76e-57	2.55e-15
ANGPTL2	NA	0.000819346	NA	1.22e-10	2.69e-05	NA	0.0426495	4.82e-21	0.00428008	0.000279916	2.14e-22	NA	1.79e-10	1.73e-07	1.54e-27
ANGPTL4	NA	NA	NA	NA	9.35e-71	NA	NA	0.0272944	1.84e-86	NA	NA	1.09e-36	NA	9.55e-119	3.97e-59
ANGPTL6	NA	NA	0.00640903	8.23e-17	NA	NA	NA	9.35e-10	0.0290185	NA	8.01e-05	0.039215	4.02e-10	0.00108646	4.43e-24
ANGPTL7	NA	NA	0.0450592	6.66e-05	9.26e-18	0.000316422	NA	0.00840938	1.62e-11	NA	7.78e-06	1.19e-20	4.66e-09	8.76e-29	0.00222285
ANK1	NA	7.95e-06	NA	2.59e-15	3.59e-20	NA	1.86e-06	4.07e-19	2.11e-20	1.71e-05	1.95e-24	7.9e-28	7.15e-19	1.58e-13	3.13e-06
ANKDD1A	NA	NA	0.0138995	0.0120194	NA	NA	NA	0.00264549	NA	0.000315432	NA	NA	6.85e-06	2.21e-13	NA
ANKDD1B	NA	NA	0.000545638	NA	NA	6.07e-10	NA	NA	NA	0.000543496	NA	NA	4.87e-10	1.36e-17	0.0029158
ANKEF1	NA	NA	NA	3.65e-42	NA	NA	NA	8.31e-31	NA	NA	1.95e-41	NA	1.85e-39	NA	1.56e-39
ANKFN1	NA	NA	7.95e-08	NA	NA	9.84e-12	NA	NA	NA	3.11e-05	NA	NA	4.5e-38	7.9e-31	NA
ANKFY1	NA	NA	0.0183703	NA	NA	8.26e-07	0.0321389	0.00462945	0.00860045	NA	NA	NA	NA	NA	NA
ANKH	NA	NA	0.00113873	NA	7.76e-41	0.000994675	NA	NA	3.57e-39	0.0146437	0.0394881	2.37e-26	1.9e-08	9.14e-18	3.5e-46
ANKHD1	NA	0.0270138	6.48e-06	3.05e-11	1.7e-20	8.58e-07	0.0118464	1.95e-12	3.97e-24	0.0445493	2.09e-05	3.71e-11	NA	0.00605256	NA
ANKIB1	NA	NA	3.32e-06	0.0130404	NA	3.54e-06	NA	0.0132056	NA	0.00548296	NA	NA	0.0176753	2.99e-07	0.0292127
ANKLE2	NA	NA	0.0391554	4.09e-05	0.00418592	0.000637182	NA	3.99e-08	1.15e-05	NA	0.000435972	0.00423326	9.63e-07	0.000167793	NA
ANKMY2	NA	NA	0.000315814	NA	NA	8.84e-06	NA	NA	NA	0.00574635	NA	6.41e-05	6.91e-05	6.27e-15	0.00217629
ANKRA2	NA	0.0451278	NA	0.000251871	3.76e-09	0.00081183	NA	NA	0.00462137	0.00354265	NA	NA	1.98e-09	1e-14	0.0350885
ANKRD10	NA	NA	NA	NA	NA	0.000387619	NA	NA	NA	NA	NA	NA	NA	NA	NA
ANKRD11	NA	NA	8.37e-08	0.00634342	NA	1.33e-10	NA	0.00263484	0.0383791	0.030869	NA	NA	0.0106014	0.000201116	NA
ANKRD12	NA	NA	0.00122612	NA	0.00905578	0.00078119	NA	0.041205	0.0059027	NA	NA	NA	NA	NA	NA
ANKRD13A	NA	0.0307273	3.17e-07	0.00676118	NA	6.91e-09	0.0241461	0.00168801	NA	NA	NA	0.00220736	0.00384406	5e-14	2.68e-05
ANKRD13B	NA	NA	1.48e-27	4.77e-40	1.27e-45	2.3e-33	NA	5.22e-47	1.57e-48	5.61e-05	1.74e-08	2.09e-12	0.00557936	1.46e-05	0.0236594
ANKRD13C	NA	NA	0.0220561	NA	NA	3.12e-05	NA	0.000629033	NA	0.00710761	0.0152891	NA	NA	0.000129919	0.00117845
ANKRD13D	NA	NA	9.93e-06	0.000130701	3.87e-07	1.24e-06	NA	5.79e-05	1.82e-07	0.000171364	0.000861888	3.14e-05	NA	NA	NA
ANKRD16	NA	NA	0.00141362	NA	NA	0.000206841	NA	NA	NA	0.00276469	NA	NA	2.76e-06	0.000600193	NA
ANKRD17	NA	NA	8.16e-06	0.0150888	NA	1.91e-05	NA	0.0138314	NA	0.005035	NA	0.0254089	NA	9.28e-09	0.000957278
ANKRD2	NA	0.00135425	NA	2.77e-16	NA	NA	0.0212273	7.77e-23	0.000803381	0.00383196	1.56e-24	1.61e-07	1.76e-29	0.00221141	4.68e-21
ANKRD23	NA	NA	NA	0.0270413	0.00421803	NA	NA	0.00274977	NA	NA	0.00137092	NA	NA	0.00182738	9.3e-10
ANKRD24	NA	4.01e-17	NA	3.14e-14	2e-19	NA	4.15e-18	8.74e-17	1.36e-21	3.54e-12	2.27e-35	7.23e-43	1.73e-14	1.03e-18	NA
ANKRD27	NA	NA	0.000854056	1.54e-05	NA	8.4e-08	NA	2.5e-10	NA	NA	0.0133579	NA	0.00580288	1.15e-05	3.07e-08
ANKRD28	NA	NA	0.000406882	NA	2.03e-06	6.9e-05	NA	NA	4.36e-05	0.00225092	NA	1.26e-07	0.00381787	1.57e-16	7.11e-06
ANKRD29	0.00172845	0.000117341	2.11e-06	0.000122009	0.0148507	NA	NA	2.52e-12	NA	NA	8.17e-12	0.025921	1.69e-13	NA	1.92e-10
ANKRD33B	NA	5.16e-11	2.34e-22	2.49e-10	3.26e-67	6.9e-19	4.01e-09	1.75e-08	2.24e-62	NA	0.0088495	1.15e-08	5.11e-08	3.98e-13	1.03e-35
ANKRD34A	NA	NA	4.87e-25	7.23e-100	3.05e-179	8.32e-49	NA	1.3e-152	4.5e-245	1.43e-06	3.21e-34	4.65e-72	7.99e-46	5.2e-117	4.14e-18
ANKRD34B	3.35e-09	NA	NA	8.59e-06	3.57e-09	1.04e-17	1.63e-10	NA	NA	NA	9.08e-06	1.75e-08	1.85e-06	4.56e-11	NA
ANKRD34C	NA	3.97e-13	2.88e-07	0.00847921	3.97e-23	2.16e-12	1.26e-20	6.32e-06	4.71e-20	0.00635142	9.72e-12	1.71e-51	0.000207458	2.26e-44	3.37e-36
ANKRD35	NA	NA	1.35e-06	NA	7.64e-26	9.14e-06	NA	NA	1.43e-40	0.000925846	NA	4.76e-24	3.15e-06	6.66e-65	2.54e-28
ANKRD37	NA	0.00991552	NA	NA	0.0144989	NA	NA	NA	4.65e-05	NA	NA	5.11e-06	NA	0.00163764	0.00134239
ANKRD39	NA	NA	0.00510105	NA	NA	5.02e-05	NA	NA	NA	0.00202296	NA	NA	0.000104862	3.72e-10	0.00444064
ANKRD40	NA	NA	0.00563688	8.86e-10	1.64e-07	0.000782914	NA	1.42e-14	9.27e-13	NA	3.15e-10	4.89e-08	7.67e-24	4.71e-21	0.0113674
ANKRD42	NA	NA	0.00610182	NA	NA	6.92e-05	NA	0.00246363	NA	NA	NA	NA	NA	7.87e-06	0.00147534
ANKRD44	NA	NA	5.86e-09	NA	0.00118083	9.23e-11	NA	0.00805305	0.0324	1.82e-05	NA	3.32e-06	2.2e-05	1.32e-32	1.67e-08
ANKRD46	NA	NA	NA	NA	7.64e-05	0.000180588	NA	NA	NA	0.0216447	NA	0.0023226	3.14e-06	1.03e-17	0.00767402
ANKRD49	NA	NA	0.000403351	0.0432236	0.0456364	4.27e-05	0.0356029	0.00432982	0.00387771	NA	NA	NA	NA	NA	NA
ANKRD50	NA	NA	8.98e-11	2.59e-05	NA	9.3e-15	0.0048368	6.47e-08	0.000327384	1.29e-06	0.00304676	NA	NA	4.7e-08	0.00288058
ANKRD53	NA	6.2e-06	0.000394259	0.00570164	0.0194516	NA	NA	NA	NA	NA	NA	NA	NA	NA	NA
ANKRD54	NA	NA	0.0153773	NA	NA	0.000445052	NA	NA	NA	0.0381244	NA	NA	1.85e-06	1.15e-06	NA
ANKRD55	NA	0.000100537	5.46e-32	0.00206587	9.72e-07	2.41e-15	0.00225107	0.0136462	1.18e-05	0.000265465	NA	NA	8.03e-11	NA	0.00900314
ANKRD6	1.98e-05	0.00164264	NA	NA	0.000381095	7.1e-21	NA	1.82e-06	0.0205407	3.62e-07	0.0049359	NA	1.07e-05	3.67e-13	0.019209
ANKRD66	NA	NA	NA	NA	NA	NA	NA	NA	NA	0.0272603	NA	NA	NA	NA	NA
ANKS1A	NA	NA	0.0187556	0.0465888	0.0225725	0.000241697	NA	NA	NA	0.00300688	NA	NA	3.47e-09	1.04e-09	NA
ANKS1B	NA	NA	NA	7.75e-41	2.46e-53	NA	NA	6.72e-39	7.15e-49	NA	4.68e-28	8.81e-40	7.56e-43	5.98e-49	2.36e-06
ANKS3	NA	NA	1.55e-09	1.22e-05	6.05e-07	2.93e-06	NA	0.000995119	6.14e-05	NA	NA	NA	NA	NA	NA
ANKS6	NA	2.68e-06	1.71e-07	0.000450478	NA	0.00435544	0.00943248	NA	NA	NA	0.0246994	1.63e-07	0.0208832	2.57e-10	0.00054901
ANKZF1	NA	NA	9.76e-05	NA	NA	1.8e-06	NA	NA	NA	0.000581959	NA	NA	1.16e-10	2.43e-15	NA
ANLN	0.0116635	3.54e-12	5.41e-10	1.47e-06	9.01e-12	5.66e-05	0.0014638	4.92e-16	2.54e-26	NA	2.51e-36	1.53e-51	3.94e-23	6.29e-32	NA
ANO1	NA	NA	NA	NA	0.0035035	NA	NA	NA	6.98e-05	NA	NA	0.00137011	NA	1.09e-06	0.00266023
ANO10	NA	NA	NA	4.79e-08	NA	6.52e-07	0.000106468	2.06e-17	0.00346283	NA	NA	NA	9.25e-08	NA	3.85e-06
ANO3	NA	0.00577371	0.000754133	3.73e-18	2.76e-12	0.0349457	NA	2.66e-13	9.35e-14	NA	1.56e-05	5.25e-05	7.24e-09	2.76e-08	NA
ANO4	NA	0.000592901	0.000179282	9.37e-16	1.82e-27	0.000393379	0.00199464	5.6e-15	5.47e-27	NA	5.05e-35	4.44e-38	1.36e-33	2.76e-38	NA
ANO5	NA	NA	0.000544801	NA	7.25e-13	NA	NA	NA	3.48e-20	0.0370172	NA	6.5e-25	0.033437	2.2e-32	1.53e-16
ANO6	NA	NA	0.000103731	4.39e-11	8.71e-08	2.51e-07	0.040355	7.02e-16	3.83e-11	0.0215944	4.38e-07	0.000246046	0.00284847	NA	NA
ANO8	NA	NA	1.18e-05	NA	6.1e-16	4.25e-05	NA	NA	6.15e-16	1.48e-05	NA	0.000184147	1.24e-10	5.88e-39	7.65e-18
ANO9	0.0278653	NA	NA	8.23e-11	NA	NA	NA	0.00168953	NA	NA	1.53e-31	NA	6.16e-34	NA	1.79e-31
ANP32E	NA	NA	1.62e-05	NA	NA	3.27e-08	NA	0.00241271	NA	4.42e-05	NA	NA	0.0107873	3.4e-08	NA
ANPEP	NA	NA	0.00760531	1.73e-12	2.86e-235	8.9e-05	NA	5.5e-13	0	0.000887121	4.06e-09	1.26e-184	7.05e-25	0	1.62e-104
ANTKMT	NA	NA	7.59e-06	NA	NA	6.1e-07	NA	NA	NA	0.00333927	NA	NA	2.32e-07	3.9e-10	NA
ANTXR1	NA	NA	0.000676791	1.1e-17	5.03e-18	0.000170805	NA	1.08e-19	8.65e-19	NA	1.42e-07	1.33e-10	2.36e-16	1.39e-15	0.0200291
ANTXR2	NA	0.0349561	NA	1.63e-37	7.2e-14	0.00509542	0.00749567	7.44e-21	1.48e-05	NA	4.65e-20	6.46e-11	2.04e-54	4.06e-26	1.23e-10
ANXA1	NA	NA	7.85e-07	0.00749645	4.36e-07	0.00121367	NA	NA	0.0149371	0.000465506	NA	0.00086281	0.0225296	NA	NA
ANXA11	9.25e-07	9.59e-07	3.36e-12	0.00138968	0.0270946	8.76e-34	3.55e-20	NA	0.0136716	NA	2.48e-15	1.47e-15	5.99e-28	6.43e-23	NA
ANXA13	NA	3.52e-08	7.79e-07	NA	NA	0.000500132	6.05e-05	NA	NA	NA	4.6e-12	4.73e-11	NA	NA	NA
ANXA2	NA	5.18e-05	1.91e-10	2.76e-38	8.98e-79	0.00132489	0.0255708	2.47e-20	5.64e-51	NA	0.00158874	2.65e-13	4.26e-15	2.76e-50	4.45e-12
ANXA4	NA	0.0266214	7.47e-05	1.8e-11	0.00127323	1.46e-06	0.00439947	2.85e-15	1.78e-05	NA	0.0097628	NA	9.66e-05	NA	3.57e-06
ANXA5	NA	0.00038734	3.65e-16	1.45e-18	2.2e-38	5.57e-24	9.85e-05	4.95e-27	6.5e-50	NA	NA	9.29e-05	0.0134776	8.94e-19	5.55e-11
ANXA6	0.0013286	0.00657915	1.01e-07	NA	0.0163125	3.53e-24	NA	0.00239713	5.34e-10	1.12e-08	0.00650704	1.3e-05	3.27e-12	1.39e-05	0.00776091
ANXA7	NA	NA	NA	0.00493365	4.95e-14	9.43e-06	NA	9.69e-08	4.16e-38	NA	0.00840577	3.32e-10	0.00117408	6.84e-32	2.46e-09
ANXA9	NA	NA	NA	2.12e-06	NA	NA	NA	0.000935825	0.0308941	NA	0.00103503	NA	4.19e-07	NA	3.24e-07
AOC2	NA	NA	NA	0.0152252	8.87e-06	NA	NA	0.0310572	0.000167497	0.00962315	6.29e-05	5.74e-11	0.0312731	3.93e-07	NA
AOPEP	0.00889524	0.0037817	NA	NA	0.00621602	1.94e-05	NA	9.15e-06	NA	3.94e-05	4.04e-05	NA	NA	1.12e-08	3.51e-07
AOX1	NA	NA	NA	4.08e-06	1.64e-106	0.00318011	NA	0.0110258	6.84e-91	NA	NA	1.36e-88	NA	3.76e-31	1.15e-68
AP1AR	NA	NA	0.0158765	NA	2.46e-05	0.00408977	NA	NA	0.000149603	0.0081586	NA	6.99e-05	0.0013862	3.36e-17	0.000166779
AP1B1	NA	NA	NA	0.000127909	0.0453693	0.00272592	NA	4.79e-09	0.000130903	0.00385514	4.67e-06	0.00181003	0.0148306	NA	0.00332172
AP1G1	NA	NA	0.000304803	NA	NA	2.12e-05	NA	0.00900037	NA	0.0229448	NA	NA	NA	5.83e-05	0.0455044
AP1G2	NA	NA	6.27e-06	1.93e-11	0.0069382	3.12e-05	NA	1.1e-12	0.00275334	NA	1.21e-10	1.19e-05	1.25e-49	1.86e-21	0.00026528
AP1M1	NA	NA	0.00128549	8.93e-06	0.0171751	7.77e-08	NA	1.41e-10	0.00013555	0.00222985	0.000194307	0.0290208	NA	0.0379409	0.00322648
AP1M2	9.48e-11	4.84e-28	3.66e-28	1.02e-53	NA	NA	NA	3.15e-148	2.05e-20	NA	8.1e-140	2.54e-43	1.37e-117	3.19e-42	6.75e-67
AP1S1	NA	NA	1.03e-22	8.96e-24	1.84e-21	2.2e-16	NA	2.22e-17	5.27e-15	5.36e-06	9.98e-07	4.6e-06	NA	NA	NA
AP1S2	NA	2.95e-07	1.39e-34	NA	2.76e-19	9.54e-20	0.000949235	NA	2.46e-11	3.35e-05	9.3e-06	0.0310528	2.57e-28	NA	1.85e-14
AP1S3	NA	NA	0.00306386	2.45e-18	NA	2.02e-07	NA	7.44e-25	NA	2.75e-05	4.82e-24	NA	3.75e-14	0.00536838	9.32e-22
AP2A1	NA	NA	1.98e-09	1.29e-17	3.21e-07	2.19e-19	NA	2.59e-28	5.2e-11	1.97e-05	2.51e-09	0.000118162	0.0010184	0.0452251	1.18e-06
AP2A2	NA	NA	1.81e-09	1.05e-08	0.01753	5.93e-11	NA	7.49e-09	NA	0.00467954	0.00761336	NA	NA	6.32e-06	5.99e-05
AP2B1	NA	NA	NA	0.0077179	5.8e-10	0.0232854	NA	NA	1.09e-06	NA	0.033628	2.04e-07	6.08e-07	1.41e-13	3.78e-05
AP2M1	NA	NA	0.000207814	3.49e-12	NA	9.8e-09	NA	2.9e-19	0.0117991	0.000343752	1.52e-08	NA	0.000256505	1.49e-05	2.48e-16
AP2S1	NA	NA	6.4e-06	1.33e-10	2.52e-05	1.37e-08	NA	8.87e-14	4.36e-07	0.00358	4.04e-05	0.017025	0.0389643	NA	0.000577086
AP3B1	NA	0.000531003	1.12e-11	3.89e-09	4.7e-11	7.47e-07	NA	0.000145096	0.000129632	0.00136139	NA	NA	NA	0.0152102	NA
AP3B2	NA	NA	5.8e-07	1.39e-19	1.76e-94	2.52e-12	NA	8.04e-29	1.62e-120	0.0010761	1.44e-09	1.27e-52	6.67e-06	2.4e-64	5.2e-39
AP3D1	NA	NA	1.64e-06	NA	NA	9.91e-08	NA	NA	NA	0.0297061	NA	0.0295788	7.79e-06	1.9e-08	NA
AP3M1	NA	0.00919054	9.77e-10	0.00108073	0.000130167	4.76e-08	NA	0.00802562	0.00249299	0.00113317	NA	NA	0.00381624	0.000275993	NA
AP3M2	NA	NA	NA	1.34e-27	1.78e-144	NA	NA	3.24e-28	9.49e-168	NA	3.74e-07	2.79e-60	1.63e-15	9.97e-106	3.7e-74
AP3S2	NA	NA	NA	NA	NA	NA	NA	NA	NA	0.0155847	NA	NA	0.00729368	5.24e-05	NA
AP4B1	NA	NA	NA	0.000302598	1.75e-06	NA	NA	0.0100644	4.28e-09	NA	0.000859259	0.000351565	2.7e-05	3.09e-05	1.46e-21
AP4E1	NA	NA	1.38e-07	7.42e-05	0.00705192	3.17e-06	NA	0.000330879	0.0198428	0.00137359	0.0223999	NA	NA	0.00274255	NA
AP4M1	NA	NA	0.000328543	0.000664004	NA	9.82e-07	NA	0.0438477	NA	0.0122462	NA	NA	1.16e-28	2.69e-07	0.000292308
AP4S1	NA	NA	0.00573123	NA	NA	0.00056972	NA	NA	NA	0.0312392	NA	NA	NA	6.11e-06	0.0293652
AP5B1	NA	0.00892897	NA	NA	0.0191542	0.0210988	NA	0.000403927	NA	0.000456888	5.5e-05	NA	NA	3.39e-06	1.16e-08
AP5M1	NA	0.0199539	6.15e-07	0.006868	0.00100908	1.93e-06	0.0232126	0.0065773	0.00148881	0.0391701	NA	NA	0.0494339	0.00254363	NA
AP5S1	NA	NA	NA	0.00114774	3.1e-16	0.000568281	0.042064	NA	2.18e-11	NA	5e-05	1.12e-20	6.12e-10	3.58e-27	5.17e-09
AP5Z1	NA	NA	1.97e-06	7.53e-06	0.0369071	4.39e-07	NA	3.44e-06	0.0289441	0.00250889	0.00719587	NA	NA	2.39e-05	0.00104624
APAF1	NA	NA	0.000199525	0.0287869	NA	1.49e-06	NA	0.00178283	0.0472402	2.07e-07	0.000355031	0.0126081	NA	0.00369918	NA
APBA1	NA	NA	5.11e-13	1.07e-57	5.36e-196	3.75e-07	NA	3.87e-49	3.26e-184	1.13e-06	5.01e-36	5.37e-145	1.85e-24	1.24e-134	8.25e-46
APBA2	NA	NA	1.9e-08	1.52e-25	4.3e-168	9.99e-25	NA	3.8e-56	2.85e-265	7.35e-05	1.23e-12	2.78e-88	9.06e-09	4.85e-151	1.84e-113
APBA3	NA	NA	NA	0.00553269	8.8e-13	0.0028771	NA	NA	8.07e-07	0.00798521	NA	0.000303313	4.81e-09	9.42e-27	2.07e-09
APBB1	NA	NA	4.33e-05	1.07e-09	1.88e-24	2.98e-13	NA	6.44e-19	3e-41	5.45e-05	8.82e-08	1.81e-15	0.0163455	2.54e-12	1.62e-05
APBB1IP	NA	NA	0.0153624	1.72e-78	6.62e-72	1.28e-07	NA	1.18e-65	2.36e-55	NA	6.54e-36	3.76e-28	1.13e-97	1.89e-77	0.000134361
APBB2	NA	0.00507242	6.03e-05	NA	1.94e-07	8.95e-06	0.00182575	NA	1.61e-06	NA	0.000335533	4.3e-20	2.61e-06	2.05e-30	4.7e-09
APBB3	NA	NA	0.00211297	NA	NA	1.45e-06	NA	NA	NA	0.00155512	NA	NA	3.31e-14	9.66e-07	NA
APC	NA	NA	NA	7.85e-05	2.95e-13	NA	NA	0.000704293	3.7e-09	NA	8.77e-07	5.33e-13	0.000284322	4.38e-08	NA
APC2	NA	NA	4.77e-05	3.76e-35	1.01e-93	5.12e-14	NA	9.13e-58	1.81e-136	0.0043555	6.32e-17	3.55e-46	3.42e-27	2.94e-87	2.96e-16
APCDD1	NA	NA	0.000297076	4.76e-30	8.44e-05	0.000285276	NA	8.59e-35	0.000125755	0.00575019	5.42e-16	0.00303504	5.64e-18	NA	4.76e-06
APEH	NA	NA	0.0374985	0.000798514	3.83e-13	0.000381278	NA	0.00209414	2.72e-13	0.00936791	NA	9.92e-05	3.36e-15	7.4e-34	9.09e-07
APEX1	NA	NA	NA	0.00492917	0.0142351	NA	NA	0.0273008	NA	NA	NA	NA	2.37e-05	5.15e-05	NA
APEX2	NA	NA	NA	NA	NA	0.000198196	NA	0.000377921	0.00451408	0.0283173	NA	NA	NA	0.0482361	NA
APH1A	NA	0.032184	NA	0.000668205	1.93e-10	0.000737123	NA	NA	7.43e-05	0.00119305	NA	NA	4.63e-12	7.31e-25	4.73e-05
APH1B	NA	NA	0.000427233	NA	0.00126132	0.00543049	NA	NA	2.24e-05	NA	NA	0.000178927	0.012093	9.07e-19	1.31e-05
API5	NA	NA	2.29e-05	0.0265102	NA	1.38e-05	NA	0.0117488	NA	0.0187472	NA	NA	NA	0.00540116	NA
APIP	0.0149635	NA	2.81e-06	4.44e-06	2.76e-34	0.0166371	NA	0.040907	2.21e-25	NA	NA	2.41e-13	NA	3.53e-25	3.01e-31
APLF	NA	NA	4.89e-06	0.017712	0.0206866	2.83e-06	NA	0.0100047	0.0113538	0.00703102	NA	NA	0.0471903	0.00664874	NA
APLN	0.000151774	6.82e-12	NA	2.19e-33	3.59e-48	0.0089693	0.00416161	7.55e-61	2.32e-80	1.72e-08	1.79e-70	3.38e-90	2.05e-60	6.46e-77	0.0176508
APLNR	3.02e-05	NA	NA	0.00191271	0.0102761	3.23e-06	NA	1.71e-19	3.67e-29	NA	2.27e-05	0.000106742	2.74e-06	1.24e-06	NA
APLP1	NA	0.0222097	0.00693361	NA	5.08e-38	8.63e-09	NA	0.0317042	8.86e-57	1.23e-05	0.0144628	3.01e-29	1.07e-05	1.68e-33	2.58e-53
APLP2	NA	NA	NA	NA	0.00994439	NA	NA	0.00175676	9.54e-09	NA	NA	NA	0.00291825	8.41e-11	NA
APMAP	NA	NA	NA	0.0271804	1.1e-14	NA	NA	NA	8.48e-14	NA	NA	1.65e-06	0.00357402	9.82e-18	6.62e-12
APOA1	NA	NA	0.000849547	4e-16	2.23e-08	1.01e-05	NA	4.13e-20	1.93e-11	0.000214396	3.35e-13	2.47e-07	1.75e-08	NA	4.52e-05
APOBEC3B	NA	NA	0.00107095	0.00362207	5.37e-11	2.7e-05	NA	0.000239349	4e-14	NA	NA	1.72e-05	NA	1.97e-08	0.000292086
APOD	5.76e-12	6.64e-47	2.36e-08	0.0350545	3.28e-18	NA	9.34e-07	1.81e-11	3.74e-47	2.35e-09	2.84e-26	3.36e-152	1.38e-08	1.23e-38	NA
APOE	NA	NA	0.0176277	1.04e-20	9.71e-106	0.00652778	NA	2.97e-21	5.71e-113	NA	7.82e-13	2.35e-45	6.47e-15	3.12e-110	3.07e-05
APOLD1	0.0148888	NA	NA	0.00447442	1.48e-19	0.00313385	NA	NA	2.44e-07	NA	NA	5.41e-07	NA	3.36e-21	4.6e-07
APOM	NA	NA	0.0100248	NA	0.0403573	0.00880812	NA	NA	NA	NA	NA	0.0471515	NA	0.000309937	0.000212114
APOO	NA	0.0360684	NA	2.15e-05	NA	NA	NA	0.000848792	NA	0.000394005	1.49e-06	0.00339218	NA	NA	0.00174771
APOOL	NA	NA	NA	NA	9.62e-24	0.000536589	NA	0.00123988	1.92e-15	0.00301412	0.00479812	4.05e-20	NA	7.79e-08	0.000110461
APP	NA	NA	0.0477964	0.0422608	1.61e-05	0.000845772	0.0110177	0.000563073	0.00241164	NA	NA	3.61e-08	NA	2.33e-11	7.37e-12
APPBP2	NA	NA	5.51e-05	NA	NA	8.47e-06	NA	NA	NA	0.00616084	NA	0.0239916	0.00159087	6.72e-08	NA
APPL1	NA	NA	0.000165926	0.00227665	NA	6.54e-05	NA	0.00169511	NA	0.00580473	NA	0.00254645	NA	3.22e-09	3.6e-06
APPL2	NA	NA	0.00142644	NA	NA	1.22e-07	NA	0.000144531	NA	0.00423775	NA	NA	NA	2.41e-07	0.000749159
APRT	NA	NA	6.96e-07	NA	4.19e-33	7.61e-06	NA	NA	3.59e-24	0.0105247	NA	1.52e-14	2.89e-07	4.36e-74	1.97e-40
APTX	NA	0.0195225	0.0429892	0.000545103	NA	NA	NA	NA	NA	NA	NA	NA	0.0192252	NA	NA
AQP11	NA	NA	NA	2.1e-24	1.43e-49	NA	NA	4.84e-25	3.75e-49	NA	3.63e-16	7.57e-35	1.58e-27	3.06e-45	1.13e-08
AQP2	NA	NA	NA	NA	1.25e-25	NA	NA	NA	8.52e-27	NA	NA	4.49e-30	NA	5.97e-29	1.01e-27
AQP3	3.5e-11	NA	NA	3.27e-05	4.7e-06	5.43e-09	1.08e-12	8.48e-45	4.84e-48	0.00835203	NA	NA	3.74e-11	5.51e-11	NA
AQP4	NA	NA	7.16e-09	8.71e-26	3.19e-58	1.64e-06	NA	3.99e-24	1.76e-57	0.00113931	1.61e-37	8.21e-64	1.19e-49	4.23e-73	1.9e-25
AQP5	NA	0.00631734	NA	7.32e-06	NA	0.000343191	NA	7.28e-11	NA	0.000111736	8.22e-10	NA	0.00150757	0.00239736	3.56e-07
AQR	NA	NA	6.54e-06	0.00127971	NA	1.46e-06	NA	0.000284896	NA	0.0001323	0.00663127	NA	NA	0.000107338	0.0268561
AR	NA	9.16e-10	9.28e-22	1.19e-20	1.29e-51	1.31e-29	2.4e-11	5.6e-23	2.73e-57	NA	0.0131519	5.83e-10	NA	4.18e-15	0.000914882
ARAF	NA	NA	0.00232764	5.36e-06	5.84e-24	3.73e-06	NA	0.0010648	1.18e-18	0.000933366	NA	9.54e-09	3.45e-26	1.63e-61	2.17e-11
ARAP1	NA	NA	NA	NA	NA	0.0415997	NA	0.0351599	NA	0.0074705	0.012493	NA	NA	4.55e-05	0.00098725
ARAP2	NA	0.00119885	5.91e-05	0.00485907	5e-13	0.00132954	0.047687	0.00733268	9.94e-10	NA	9.91e-09	5.36e-30	2.92e-07	6.43e-24	0.0440534
ARAP3	NA	NA	NA	0.000190697	0.0138856	NA	NA	0.0168319	0.000111665	NA	NA	0.0120434	NA	2e-08	1.06e-10
ARC	1.43e-08	3.32e-42	5.07e-24	2.66e-23	7.96e-24	1.12e-52	6.5e-69	1.47e-48	6.8e-59	9.56e-06	3.44e-06	1.72e-15	NA	0.00409261	0.0121758
ARCN1	NA	NA	0.000160715	0.00392821	NA	0.000900847	NA	0.00422781	NA	NA	NA	NA	NA	0.0303326	NA
AREG	NA	NA	NA	NA	1.75e-48	NA	NA	NA	9.09e-36	NA	NA	1.21e-56	NA	1.72e-48	5.7e-29
AREL1	NA	NA	6.62e-15	2.78e-29	1.49e-32	2.07e-18	NA	4.31e-49	1.62e-46	8.58e-05	1.21e-08	2.13e-10	0.0110209	0.00342134	NA
ARF1	0.0350154	NA	0.0136453	NA	NA	1.16e-06	NA	NA	NA	0.0150228	NA	0.0447439	4.06e-08	5.86e-09	NA
ARF4	NA	NA	2.27e-08	3.13e-15	2.65e-25	4.03e-05	NA	3.23e-11	3.13e-19	NA	0.00849599	3.06e-05	2.07e-07	2.22e-16	0.0321968
ARF5	0.0256649	NA	8.29e-08	0.00690976	2.01e-05	1.93e-24	NA	4.99e-09	1.67e-14	9.45e-06	0.00109893	5.13e-05	0.00169224	0.04514	NA
ARF6	NA	NA	NA	2.38e-07	7.33e-20	NA	NA	0.000225598	7.93e-13	NA	NA	2.3e-05	8.22e-14	1.99e-35	1.71e-07
ARFGAP2	NA	NA	0.000945538	NA	NA	8.28e-08	NA	0.000330274	NA	0.00163415	0.0405707	NA	0.012379	1.18e-08	0.000450424
ARFGAP3	NA	NA	0.00129667	2.14e-33	3.56e-16	4.45e-07	NA	5.34e-44	4.59e-23	0.0322917	1.37e-17	1.55e-11	4.32e-41	3.14e-17	0.021089
ARFGEF1	NA	NA	1.53e-07	9.46e-06	NA	4.06e-06	NA	0.000100426	NA	0.00132864	0.00861355	NA	NA	3.77e-07	3.62e-05
ARFGEF2	NA	NA	0.00177064	0.0141651	NA	0.000257199	NA	0.00351317	NA	NA	NA	NA	NA	0.000244384	0.00498389
ARFGEF3	NA	NA	1.39e-06	2.66e-16	2.96e-06	1.39e-07	NA	5.86e-16	0.00912895	0.00401537	6.57e-08	5.1e-05	0.00555405	3.13e-17	2.62e-29
ARFIP1	NA	NA	2.62e-06	1.2e-09	5.26e-32	1.96e-06	NA	1.6e-09	3.97e-34	0.000493069	5.2e-07	5.19e-28	NA	3.29e-11	2.56e-05
ARFRP1	NA	NA	2.02e-07	0.0163674	0.0495933	7.53e-09	NA	0.0198443	0.00837408	0.000264201	0.0452387	NA	0.000151545	8.99e-25	1.01e-09
ARG2	NA	1.99e-08	1.76e-23	NA	2.08e-12	6.46e-10	0.00105565	0.000622973	7.16e-07	NA	1.65e-11	NA	7.29e-27	NA	8.15e-16
ARGLU1	NA	NA	0.00657083	0.000780672	0.0157519	0.00019886	NA	9.58e-06	0.000246014	0.0030572	0.00015171	0.000817819	NA	NA	NA
ARHGAP1	NA	NA	0.00019266	NA	NA	2.33e-07	NA	NA	NA	0.0118912	NA	NA	1.19e-08	1.13e-09	NA
ARHGAP10	0.0101889	NA	NA	2.09e-05	NA	0.000387543	0.00331051	NA	0.00201085	NA	8.52e-06	NA	6.07e-08	NA	0.000103779
ARHGAP12	NA	NA	5.4e-09	NA	0.000210546	2.02e-09	NA	NA	0.000788739	2.95e-05	0.00380426	6.74e-09	1.45e-16	1.19e-36	0.0146572
ARHGAP15	NA	NA	0.00128462	NA	NA	6.6e-06	NA	NA	NA	0.00158408	NA	NA	7.97e-07	0.000178713	NA
ARHGAP17	NA	NA	NA	5.44e-17	2.41e-25	NA	NA	3.23e-11	1.68e-17	NA	2.14e-08	6.01e-17	2.31e-19	1.21e-30	0.00968586
ARHGAP18	NA	NA	1.52e-11	1.3e-13	2.65e-16	5.51e-09	NA	4.07e-10	1e-10	0.000340837	0.000110102	0.000648722	NA	NA	NA
ARHGAP20	NA	NA	NA	1.99e-08	8.24e-19	8.66e-05	NA	0.00126709	7.84e-11	0.0134851	0.000714159	NA	1.31e-22	1.92e-36	NA
ARHGAP21	NA	NA	0.0231355	0.000636475	9.68e-06	NA	NA	2.16e-06	1.1e-08	NA	0.0360552	0.00805089	1.02e-08	2.46e-10	NA
ARHGAP22	2.59e-06	0.047546	1.48e-13	4.98e-41	4.43e-41	5.61e-47	2.91e-09	3.9e-78	1.93e-77	0.00472287	2.47e-16	1.04e-16	1.64e-16	1.13e-13	NA
ARHGAP23	NA	NA	0.00120755	3.55e-73	1.12e-13	9.08e-12	NA	1.05e-106	3.1e-26	7.74e-05	3.29e-54	1.24e-12	4.59e-74	4.46e-05	1.36e-35
ARHGAP24	NA	7.98e-05	3.15e-14	0.0191961	NA	7.06e-26	1.1e-08	7.29e-06	NA	NA	0.0153287	5.85e-07	7.33e-08	9.14e-21	0.00309331
ARHGAP25	NA	NA	0.00574358	7.7e-19	3.08e-11	1.53e-05	NA	8.56e-28	3.28e-14	0.00551065	5.83e-06	0.00219004	3.76e-61	1.63e-24	0.00694396
ARHGAP26	NA	1.36e-09	0.0363831	1.31e-43	1.73e-35	NA	4.2e-06	3.47e-50	4.89e-30	6.28e-07	NA	NA	9.22e-50	7.36e-31	NA
ARHGAP27	NA	NA	NA	0.0247235	NA	NA	NA	0.00308112	NA	NA	NA	NA	0.0218388	NA	0.00107814
ARHGAP28	NA	NA	8.53e-07	2.47e-17	9.9e-17	6.38e-05	NA	6.86e-14	3.12e-13	9.84e-06	4.63e-18	4.41e-17	3.17e-05	8.85e-05	NA
ARHGAP29	NA	NA	0.00357933	7.04e-07	NA	0.00276934	NA	2.98e-06	NA	0.0101904	8.53e-07	NA	0.035632	0.0176927	6.72e-07
ARHGAP30	NA	NA	3.25e-07	8.45e-05	NA	2.78e-10	NA	0.000519366	NA	0.000951531	0.0162426	NA	4.87e-15	0.0405896	1.53e-07
ARHGAP31	NA	NA	0.00439221	NA	4.03e-13	1.17e-06	NA	NA	5.84e-21	NA	NA	1.03e-07	0.00505394	1.13e-13	1.92e-15
ARHGAP32	0.0110544	NA	0.0438103	7.5e-05	3.93e-19	0.0498933	NA	NA	3.32e-06	NA	NA	4.5e-05	0.0483998	6.29e-15	1.02e-06
ARHGAP33	NA	1.55e-05	1.17e-45	1.2e-65	1.87e-103	2.62e-47	0.00180002	1.6e-65	5.24e-101	0.00145052	2.19e-08	1.83e-20	1.57e-06	7.61e-24	1.28e-08
ARHGAP35	NA	NA	NA	2.92e-07	1.04e-15	0.00515008	NA	NA	1.35e-06	NA	0.0077893	5.74e-07	1.01e-08	2.01e-17	0.00288623
ARHGAP39	NA	NA	8.77e-05	NA	1.13e-07	1.43e-07	NA	NA	3.72e-11	0.0081191	NA	0.00123755	7.55e-07	NA	7.46e-08
ARHGAP4	NA	NA	NA	3.27e-11	1.44e-06	NA	NA	7.4e-12	3.55e-07	NA	2.3e-08	7.82e-05	4.37e-17	4.94e-09	0.0186119
ARHGAP42	NA	NA	2.64e-05	0.0219865	0.000495746	4.82e-08	NA	0.00059449	2.17e-06	0.000246302	NA	0.00321077	NA	NA	NA
ARHGAP44	0.0316812	NA	8.39e-30	3.23e-44	9.26e-114	2.62e-28	NA	2.16e-43	2.04e-115	1.06e-06	3.36e-13	1.85e-48	0.000515052	3.25e-41	1.01e-24
ARHGAP45	NA	NA	0.0224544	3.33e-05	0.0014588	NA	NA	4.92e-08	NA	NA	1.27e-05	NA	9.48e-10	0.00575617	2.59e-16
ARHGAP5	NA	6.09e-05	1.35e-06	0.00459441	0.00184764	1.16e-05	0.00198863	0.0161851	0.0192185	NA	NA	NA	NA	0.00454155	NA
ARHGAP6	3.36e-17	0.000115157	NA	0.0146161	5.33e-34	5.13e-51	NA	3.79e-22	0.00664679	7.02e-07	0.00373245	0.000147371	6.48e-06	1.41e-66	2.2e-36
ARHGAP9	NA	NA	2.46e-05	8.21e-09	0.00397741	6.71e-05	NA	5.88e-08	0.00585872	0.000640684	3.95e-05	0.00436332	NA	NA	0.00550988
ARHGDIA	NA	NA	3.66e-07	5.13e-08	0.0244727	6.47e-10	NA	4.55e-10	0.00481899	0.018729	0.01097	NA	NA	5.35e-06	3.12e-06
ARHGDIB	NA	NA	NA	NA	8.66e-07	NA	NA	0.0336043	0.00216296	NA	NA	0.0020921	NA	1.5e-07	5.5e-11
ARHGDIG	NA	NA	0.00158751	1.65e-69	1.19e-76	0.0354539	NA	1.65e-70	1.21e-75	NA	7.26e-28	1.9e-37	2.82e-63	1.08e-68	3.18e-18
ARHGEF1	NA	NA	NA	0.0399375	0.00226626	0.00232941	NA	NA	NA	0.00283823	NA	NA	1.81e-08	5e-11	NA
ARHGEF10L	NA	NA	0.000133551	NA	1.08e-12	6.78e-07	NA	NA	2.98e-16	0.0013628	NA	8.35e-08	3e-07	0.00174673	3.84e-14
ARHGEF11	0.00108228	1.79e-06	1.91e-16	4.06e-20	0.00665803	2.2e-34	5.42e-14	3.35e-36	1.66e-08	0.0256525	0.00262656	0.0175074	NA	2.65e-07	1.09e-09
ARHGEF12	NA	NA	0.00499127	NA	NA	0.000157381	NA	0.0214944	NA	0.000386557	NA	NA	NA	2.93e-06	0.0477111
ARHGEF15	NA	NA	0.00103666	NA	7.24e-31	0.0106299	NA	NA	1.68e-34	0.000274114	NA	9.19e-10	0.0100063	6.98e-67	3.64e-28
ARHGEF16	NA	0.00416936	NA	5.78e-51	5.72e-20	0.025223	NA	9.66e-39	1.62e-12	0.000228939	4.61e-20	2.73e-07	1.5e-106	1.03e-31	1.94e-05
ARHGEF18	NA	NA	0.0452568	NA	NA	0.000301481	NA	NA	NA	0.000847439	NA	NA	3.58e-06	8.92e-05	NA
ARHGEF19	NA	0.0137289	NA	NA	0.00653431	NA	0.00404786	NA	0.0229003	0.000639343	0.00688252	1.03e-05	NA	NA	0.00673561
ARHGEF2	2.48e-05	NA	0.00629784	4.6e-20	4.01e-31	1.96e-12	NA	3.32e-38	6.56e-52	5.17e-06	5.06e-23	8.59e-36	6.84e-10	3.54e-16	0.00958168
ARHGEF26	NA	NA	NA	1.28e-08	2.13e-26	7.29e-07	NA	0.00230141	1.37e-16	0.00488668	0.000730558	6.89e-15	4.78e-31	2.02e-61	8.97e-10
ARHGEF28	NA	NA	0.000353354	9.69e-10	0.000284952	1.43e-08	NA	7.34e-17	0.0448967	0.00466497	2.55e-08	2.5e-05	2e-05	1.35e-16	1.75e-25
ARHGEF3	NA	NA	NA	0.0497887	1.7e-05	NA	0.00802347	NA	0.0357036	0.0362572	3.49e-05	2.3e-12	0.0254095	3.37e-08	0.0290866
ARHGEF37	0.000213473	1.25e-05	NA	0.0111245	2.85e-09	0.00354352	NA	2.06e-11	3.31e-23	0.0001452	5.36e-12	9.89e-23	0.00746596	7.73e-09	0.000844664
ARHGEF39	NA	NA	NA	1.67e-08	3.01e-07	NA	NA	6.38e-06	4.38e-05	NA	3.86e-07	4.47e-07	2.07e-10	2.34e-09	NA
ARHGEF5	NA	NA	NA	2.53e-124	NA	NA	NA	1.21e-122	NA	NA	2.2e-115	NA	7.61e-166	NA	2.99e-117
ARHGEF6	NA	NA	0.00699842	NA	0.00207621	1.03e-06	NA	NA	2.42e-07	NA	NA	0.0275396	3.03e-07	0.0283804	7.92e-07
ARHGEF7	NA	NA	4.17e-06	4.86e-19	7.64e-13	1.5e-06	NA	6.49e-20	1.93e-13	0.000410508	3.78e-12	1.11e-08	7.85e-08	0.0193506	0.0164505
ARID1A	NA	0.00954135	0.000244578	0.0355766	0.00201742	NA	NA	7.9e-05	NA	NA	1.83e-05	NA	5.47e-09	NA	1.19e-05
ARID1B	NA	NA	NA	7.95e-07	NA	NA	NA	9.34e-12	NA	NA	1.43e-08	6.79e-05	2.05e-26	1.01e-07	0.000209546
ARID2	NA	NA	3.62e-07	3.83e-07	0.000199417	2.4e-07	NA	3.78e-07	0.00029897	5.12e-05	4.06e-05	0.00858271	NA	0.00650396	0.0220838
ARID3A	NA	NA	NA	1.03e-06	2.76e-27	NA	NA	1.1e-05	1.91e-21	NA	2.35e-06	3.24e-26	9.62e-08	2.54e-29	4.35e-07
ARID3B	NA	NA	0.0494457	1.48e-11	5.79e-13	0.000265648	0.0185165	2.2e-08	4.79e-09	NA	4.35e-13	1.56e-18	1.16e-22	2.12e-27	NA
ARID3C	NA	0.00678329	0.022952	1.73e-10	6.4e-07	NA	NA	6.74e-06	0.000579624	NA	0.00152953	NA	0.000571063	0.0380041	NA
ARID4A	NA	NA	NA	0.0221646	0.02701	0.00931442	NA	0.00281702	NA	0.0438356	0.00811602	NA	NA	0.00350537	0.00021095
ARID4B	NA	NA	1.78e-05	5.09e-08	5.8e-05	1.91e-05	NA	1.45e-07	0.000188033	0.0104081	0.000209886	NA	NA	NA	0.00380575
ARID5A	NA	NA	NA	2.89e-10	NA	NA	NA	6.12e-11	0.0263256	NA	9.83e-07	NA	6.35e-11	NA	3.07e-05
ARID5B	NA	NA	0.00170964	NA	NA	6.09e-06	NA	0.00139116	NA	0.0123405	NA	NA	NA	1.04e-08	0.00127052
ARIH2	NA	NA	NA	2.12e-07	2.15e-12	NA	NA	0.000134011	1.18e-08	NA	NA	0.00293373	1.77e-09	1.79e-20	0.00743603
ARL1	NA	NA	4e-05	0.00909254	NA	2.67e-06	0.0453301	0.000696635	NA	NA	NA	NA	NA	4.03e-07	0.00294704
ARL10	NA	0.0221615	0.0172604	1.27e-05	8.7e-21	0.019806	0.0310687	2.26e-06	1.37e-24	NA	NA	1.03e-05	NA	6.79e-07	3.75e-07
ARL11	NA	NA	NA	1.27e-10	3.56e-20	NA	NA	1.48e-13	1.7e-26	NA	1.04e-11	1.65e-20	1.71e-13	1.54e-28	NA
ARL13B	NA	NA	0.00185335	0.000256595	0.0113609	9.63e-05	NA	1.62e-05	0.000535511	0.02147	0.00220958	0.0482852	NA	NA	NA
ARL14EP	NA	NA	0.00033902	0.0272276	NA	0.000314472	NA	0.019797	NA	NA	NA	NA	NA	0.000176127	0.0357668
ARL15	NA	NA	0.0107467	8.61e-06	NA	0.000147487	NA	6.81e-09	NA	0.007697	1.18e-05	NA	0.0156545	0.00129001	6.94e-10
ARL3	NA	NA	NA	NA	6.69e-33	NA	NA	NA	1.53e-28	NA	NA	1.18e-11	NA	2.02e-30	3.16e-29
ARL4A	0.0292313	NA	0.0472582	0.00509516	2e-05	6.57e-07	0.0150843	3.41e-09	8.64e-14	NA	0.002313	2.31e-06	NA	1.96e-05	NA
ARL4C	1.35e-08	0.0278174	NA	6.18e-40	1.51e-87	3.37e-07	3.16e-11	3.22e-17	2.85e-48	0.000434273	9.02e-38	2.91e-73	1.5e-32	4.71e-69	4.54e-05
ARL4D	NA	NA	5.98e-18	3.36e-18	0.021761	3.68e-15	NA	1.93e-15	NA	2.85e-05	5.19e-06	NA	NA	5.06e-15	7.92e-14
ARL5A	NA	NA	1.45e-06	NA	NA	6.06e-07	0.0338655	NA	NA	0.0040323	NA	0.00528545	8.24e-05	7.48e-09	NA
ARL5B	NA	0.0396526	2.43e-07	0.0271446	0.00543325	0.00039852	NA	NA	NA	0.0220849	NA	NA	NA	NA	NA
ARL6	NA	NA	0.000413606	0.00436365	NA	1.79e-05	NA	0.000293677	NA	0.00079606	0.00525257	NA	NA	1.01e-06	0.000197162
ARL6IP1	NA	NA	0.000556329	NA	9.06e-05	1.22e-07	NA	NA	0.0394636	NA	NA	0.000976141	5.5e-07	1.42e-17	0.000168193
ARL6IP4	NA	NA	0.0316799	NA	2.15e-09	4.87e-05	NA	NA	3.11e-05	0.00139015	NA	0.00687138	6.72e-09	7.7e-32	6.46e-07
ARL6IP5	NA	NA	0.000309798	0.0324033	NA	0.000205299	NA	0.0040233	NA	NA	0.000479198	NA	1.47e-09	NA	4.63e-06
ARL6IP6	NA	NA	0.031427	3.91e-06	NA	1e-05	NA	8.32e-10	0.000131506	0.0360226	0.000104381	0.00749792	1.28e-05	NA	0.00332357
ARL8A	NA	NA	8.88e-05	4.56e-24	1.55e-39	2.31e-09	NA	2.19e-35	7.74e-53	0.000128056	1.37e-14	4.22e-24	2.97e-15	1.14e-23	0.000355149
ARL8B	NA	NA	0.000382573	0.000110019	NA	0.000704394	NA	0.00146345	NA	NA	1.69e-06	NA	3.9e-21	8.27e-09	1.72e-06
ARL9	0.000864049	6.09e-08	0.0378213	2.59e-05	NA	0.0478274	NA	NA	0.00816369	0.000909089	0.0412626	3.9e-06	NA	0.0086536	0.000519655
ARMC1	NA	NA	0.00203449	NA	0.000688795	0.000731603	NA	NA	0.000235362	NA	0.00818608	0.0252984	1.79e-06	NA	2.24e-09
ARMC10	NA	NA	NA	0.0158726	0.0121087	0.00785557	NA	NA	NA	0.0455976	NA	NA	1e-09	1.09e-06	NA
ARMC12	NA	0.000835896	NA	NA	0.000602177	0.00187867	1.11e-05	NA	NA	NA	3.71e-08	1.39e-16	3.72e-05	3.01e-11	NA
ARMC2	NA	NA	NA	0.000945527	6.99e-37	NA	NA	NA	1.5e-31	NA	NA	9.92e-23	NA	1.02e-34	6.45e-26
ARMC3	NA	NA	0.000315903	NA	NA	2.22e-05	NA	NA	NA	0.0148998	NA	NA	1.78e-07	3.74e-19	NA
ARMC5	NA	NA	5.65e-05	NA	NA	1.17e-06	NA	NA	NA	0.00182351	NA	NA	0.000260339	2.78e-11	0.0104277
ARMC6	NA	NA	2.11e-09	5.87e-11	9.59e-17	2.64e-22	NA	9.82e-22	5.1e-30	0.00300004	0.00118692	2.77e-05	NA	NA	NA
ARMC7	NA	NA	2.43e-05	0.0232288	NA	0.000181298	NA	NA	NA	NA	0.00849787	0.0354293	3.04e-15	1.11e-08	NA
ARMC8	NA	NA	0.000547867	NA	0.0148849	5.71e-05	NA	NA	NA	NA	0.0331098	1.58e-05	3.15e-05	1.09e-12	0.028093
ARMC9	NA	NA	0.00637339	3.6e-11	0.00205297	8.59e-06	0.00210493	1.59e-09	3.82e-07	NA	1.82e-16	NA	2.94e-26	NA	1.89e-33
ARMCX1	NA	NA	1.39e-06	NA	6.02e-16	3.77e-11	NA	0.0283178	1.01e-09	0.00564831	NA	2.45e-09	0.000209176	1.9e-68	9.5e-18
ARMCX2	NA	NA	NA	NA	3.54e-23	3.91e-08	NA	0.000120693	6.88e-12	0.00459386	0.0362038	4.18e-08	NA	1.56e-49	1.2e-31
ARMCX3	NA	NA	0.0158244	NA	2.62e-08	0.00834649	NA	NA	8.94e-09	NA	NA	9.8e-06	NA	6.69e-25	6.41e-13
ARMCX4	NA	NA	0.00192056	NA	6.7e-12	8.51e-07	NA	0.000751586	5.09e-06	2.03e-08	2.12e-05	0.000221737	0.0215539	2.32e-36	9.11e-24
ARMCX5	NA	NA	0.0231177	NA	6.14e-06	3.48e-05	NA	NA	0.0376006	0.0203596	NA	2.86e-05	0.00766915	1.19e-19	3.25e-07
ARMCX6	NA	NA	0.0123284	NA	6.1e-45	0.000610887	NA	NA	1.1e-27	0.00188879	NA	1.11e-26	NA	2.87e-45	4.4e-35
ARMH1	0.0101167	0.000275025	0.0269545	0.000199718	1.84e-30	NA	NA	NA	2.94e-14	NA	NA	1.25e-09	NA	2e-11	1.16e-17
ARMH3	NA	NA	NA	NA	0.000156575	2.09e-05	NA	0.0118286	NA	NA	NA	0.0179336	NA	4.33e-09	1.73e-05
ARMH4	NA	0.0314349	NA	0.0290247	0.0315196	4.98e-05	NA	3.54e-08	NA	0.000138448	6.04e-08	NA	0.00536375	0.00134339	1e-06
ARMT1	NA	NA	0.0362175	NA	0.0255457	0.00105379	NA	NA	0.041879	0.00352272	NA	NA	0.00987757	1.92e-09	NA
ARNT	NA	NA	2.93e-05	2.39e-15	2.28e-24	8.8e-08	NA	1.57e-19	1.46e-29	NA	0.000174316	2e-07	8.51e-10	2.24e-24	0.0349187
ARNT2	NA	0.00070756	1.16e-17	1.55e-75	6.86e-124	2.56e-38	3.29e-06	3.69e-104	1.79e-146	NA	2.41e-27	7.24e-68	7.98e-39	5.79e-80	2.97e-17
ARNTL	0.0339803	NA	NA	NA	NA	9.34e-07	NA	2.57e-05	NA	NA	NA	NA	NA	0.0173047	0.0160145
ARNTL2	NA	NA	0.00104803	0.000512375	0.000728093	5.21e-05	NA	2.3e-05	NA	0.0108328	0.00270773	0.000377131	NA	9.46e-09	6.54e-09
ARPC1A	0.00869007	NA	0.000310963	NA	NA	3.97e-15	0.0471057	NA	1.6e-07	0.00362546	NA	NA	3.22e-10	7.81e-05	0.0040612
ARPC1B	NA	NA	NA	0.0361582	1.94e-08	NA	NA	NA	6.46e-05	NA	NA	0.000883197	NA	3.14e-10	7.52e-06
ARPC2	0.000668541	NA	NA	NA	NA	7.11e-06	0.000285304	1.08e-10	0.000744236	NA	NA	0.00179992	NA	0.00204591	0.000207243
ARPC3	NA	NA	NA	9.67e-07	7.42e-08	NA	NA	8.63e-14	0.000421422	NA	0.0115303	0.00138093	8.06e-06	9.89e-11	9.52e-37
ARPC4	NA	NA	5.17e-07	6.44e-08	NA	6.47e-14	NA	1.33e-14	0.00124716	0.00653418	0.00739058	NA	NA	3.09e-08	3.02e-09
ARPC5	NA	NA	0.0042067	0.0295953	NA	0.0114482	NA	0.00586178	NA	NA	NA	NA	3.65e-13	0.000946175	0.0287438
ARPC5L	NA	NA	0.000133481	0.00393841	6.16e-05	0.00163917	NA	0.0244106	4.84e-09	0.00957075	NA	0.000108951	NA	2.49e-22	4.42e-14
ARPP21	0.00318724	NA	1.57e-08	6.54e-53	9.73e-125	NA	NA	1.26e-25	1.53e-86	0.00701497	4.39e-24	4.98e-70	1.05e-22	2.66e-85	6.62e-24
ARRB1	NA	NA	6.35e-07	5.6e-43	5.96e-95	1.32e-06	NA	2.26e-43	7.76e-108	NA	5.12e-20	5.56e-37	5.7e-29	3.32e-74	NA
ARRB2	NA	NA	0.00415558	1.79e-13	4.04e-26	0.000319956	NA	3.95e-16	3.85e-30	NA	8.35e-05	8.3e-10	5.03e-07	7.73e-15	0.00538858
ARRDC1	NA	NA	0.000163443	0.0012283	NA	NA	NA	9.6e-11	NA	NA	3.27e-06	NA	5.45e-23	0.00271699	9.04e-08
ARRDC2	0.00613959	0.000409029	0.0471672	NA	NA	1.96e-08	NA	0.00426283	2.89e-05	7.79e-09	0.000409442	3.41e-06	1.45e-05	0.000842593	NA
ARRDC3	NA	0.0137192	3.04e-06	1.82e-06	3.25e-11	1.73e-08	0.0132921	1e-08	1.55e-12	0.00838294	0.00379864	0.00154739	NA	NA	NA
ARRDC4	NA	NA	9.08e-05	2.04e-13	6.17e-14	0.0112278	NA	4.77e-09	8.68e-09	0.0389946	1.27e-08	5.15e-08	5.71e-08	1.29e-08	NA
ARSA	0.0221467	0.000577843	NA	6.21e-15	2.17e-19	0.000845988	NA	3.85e-06	9.25e-09	6.29e-05	NA	0.0308486	1.3e-28	1.95e-33	NA
ARSB	0.000159836	0.000802273	2.92e-06	3.53e-51	7.56e-74	NA	NA	6.66e-55	1.27e-79	NA	3.15e-23	8.43e-34	2.37e-54	6.65e-76	3.59e-05
ARSG	NA	NA	0.0158194	0.0499842	0.00286451	0.0481133	NA	NA	0.0100945	NA	NA	NA	NA	NA	NA
ARSI	0.00204461	NA	NA	NA	0.0118705	1.49e-05	NA	NA	NA	NA	NA	NA	NA	0.000112861	6.37e-10
ARSJ	NA	NA	NA	4.61e-05	NA	NA	NA	0.0172134	NA	NA	2.46e-07	NA	5.08e-06	NA	3.55e-12
ARSK	NA	NA	5.07e-05	3.87e-05	5.45e-06	9.56e-09	0.00173314	9.32e-09	5.14e-11	NA	NA	NA	NA	NA	NA
ARSL	NA	NA	4.72e-08	0.00224556	NA	2.72e-12	NA	3.13e-05	NA	0.000350047	NA	0.0406605	0.000705327	1.76e-26	7.28e-12
ART3	NA	NA	NA	NA	4.41e-44	NA	NA	NA	6.34e-46	NA	NA	2.45e-56	NA	2.86e-59	8.86e-56
ART4	NA	NA	NA	NA	6.44e-27	NA	NA	NA	3.46e-25	NA	NA	4.06e-34	NA	4.71e-33	1.36e-22
ARV1	NA	NA	0.000165574	NA	8.87e-15	8.43e-06	NA	NA	5.2e-11	6.16e-05	NA	0.00011996	2.41e-13	2.14e-47	1.49e-12
ARVCF	NA	NA	0.0141849	0.00122371	4.56e-13	0.00333892	NA	0.000209513	6.35e-15	NA	0.0265126	3.06e-07	NA	1.76e-05	6.36e-05
ARX	NA	1.52e-18	2.35e-29	1.34e-60	7.93e-50	6.94e-24	2.2e-15	5.51e-58	1.53e-47	0.00740006	5.35e-19	1.93e-17	1.43e-35	3.13e-29	NA
AS3MT	NA	NA	0.00329259	0.000573943	7.54e-16	0.000110798	NA	0.0432536	7.14e-18	0.0214031	0.00153088	1.61e-14	5.41e-10	7.9e-10	8.86e-35
ASAH1	NA	NA	6.48e-05	1.3e-14	1.24e-05	6.2e-08	NA	1.07e-19	1.37e-09	0.0260922	1.66e-08	0.00471692	5.1e-12	NA	1.77e-06
ASAP1	NA	0.010429	1.12e-08	NA	NA	0.00010222	NA	NA	0.0486066	NA	NA	0.00137927	0.0131371	0.000364488	NA
ASAP2	NA	0.00312539	1.41e-07	3.29e-14	5.3e-39	0.000527129	NA	2.15e-12	2.41e-39	NA	0.0321716	9.88e-12	0.0379927	1.09e-15	1.1e-08
ASAP3	NA	NA	0.00992929	NA	2.51e-07	0.00194271	NA	NA	3.38e-08	0.000583341	NA	1.34e-07	1.07e-07	0.00639211	3.36e-09
ASB1	NA	NA	NA	9.4e-09	3.9e-28	0.00239058	NA	1.14e-12	8.7e-39	0.00155672	1.57e-09	2.66e-23	4.01e-06	8.99e-25	8.22e-05
ASB10	NA	NA	NA	NA	1.52e-18	NA	NA	NA	3.32e-21	NA	NA	1.32e-18	NA	5.71e-23	6.41e-22
ASB11	NA	NA	NA	NA	NA	NA	NA	NA	NA	NA	NA	0.0166077	NA	NA	NA
ASB13	NA	NA	5.63e-06	4.92e-06	4.27e-14	1.09e-16	NA	2.41e-14	5.17e-27	5.88e-06	2.93e-06	1.97e-10	NA	0.0170606	0.00296243
ASB15	NA	NA	0.026253	1.16e-29	NA	NA	NA	3e-32	NA	0.0144615	2.22e-31	NA	7.75e-24	NA	1.96e-34
ASB16	NA	4.55e-10	NA	NA	NA	NA	9.43e-09	NA	NA	8.67e-11	1.02e-08	5.05e-13	NA	NA	NA
ASB18	NA	0.0109474	2.41e-05	3.64e-60	1.43e-58	2.83e-05	0.0130634	1.76e-55	9.12e-57	NA	1.91e-17	1.8e-32	1.37e-29	4.46e-40	1.49e-13
ASB2	NA	NA	0.00560316	3.7e-36	9.95e-64	NA	NA	5.26e-32	2.16e-58	0.0258479	3.29e-22	3.64e-37	2.77e-28	1.68e-55	0.00787615
ASB3	NA	NA	0.00348439	0.0318622	NA	4.07e-05	NA	0.00125564	NA	0.0217596	NA	NA	NA	0.00437468	NA
ASB4	NA	NA	NA	1.38e-60	NA	NA	NA	1.96e-42	NA	NA	2.25e-45	NA	9.2e-56	NA	4.82e-49
ASB5	NA	NA	0.00957362	0.00253872	NA	1.18e-05	NA	NA	NA	0.0227814	0.00249262	NA	NA	1.32e-06	9.16e-08
ASB6	NA	NA	9.63e-06	0.000122215	NA	8.02e-14	NA	1.91e-10	0.000255208	2.19e-05	9.69e-05	0.0132878	NA	1.65e-05	0.00273289
ASB7	NA	NA	0.000337107	0.000283973	NA	9.65e-05	NA	0.000126802	NA	NA	NA	NA	NA	3.37e-05	1.66e-05
ASB8	NA	NA	NA	3.99e-05	2.66e-15	NA	NA	3.84e-06	8.02e-19	NA	0.00425875	1.26e-07	0.000531242	1.25e-11	0.000238719
ASB9	NA	NA	0.00309946	0.0458015	0.000580586	0.00027456	NA	0.0111809	6.07e-05	0.000839642	0.0136011	NA	NA	1.59e-16	8.01e-12
ASCC1	NA	NA	7.08e-05	NA	NA	4.24e-08	NA	0.000108233	NA	0.0141357	NA	NA	NA	1.88e-07	0.000244621
ASCC2	NA	0.0248462	7.4e-07	NA	0.000447033	0.000112469	NA	NA	0.00587848	NA	0.00033272	5.46e-11	2.15e-10	7.14e-19	0.00910105
ASCC3	NA	NA	0.000974219	0.000371201	NA	5.08e-06	NA	1.2e-06	NA	0.00112926	0.000163025	0.0464474	NA	7.52e-08	1.71e-08
ASF1A	NA	NA	8.51e-07	0.000547585	NA	7.04e-06	NA	0.00239501	NA	NA	NA	NA	NA	1.08e-06	0.000691282
ASF1B	NA	NA	NA	1.87e-06	1.62e-06	NA	NA	2.84e-05	5.02e-05	NA	2.88e-05	6.84e-06	1.89e-08	7.72e-10	NA
ASGR2	NA	NA	NA	4.4e-10	NA	NA	NA	1.31e-05	NA	NA	6.78e-12	NA	1.88e-12	NA	0.000746121
ASH1L	NA	NA	0.000528138	0.00759382	NA	1.8e-05	NA	0.000189922	NA	0.000194638	0.00055491	NA	NA	1.91e-06	3.92e-05
ASH2L	NA	NA	0.000436829	0.0213093	2.89e-05	1.25e-07	NA	0.000315938	5.85e-05	NA	NA	0.0305264	NA	7.04e-15	9.29e-13
ASIC1	NA	NA	0.006461	1.85e-24	1.39e-100	0.0454106	NA	1.99e-23	1.51e-100	NA	3.31e-07	9.88e-45	2.6e-14	1.24e-76	1.02e-32
ASIC2	NA	3.15e-05	0.00514072	1.36e-126	5.67e-163	NA	0.00344819	9.66e-116	9.67e-153	NA	4.69e-51	2.62e-101	3.5e-129	1.59e-151	8.72e-26
ASIC3	NA	NA	NA	NA	NA	NA	NA	NA	NA	0.000779453	NA	NA	0.032475	0.0401225	NA
ASIC4	NA	0.00976067	6.48e-05	2.05e-22	0.0160223	0.00729534	0.00194913	3.73e-23	0.00151403	6.67e-07	NA	NA	1.94e-45	3.18e-15	2.44e-13
ASMT	0.00896239	0.000101265	NA	NA	3.58e-10	0.00284836	NA	NA	NA	0.000579076	NA	NA	NA	NA	NA
ASMTL	NA	NA	0.000330899	NA	NA	0.00104616	NA	NA	NA	0.0087887	NA	NA	3.15e-07	7.56e-07	NA
ASNS	NA	NA	NA	NA	2.27e-39	NA	NA	NA	3.81e-41	NA	NA	1.64e-11	NA	1.31e-26	4.92e-37
ASPA	NA	0.00687201	5.49e-07	NA	NA	5.2e-07	0.0157539	NA	NA	NA	1.7e-14	5.83e-13	3.3e-23	6.16e-24	NA
ASPDH	NA	NA	0.0491526	2.94e-11	7.89e-20	0.00100112	NA	8.83e-14	4.5e-23	0.000822946	1.15e-09	8.52e-17	2.65e-05	1.53e-10	0.00217438
ASPG	NA	NA	NA	NA	0.000699653	NA	NA	NA	2.11e-05	NA	NA	0.00283039	NA	3.36e-08	3.23e-10
ASPH	0.0334713	NA	9.74e-07	NA	0.00320811	2.47e-16	NA	0.00966597	NA	0.00208663	NA	NA	0.00446289	2.15e-09	0.0146297
ASPHD2	NA	4.95e-07	6.58e-15	1.83e-55	4.41e-124	1.99e-15	1.94e-07	2.44e-47	1.1e-105	0.0433222	6.35e-19	3.5e-76	5.97e-14	3.98e-57	3.78e-23
ASPN	NA	NA	NA	NA	NA	NA	NA	NA	NA	NA	NA	0.0186247	NA	0.00615192	NA
ASPRV1	NA	NA	NA	0.029749	0.0416383	NA	NA	0.00503056	0.0127039	NA	0.0254206	NA	0.0277026	NA	NA
ASPSCR1	NA	NA	9.18e-06	2.22e-09	NA	1.08e-07	NA	1.65e-11	NA	0.000233431	2.66e-06	NA	NA	3.91e-12	2.62e-16
ASRGL1	NA	NA	NA	6.89e-23	1.55e-34	NA	NA	1.61e-17	2.7e-28	NA	4.86e-07	8.66e-11	3.22e-20	2.38e-29	NA
ASS1	NA	NA	0.0102099	1.13e-13	0.0453583	2.41e-05	NA	6.24e-20	NA	NA	1.21e-06	NA	8.87e-10	5.18e-05	8.05e-23
ASTE1	NA	NA	NA	2.85e-14	0.00039819	0.000399032	NA	6.45e-28	2.41e-08	NA	2.47e-08	0.000719649	1.26e-19	0.000107858	3.37e-07
ASTN1	0.00561548	1.28e-08	5.24e-14	3.7e-09	4.42e-142	0.00025316	0.00307217	0.0238689	1.28e-122	NA	0.0279059	7.22e-54	0.00434117	2.24e-107	1.65e-105
ASTN2	NA	0.000166469	NA	NA	5.43e-84	NA	9.43e-05	NA	5.82e-99	2.06e-05	0.00038092	3.38e-76	NA	3.22e-109	4.76e-64
ASXL1	NA	0.000231332	1.28e-05	2.62e-06	2.59e-05	0.00607277	0.04193	0.000566558	0.00240476	NA	NA	NA	NA	NA	NA
ASXL2	NA	NA	6.43e-05	0.0015426	NA	2.28e-07	NA	1.3e-05	0.0141398	0.000137486	0.0025132	NA	NA	0.0011508	0.0348712
ASXL3	NA	NA	NA	NA	1.42e-20	0.00526152	NA	0.0295186	NA	NA	NA	NA	NA	1.43e-19	3.31e-19
ATAD1	NA	0.0125515	1.78e-05	NA	0.000461779	9.18e-06	0.00876555	NA	0.00027994	NA	NA	NA	0.000934906	NA	0.0278643
ATAD2	NA	NA	0.0367337	2.54e-09	0.00214143	NA	NA	3.29e-13	NA	NA	1.73e-06	NA	0.000393063	NA	0.000188102
ATAD2B	NA	NA	3.48e-06	4.46e-05	0.00114934	2.41e-05	NA	0.000142074	0.00229527	0.000154774	0.000480671	0.00794112	NA	0.0232146	NA
ATAD3A	NA	NA	0.000780568	NA	2.4e-15	1.33e-06	NA	NA	3.87e-18	0.000139777	0.0485277	0.000991061	8.01e-06	4.74e-55	9e-31
ATAT1	NA	NA	1.19e-11	4.94e-34	3.28e-42	1.38e-14	NA	2.56e-39	3.34e-46	0.000391706	2.94e-11	4.33e-16	4.02e-10	6.96e-13	0.0332298
ATCAY	0.00397844	1.27e-12	5e-09	4.42e-25	2.88e-136	8.34e-05	8.59e-08	1.4e-20	4.98e-135	NA	NA	8.34e-65	0.00893472	2.81e-58	2.21e-59
ATE1	NA	NA	0.000193529	0.00533123	NA	3.18e-06	NA	0.000182261	NA	0.00508594	0.0409531	NA	NA	2.55e-06	0.000852866
ATF1	NA	NA	0.000337244	4.38e-09	3.24e-14	6.48e-06	NA	2.87e-11	4.83e-17	0.00537742	3.89e-08	2.38e-14	0.00382135	1.36e-06	NA
ATF2	NA	NA	1.8e-05	0.00521642	NA	6.69e-05	NA	0.00947651	NA	0.0143188	NA	NA	NA	2.64e-06	0.00894805
ATF3	NA	NA	NA	NA	7.17e-18	0.0360086	NA	NA	3.68e-27	NA	NA	2.3e-27	NA	4.83e-18	2.19e-20
ATF4	NA	NA	NA	NA	8.93e-06	0.00649717	NA	NA	0.00611158	0.00294468	NA	0.00544486	0.00945842	9.97e-17	7.74e-08
ATF5	NA	NA	0.00348535	NA	0.0204477	2.74e-06	NA	NA	NA	0.00682849	NA	NA	4.95e-06	3.64e-14	NA
ATF6	NA	NA	0.000187933	0.0172908	NA	5.7e-06	NA	0.0016812	0.0495755	0.0288857	NA	NA	NA	0.0236911	NA
ATF6B	NA	NA	9.77e-06	NA	NA	1.36e-08	NA	NA	NA	0.000776956	NA	NA	3.93e-06	6.41e-11	NA
ATF7IP	NA	0.0059323	2.36e-07	4.12e-08	0.000287519	4.81e-05	NA	2.97e-05	NA	0.0222719	0.00949764	NA	NA	0.0135828	0.00410689
ATG10	NA	NA	0.000379103	NA	NA	3.89e-08	0.0484819	NA	NA	NA	NA	NA	3.25e-07	4.55e-08	NA
ATG101	NA	NA	0.00408366	NA	1.73e-08	2.49e-07	NA	0.0189711	0.000122243	0.000320803	0.0331054	NA	0.000460905	8.71e-25	2.98e-13
ATG12	NA	0.0164476	8.29e-09	NA	NA	7.51e-07	NA	NA	NA	NA	NA	0.00968379	1.9e-06	2.26e-11	NA
ATG13	NA	NA	5.1e-06	NA	NA	2.98e-09	NA	NA	0.0141398	0.000494463	NA	NA	3.34e-15	9.39e-05	0.00493421
ATG14	NA	NA	0.016107	NA	NA	3.27e-05	NA	0.00677261	NA	0.00745111	NA	NA	NA	1.17e-05	0.00309203
ATG16L1	NA	NA	0.00100246	0.00648571	NA	1.11e-06	NA	3.31e-05	0.025732	0.0148411	NA	NA	NA	2.19e-05	0.00335299
ATG16L2	NA	NA	1.62e-10	0.0029633	3.06e-06	4.21e-05	NA	NA	0.00141218	0.0224781	NA	NA	7.96e-05	NA	NA
ATG2A	NA	NA	9.35e-09	2.26e-12	NA	1.21e-11	NA	6.85e-15	NA	0.000285661	7.43e-06	NA	NA	5.55e-08	1.1e-10
ATG2B	NA	NA	2.61e-06	NA	0.00911419	3e-06	NA	NA	0.0133548	0.00455187	NA	6.32e-05	2.13e-05	2.19e-17	0.000783843
ATG3	NA	NA	3.92e-06	NA	0.032823	1.29e-06	NA	NA	0.00191687	NA	0.00799829	0.000780667	8.35e-12	1.61e-16	NA
ATG4A	NA	NA	8.84e-05	0.024497	1.83e-14	1.8e-09	NA	NA	2.79e-24	NA	0.0228351	4.76e-07	7.14e-10	3.41e-08	2.23e-35
ATG4B	NA	NA	0.00373343	0.00100441	NA	7.01e-08	NA	7.37e-08	NA	0.000231098	9.88e-05	NA	NA	7.09e-07	3.49e-06
ATG4C	NA	0.0403869	3.81e-06	0.000756273	7.78e-06	1.46e-05	NA	0.00398487	0.000101483	0.0214844	NA	NA	NA	NA	NA
ATG4D	NA	NA	0.00812336	0.00955788	6.73e-14	0.000196638	NA	0.0295736	5.51e-13	0.000245855	NA	0.00418981	1.32e-15	1.7e-37	9.49e-10
ATG5	NA	NA	0.000161876	NA	NA	1.14e-06	NA	NA	NA	0.00204059	NA	NA	0.00235506	0.000130394	NA
ATG7	0.00799713	0.033791	0.00316335	1.41e-10	NA	2.42e-09	NA	3.73e-20	1.22e-05	5.01e-06	5.42e-12	0.000443513	0.00906815	0.0221966	2.57e-07
ATG9B	7.87e-06	NA	5.55e-06	8.23e-12	2.19e-77	NA	NA	0.00154552	2.75e-56	0.0210023	0.000808196	7.86e-27	NA	2.47e-42	6.11e-34
ATIC	NA	NA	5.24e-07	0.0485261	0.00117736	6.43e-06	NA	0.0457009	0.00139045	0.0151249	NA	NA	0.000111449	NA	NA
ATL1	NA	NA	0.0282392	1e-09	5.36e-36	0.00371699	NA	3.38e-07	8.14e-30	0.036118	1.23e-11	2e-38	1.28e-23	4.48e-66	9.14e-11
ATL2	NA	NA	3.76e-06	NA	0.00276441	2.49e-09	0.00223956	0.0343139	3.24e-06	0.0105348	NA	NA	1.8e-05	0.0423978	0.00945065
ATL3	NA	NA	1.37e-07	0.00013066	6.93e-05	5.99e-08	NA	0.000101543	5.54e-05	0.0122573	NA	NA	NA	NA	NA
ATM	NA	NA	7.69e-06	0.00480151	NA	8.34e-05	NA	0.022223	NA	0.00280851	NA	NA	NA	0.000154548	NA
ATMIN	NA	NA	3.02e-06	NA	NA	2.33e-06	NA	0.037285	NA	0.00756426	NA	0.0174997	7.65e-06	3.04e-13	0.0231021
ATN1	NA	NA	5.12e-11	0.000162675	NA	7.26e-10	NA	0.00687373	NA	0.00176295	NA	NA	0.000291295	1.74e-08	0.00919182
ATOH8	0.0186641	NA	0.00268979	0.034386	5.38e-06	4.75e-15	2.31e-06	2.01e-11	0.0219395	NA	NA	5.12e-13	NA	2.42e-24	3.52e-20
ATP10B	NA	NA	0.00556641	1.8e-36	7.01e-24	4.19e-07	0.0135297	2.38e-48	1.13e-43	NA	2.56e-46	1.45e-40	5.24e-64	4.41e-40	NA
ATP10D	NA	NA	5.43e-05	0.00522927	0.0189135	1.28e-07	NA	3.57e-05	0.000232732	0.00185474	0.0417636	NA	NA	NA	NA
ATP11A	NA	NA	NA	7.39e-15	5.1e-11	NA	NA	2.87e-06	1.66e-06	NA	5.02e-05	2.71e-07	2.52e-21	2.22e-20	NA
ATP11C	NA	0.00597421	3.03e-08	0.000151726	8.95e-11	2.05e-05	NA	0.00567442	1.64e-06	0.00424656	NA	0.000311918	NA	NA	NA
ATP13A1	NA	NA	0.000953233	NA	0.000614667	5.31e-07	NA	NA	0.00467679	0.00177289	NA	NA	0.000843848	1.15e-21	3.12e-08
ATP13A2	NA	NA	0.00627388	2.01e-05	7.88e-16	3.11e-07	NA	2.5e-10	1.37e-24	0.0031909	0.000176374	3.81e-10	NA	1.94e-08	3.05e-05
ATP13A3	NA	0.0395463	2.61e-06	NA	0.000140861	1.62e-05	NA	NA	0.000431194	0.00847297	NA	NA	0.00262366	NA	0.0450848
ATP13A5	NA	NA	NA	2.7e-17	NA	NA	NA	1.26e-16	NA	NA	8.66e-20	NA	6.79e-22	NA	1.94e-24
ATP1A1	0.00101958	NA	1.23e-13	NA	2.01e-14	1.12e-41	NA	0.00273037	5.53e-07	4.01e-09	NA	3.37e-07	1.72e-15	4.67e-68	2.37e-16
ATP1A4	NA	NA	0.00253402	1.03e-09	4.14e-199	0.0144358	NA	1.58e-09	8.17e-210	0.000209085	4.53e-13	1.86e-143	3.46e-07	2.22e-174	0.000727078
ATP1B1	NA	NA	NA	0.00342491	1.2e-50	NA	NA	0.00643225	2.31e-45	NA	6.81e-06	1.56e-46	3.47e-08	3.4e-90	2.29e-35
ATP1B2	NA	0.0168541	NA	5.13e-26	2.1e-07	0.00383033	0.0383011	2.11e-30	1.48e-08	0.00010505	1.24e-22	1.23e-12	1.46e-21	6.58e-05	NA
ATP23	NA	NA	NA	0.0145789	8.38e-06	NA	NA	0.0020257	2.63e-07	NA	NA	2.68e-05	0.00242556	4.46e-10	4.19e-14
ATP2A1	4.17e-13	1.89e-05	1.57e-07	0.00780005	3.16e-08	2.49e-44	8.29e-31	6.3e-27	2.32e-41	NA	0.0335125	NA	0.00410543	NA	0.00712654
ATP2A2	NA	NA	0.0267827	0.0249274	9.76e-06	0.000682911	0.038061	NA	0.0086611	NA	4.65e-05	1.48e-08	1.24e-10	2.07e-14	0.0157348
ATP2A3	NA	NA	NA	NA	0.00472606	NA	NA	NA	0.0035723	0.0242829	NA	0.000226985	NA	0.0202015	0.00449236
ATP2B1	NA	NA	0.0446763	NA	3.93e-11	NA	NA	NA	1.79e-14	NA	0.0378336	6.36e-17	NA	6e-15	8.94e-08
ATP2B2	NA	8.81e-09	NA	1.78e-23	3.07e-239	NA	1.65e-05	3.24e-48	0	1.9e-08	6.4e-38	2.96e-195	3.51e-17	1.86e-195	7.66e-175
ATP2B3	4.58e-08	NA	3.1e-30	0.00253926	NA	6.58e-132	4.1e-07	NA	3.22e-06	8.32e-07	9.09e-05	0.0223516	3.67e-70	3.59e-31	0.0148927
ATP2B4	0.0276997	1.49e-06	NA	1.46e-20	9.99e-25	0.0252611	0.0305016	3.15e-08	1.43e-11	1.32e-05	NA	0.0381306	2.28e-33	8.51e-28	NA
ATP2C1	NA	NA	9.8e-05	0.0254537	NA	0.000182864	NA	0.029403	NA	0.00800027	NA	0.0282525	NA	1.71e-10	0.000226353
ATP2C2	NA	0.0213974	0.000175354	NA	1.62e-31	1.97e-05	0.0180065	NA	1.36e-33	NA	6.62e-05	2.18e-39	2.23e-10	2.17e-57	2.59e-28
ATP4A	NA	NA	NA	NA	0.00616157	NA	NA	NA	0.00525873	NA	NA	5.67e-06	NA	6.91e-07	0.000265857
ATP5F1C	NA	NA	NA	0.00483894	0.00687083	0.0198366	0.0310687	NA	0.000233538	NA	0.000435844	NA	0.00022281	0.000111069	8.21e-10
ATP5F1D	NA	NA	8.93e-06	0.000584174	NA	5e-12	NA	9.08e-08	NA	9.29e-06	8.22e-05	NA	NA	4.52e-12	6.6e-07
ATP5IF1	NA	NA	NA	7.55e-05	NA	0.0140817	NA	1.49e-08	0.00447196	0.00240289	3.02e-06	0.00393741	0.012659	NA	1.83e-05
ATP5MC1	NA	0.0165233	0.00138411	0.00339536	NA	2.96e-08	NA	7.7e-07	0.0246663	3.14e-06	4.53e-06	0.00262283	NA	2.89e-07	6.29e-05
ATP5MC3	NA	0.01724	0.0270375	NA	0.000383185	2.24e-06	NA	0.0225921	NA	2.9e-05	0.00366824	NA	0.00478905	6.44e-18	1.94e-08
ATP5ME	NA	NA	0.00131	5.66e-05	NA	0.000546777	NA	1.5e-05	NA	0.000805356	0.000145286	NA	NA	1.29e-07	3.35e-09
ATP5MG	NA	0.0043933	2.37e-05	3.77e-07	1.25e-15	0.0372833	NA	1.4e-09	8.89e-07	NA	2.86e-08	0.0350753	3.69e-21	1.82e-18	6.07e-62
ATP5MK	NA	NA	NA	0.0053751	1.32e-12	NA	NA	0.000348668	1.97e-11	0.020864	0.000412172	0.000555169	0.0375708	4.56e-21	5.36e-29
ATP5PB	NA	NA	0.0119564	NA	NA	4.66e-05	0.0283165	NA	0.0126738	NA	NA	NA	0.00902942	NA	NA
ATP5PF	NA	0.034093	NA	NA	5.24e-26	NA	NA	0.0383243	1.38e-22	0.00695873	0.00306868	2.08e-05	NA	3.02e-42	2.11e-63
ATP5PO	NA	0.0328329	0.0334491	NA	NA	NA	NA	0.0445006	NA	NA	0.000160638	NA	0.000109769	NA	0.0203378
ATP6	NA	0.0163607	NA	1.37e-21	NA	NA	NA	5.64e-26	0.0226626	0.000603976	4.78e-24	0.000691985	1.68e-18	NA	6.11e-18
ATP6AP1	NA	NA	1.2e-07	NA	0.00425222	6.77e-15	NA	0.00217731	2.98e-05	2.33e-05	0.0165235	0.00465659	5.92e-06	7.86e-05	NA
ATP6AP2	NA	NA	0.000153592	0.02404	NA	6.19e-06	0.0373146	0.00198803	NA	NA	NA	0.00458844	NA	4.27e-11	6.59e-05
ATP6V0A1	NA	NA	0.000241633	2.13e-15	3.57e-26	2.54e-08	NA	9.73e-29	3.01e-38	0.00465609	6.38e-09	9.81e-17	3.17e-06	1.28e-11	0.000314187
ATP6V0A2	NA	NA	1.93e-05	0.00302656	2.13e-05	1.3e-06	NA	0.000344301	1.47e-06	0.00971759	NA	0.00812369	NA	NA	NA
ATP6V0B	NA	NA	0.00305927	4.8e-06	NA	8.5e-06	NA	8.83e-10	NA	0.000391877	7.98e-06	NA	NA	2.18e-10	2.42e-16
ATP6V0D1	NA	NA	1.01e-06	1.01e-07	0.0434991	1.76e-16	NA	8.94e-17	NA	0.00709629	0.00602884	0.0246836	NA	7.18e-16	6.06e-17
ATP6V1A	NA	NA	0.00324688	NA	2.98e-05	0.00353252	NA	NA	0.00130629	0.00278815	0.0213414	2.72e-08	1.44e-11	3.03e-29	0.00342346
ATP6V1B2	NA	NA	0.0246726	0.000276043	3.37e-15	0.000287619	NA	0.0207117	3.49e-11	NA	0.00466754	4.46e-09	1.52e-13	1.15e-29	1.05e-05
ATP6V1C1	NA	NA	0.0187714	0.000735649	1.49e-12	0.00043112	NA	NA	1.82e-06	0.0429397	0.00142997	6.03e-10	1.48e-11	3.11e-32	0.00636253
ATP6V1C2	2.96e-12	2.27e-17	2.97e-05	7.57e-11	3.1e-68	NA	NA	2.27e-30	1.2e-86	0.000515071	2.05e-41	4.34e-96	5.12e-19	5.56e-72	1.57e-33
ATP6V1D	NA	NA	0.0174208	0.00224556	NA	0.00962685	NA	0.029706	NA	NA	4.7e-05	NA	5.43e-16	0.00260776	0.0114925
ATP6V1E2	NA	NA	NA	NA	NA	0.0138042	NA	NA	NA	NA	NA	NA	0.00253529	7.65e-10	NA
ATP6V1F	NA	NA	0.0454396	0.000300484	0.0134507	0.0119832	NA	1.96e-05	0.00231181	0.00089381	2.87e-05	0.000660779	NA	NA	0.0488141
ATP6V1G1	NA	NA	0.000978968	9.82e-06	1.47e-12	0.00323355	NA	3.68e-05	2.99e-12	NA	NA	4.58e-06	0.000795016	3.12e-12	3.19e-05
ATP6V1G2-DDX39B	0.000291879	NA	4.83e-07	2.06e-278	0	5.33e-23	NA	0	0	0.00167375	8.77e-123	1.83e-202	5.72e-212	6.59e-274	6.51e-26
ATP6V1H	NA	NA	NA	1.01e-08	1.45e-15	0.0131186	NA	7.91e-13	1.95e-21	0.00715127	7.21e-07	8.57e-11	4.71e-05	2.7e-10	NA
ATP7A	NA	0.0181627	1.2e-12	4.41e-07	1.2e-06	1.13e-07	NA	0.000239609	0.00140561	6.88e-06	0.0105797	NA	NA	0.000119553	NA
ATP8	0.00888538	8.27e-16	3.91e-07	0.00736503	9.88e-06	NA	0.000693595	1.52e-07	NA	1.36e-05	7.85e-20	6.65e-09	2.55e-11	NA	1.08e-12
ATP8A1	NA	NA	1.03e-05	NA	8.16e-24	0.000203467	NA	NA	4.01e-28	2.57e-05	NA	2.18e-26	7.34e-10	2.75e-73	7.63e-21
ATP8A2	5.04e-09	0.000436442	NA	4.16e-92	4.44e-211	1.06e-07	4.23e-14	5.65e-64	2.57e-170	3.7e-06	8.29e-75	1.4e-166	3.96e-79	2.56e-190	1.39e-32
ATP8B1	NA	NA	0.00691606	1.08e-10	3.39e-09	0.00670196	NA	4.92e-10	1.1e-08	0.0431434	1.87e-10	7.99e-09	2.42e-06	4.99e-05	NA
ATP8B2	NA	NA	0.00144371	1.3e-29	1.9e-05	NA	NA	1.11e-33	0.00432534	NA	1.2e-22	NA	5.11e-45	NA	9.96e-43
ATP8B3	NA	NA	NA	NA	1.58e-26	NA	NA	NA	7.69e-21	NA	NA	1.51e-24	NA	4.85e-31	4.75e-23
ATP8B4	NA	NA	0.00085006	NA	NA	0.022329	NA	NA	NA	0.000267035	NA	NA	3.89e-10	NA	NA
ATP9A	NA	NA	0.000196135	5.24e-14	5.96e-10	3.3e-12	0.00239777	9.09e-28	8.79e-22	NA	9.26e-05	0.0174008	6.92e-05	NA	0.00149127
ATP9B	NA	NA	0.040949	NA	0.00134591	0.0407512	NA	NA	0.000266031	NA	NA	NA	NA	0.0114055	NA
ATPAF1	NA	NA	0.00813049	NA	NA	2.82e-05	0.015813	0.00268951	0.000621449	NA	NA	NA	NA	NA	NA
ATPAF2	NA	NA	0.000123041	2.67e-10	NA	1.93e-08	NA	1.29e-15	NA	3.38e-05	1.36e-08	0.0222669	0.00864422	1.02e-05	2.35e-11
ATPSCKMT	NA	NA	NA	NA	0.00160246	NA	NA	NA	0.0322668	NA	NA	0.0193249	0.0243717	4.24e-07	0.00356316
ATR	NA	NA	1.65e-06	6.06e-06	0.0214834	5.34e-05	NA	9.45e-05	NA	0.000497941	0.000242384	NA	NA	0.0161466	0.0106703
ATRIP	NA	NA	NA	0.00202406	0.0280012	0.0324234	NA	2.06e-05	NA	NA	NA	0.000151273	NA	5.31e-07	5.73e-10
ATRN	NA	NA	0.0018847	NA	0.00853628	0.000819221	NA	NA	NA	NA	NA	0.000787097	0.000132553	6.6e-13	0.000285812
ATRNL1	NA	NA	NA	0.000437452	5.76e-21	NA	NA	0.00134176	2.95e-18	NA	0.0144281	3.12e-18	0.000247677	1.35e-21	1.65e-05
ATRX	NA	NA	0.0045796	0.0113105	NA	0.00103303	NA	0.00255448	NA	NA	NA	NA	NA	0.020268	0.0309603
ATXN1	NA	NA	0.0434755	0.000432528	9.1e-15	NA	NA	0.0186926	1.47e-11	0.0269731	0.01308	7.11e-07	NA	0.0032725	0.000495567
ATXN10	NA	NA	NA	0.0140001	0.000511802	NA	NA	0.00104627	1.32e-05	NA	0.0191782	0.0029417	NA	NA	NA
ATXN1L	NA	NA	0.00790975	9.16e-07	0.00228771	6.29e-06	NA	1.66e-11	5.01e-06	NA	NA	NA	1.29e-07	0.000271616	NA
ATXN2	NA	NA	0.000109827	NA	0.00792581	7.8e-06	NA	NA	0.0104522	NA	NA	NA	NA	NA	NA
ATXN2L	NA	NA	1.03e-06	0.00110846	NA	5.29e-14	NA	1.14e-06	0.0051165	0.00364535	NA	NA	0.0237029	5.78e-07	0.0119223
ATXN7	NA	NA	0.0271021	0.000235178	0.00177528	0.000855171	NA	1.66e-06	1.19e-05	NA	0.000590524	0.00126598	0.0382183	NA	NA
ATXN7L1	0.0491989	0.00110821	NA	0.00205385	NA	0.00622896	NA	4.29e-11	NA	0.00195472	3.48e-09	0.000260308	2.19e-08	NA	2.08e-06
ATXN7L2	NA	NA	6.98e-07	3.87e-27	1.71e-09	2.07e-05	NA	6.45e-27	7.04e-10	0.0270836	5.61e-15	3.96e-09	4.67e-115	1.18e-42	0.000499471
ATXN7L3	NA	NA	1.18e-10	1.79e-17	1.24e-10	5.13e-09	NA	3.25e-16	2.37e-08	6.98e-06	4.33e-09	2.12e-06	0.0460214	NA	0.00797284
AUH	NA	2.48e-07	6.94e-07	NA	2.97e-07	2.63e-10	6.78e-10	NA	1.21e-11	0.0309927	3.44e-11	0.0361323	1.81e-10	NA	1.61e-12
AUP1	NA	NA	0.000982655	0.00353957	1.86e-07	2.63e-08	NA	1.36e-06	8.93e-05	0.000345641	0.000919147	NA	NA	4.82e-34	6.83e-30
AURKAIP1	NA	NA	0.000290059	0.00489898	0.000905333	3.12e-09	NA	1.15e-05	0.0163887	9.45e-05	0.000615947	NA	NA	1.62e-25	3.01e-16
AURKB	NA	NA	NA	2.96e-09	0.000130961	NA	NA	2.69e-06	0.00398285	NA	3.49e-08	2.75e-05	1.87e-10	7.4e-05	NA
AURKC	NA	NA	6.24e-08	NA	1.9e-37	1.82e-13	NA	NA	8.68e-27	0.00116631	NA	2.01e-25	5.68e-13	4.6e-91	2.39e-28
AUTS2	3.37e-10	1.12e-09	1.5e-39	9.84e-19	4.15e-35	7.23e-06	NA	0.0383446	9.18e-13	NA	NA	0.000342002	0.00132388	0.0141137	1.74e-07
AVEN	NA	NA	NA	0.000726606	2.07e-07	NA	NA	0.000638886	3.32e-07	0.0101825	NA	0.0110069	8.75e-08	1.11e-15	0.0168934
AVIL	0.0195261	NA	NA	3.89e-14	1.04e-15	0.00125858	NA	6.22e-08	2.01e-08	NA	4.9e-10	6.2e-13	9.12e-21	1.75e-28	NA
AVL9	NA	NA	0.0322944	NA	0.00016547	3.96e-06	NA	0.0158064	NA	0.000818048	NA	0.00799782	0.00143745	3.81e-21	1.3e-07
AVP	NA	NA	4.92e-38	NA	NA	8.57e-29	NA	0.00846757	NA	NA	0.0308536	NA	2.31e-14	4.82e-40	NA
AVPI1	NA	0.0129877	0.00743476	NA	1.5e-65	8.24e-06	NA	NA	3.25e-67	3.59e-06	NA	3.27e-15	3.93e-09	1.16e-147	7.67e-59
AVPR1A	0.0168029	6.82e-07	NA	1.55e-08	2.06e-251	NA	NA	NA	1.33e-249	0.00036979	NA	1.36e-226	NA	1.31e-271	4.92e-209
AVPR1B	NA	NA	NA	2.32e-57	NA	NA	NA	3.05e-56	NA	NA	1.09e-59	NA	9.87e-57	NA	9.35e-64
AVPR2	NA	NA	NA	9.29e-10	3.12e-21	NA	NA	NA	1.11e-06	NA	8.73e-10	3.69e-22	3.85e-13	1.79e-24	2.64e-07
AXIN1	NA	NA	3.49e-05	NA	NA	0.000383971	NA	NA	0.0391692	0.00695856	NA	NA	4.01e-08	3.2e-13	0.00518075
AXIN2	0.0168029	6.05e-15	4.69e-23	NA	0.013926	1.01e-09	1.25e-07	0.0378366	8.61e-05	NA	1.96e-15	2.35e-15	1.77e-21	1.4e-16	0.00132829
AXL	NA	NA	0.0265372	6.58e-08	NA	0.0240346	NA	2.83e-08	NA	NA	8.54e-06	0.0034034	0.000253609	6.35e-09	2.97e-15
AZI2	NA	NA	0.021206	NA	NA	3.7e-05	NA	NA	NA	0.0439643	NA	NA	NA	NA	NA
AZIN1	NA	NA	0.000656407	NA	NA	7.66e-05	NA	0.00684061	0.0267848	0.00479642	NA	NA	NA	NA	NA
AZIN2	NA	NA	NA	NA	NA	NA	NA	NA	NA	NA	NA	NA	0.0250654	NA	NA
B2M	NA	0.0106742	NA	5.28e-12	4.68e-48	NA	NA	4.05e-05	2.21e-26	NA	0.0466624	1.39e-16	4.36e-10	8.59e-42	5.29e-23
B3GALNT1	NA	NA	7.59e-05	NA	0.00532353	3.39e-07	NA	NA	NA	1.43e-06	NA	NA	2.61e-09	1.05e-16	NA
B3GALNT2	NA	NA	0.00998005	5.28e-06	0.00946688	4.37e-08	NA	1.26e-12	1.25e-06	0.000256501	2.47e-08	6.55e-05	0.000317556	NA	NA
B3GALT1	NA	NA	0.0028163	0.0121907	0.0129873	0.00833122	NA	0.0131442	0.0142551	NA	1.28e-05	1.42e-06	1.52e-08	2.5e-12	NA
B3GALT2	NA	0.000222375	NA	0.000994799	6.66e-34	NA	0.00973855	0.0158411	1.9e-28	0.00052935	NA	1.22e-16	0.0104459	3.32e-39	2.3e-12
B3GALT4	NA	NA	NA	2.68e-08	NA	0.0244095	NA	2.58e-05	NA	NA	0.00720805	NA	1.98e-18	2.39e-05	3.07e-05
B3GALT6	NA	NA	7.48e-06	NA	NA	8.99e-16	NA	NA	0.00111494	0.00352628	NA	NA	3.77e-12	4.99e-08	NA
B3GAT1	NA	NA	4.41e-23	1.31e-101	1.33e-53	2.44e-40	0.0470941	9.52e-129	4.11e-67	3.82e-05	4.32e-34	1.07e-24	6.61e-54	5.86e-18	NA
B3GAT2	NA	0.0300445	1.03e-05	1.07e-62	1.42e-91	0.000833808	NA	2.07e-46	7.83e-79	NA	2.81e-29	1.19e-60	1.01e-38	1.56e-71	2.17e-21
B3GAT3	NA	0.0163254	NA	NA	NA	0.000206797	NA	0.00017105	0.0215375	0.000176752	0.000142855	0.0040371	NA	0.0147623	0.0446058
B3GLCT	NA	9.79e-12	NA	4.12e-09	NA	0.00038122	5.81e-20	3.3e-19	0.000149256	2.98e-08	0.0185264	2.22e-11	4.99e-06	NA	8.94e-08
B3GNT2	NA	NA	0.00513002	0.0322978	NA	1.67e-06	NA	2.39e-05	NA	0.00659128	0.0204578	NA	NA	4.32e-10	1.69e-06
B3GNT3	NA	NA	NA	0.0109575	8.2e-19	NA	NA	0.0012731	1.27e-21	0.0081035	0.000603834	3.44e-07	NA	1.88e-36	4.37e-48
B3GNT4	NA	0.00570208	NA	NA	1.77e-18	NA	NA	NA	1.04e-12	0.0489492	0.00212518	NA	NA	2.53e-06	5.01e-17
B3GNT5	NA	NA	NA	1.03e-12	NA	NA	NA	6.84e-12	NA	NA	3.49e-07	NA	0.000498467	NA	5.75e-12
B3GNT7	NA	0.00188263	NA	9.89e-21	1.93e-61	0.000735268	0.0245402	2.02e-31	8.26e-78	2.43e-06	5.44e-25	7.01e-58	9.9e-20	1.47e-64	1.83e-18
B3GNT8	NA	0.00496527	NA	9.04e-41	8.92e-27	NA	0.00588619	3.64e-38	3.85e-25	0.000154063	3.61e-06	4.41e-07	2.52e-65	2.88e-38	NA
B3GNT9	1.27e-05	0.00374309	NA	1.05e-53	8.95e-16	8.37e-08	NA	1.64e-30	0.000115233	0.000488139	6.65e-20	4.31e-05	8.18e-90	3.56e-25	2.4e-10
B3GNTL1	NA	NA	3.54e-06	NA	NA	0.000154894	NA	NA	NA	0.00944773	NA	NA	3.1e-05	5.17e-11	0.00366168
B4GALNT1	NA	NA	7.15e-09	1.72e-99	2.01e-61	6.13e-26	NA	7.27e-161	3.39e-94	5.76e-05	2.99e-48	4.8e-32	1.48e-100	1.1e-34	8.26e-06
B4GALNT3	0.0196069	NA	NA	2.27e-30	1.51e-14	0.00391759	NA	6.65e-18	3.63e-30	NA	1.79e-14	8.04e-18	1.36e-41	1.07e-15	3.18e-125
B4GALNT4	NA	NA	2.11e-08	1.04e-06	2.16e-104	3.62e-05	NA	0.000579289	4.92e-93	NA	NA	2.43e-29	NA	4.56e-58	3.12e-66
B4GALT1	NA	NA	NA	9.65e-27	3.22e-81	5.68e-05	NA	5.52e-37	2.38e-99	0.0132941	1.75e-24	6.2e-75	2.78e-27	1.12e-82	3.2e-21
B4GALT2	NA	NA	5.14e-12	2.36e-14	2.78e-14	2.96e-09	NA	2.77e-11	3.4e-11	0.000148581	8.54e-06	5.7e-06	NA	NA	NA
B4GALT3	NA	NA	0.00478735	2.41e-06	0.00971892	0.000302311	NA	3.45e-05	NA	NA	0.00491696	0.0463829	1.38e-20	2.79e-12	0.0419684
B4GALT4	NA	NA	2.56e-05	0.00480866	NA	0.000112206	NA	0.00560793	NA	0.00870105	NA	NA	NA	1.16e-14	2.98e-07
B4GALT5	NA	NA	NA	3.31e-05	8.66e-06	0.000231931	NA	0.0189781	1.71e-10	NA	NA	6.19e-05	4.68e-13	2.55e-09	2.53e-31
B4GALT7	NA	NA	0.0089724	NA	1.14e-15	0.0108558	NA	NA	4.17e-21	NA	0.0275968	5.13e-07	2.46e-06	2.46e-05	1.54e-23
B4GAT1	NA	NA	NA	2.35e-22	5.71e-44	NA	NA	1.99e-30	4.07e-57	NA	1.9e-09	5.89e-18	9e-17	1.7e-30	6.44e-05
B9D1	NA	NA	3.19e-08	NA	NA	6.16e-11	NA	0.0251096	NA	0.0121664	NA	NA	5.3e-07	1.2e-11	0.0495705
B9D2	NA	NA	0.000222875	0.000183396	NA	3.26e-09	NA	2.14e-09	NA	0.00275683	0.00527987	NA	NA	2.68e-10	2.8e-10
BAALC	NA	0.00598357	4.31e-15	1.56e-51	4.67e-167	4.1e-06	NA	3.09e-32	1.64e-136	0.0416938	1.01e-14	4.19e-98	6.4e-16	2.96e-117	3.12e-68
BABAM2	NA	NA	NA	NA	3.07e-12	0.00285198	NA	0.00218091	8.4e-09	NA	NA	5.52e-14	NA	2.81e-19	2.45e-19
BACE1	NA	NA	3.99e-19	5.23e-42	4.36e-100	4.66e-35	NA	2.86e-52	2.88e-114	7.12e-05	1.99e-15	8.33e-41	1.51e-10	1.75e-37	3.52e-07
BACH1	NA	NA	2.48e-05	0.0198186	NA	1.15e-06	NA	0.00302616	NA	0.00427321	NA	NA	NA	1.08e-07	0.0122186
BACH2	NA	NA	NA	NA	5.04e-21	NA	NA	NA	9.91e-12	NA	NA	3.33e-12	NA	1.71e-26	3.45e-12
BAD	NA	NA	0.000488695	NA	NA	1.05e-05	NA	NA	NA	0.00509413	NA	NA	0.000309462	2.45e-09	0.00794082
BAG1	0.000906897	0.0017546	1.57e-08	0.000193425	3.6e-18	NA	NA	NA	4.46e-36	NA	NA	1.34e-41	NA	2.98e-68	1.72e-46
BAG2	NA	NA	0.0031048	7.86e-12	0.000400352	NA	NA	6.23e-06	NA	NA	0.000117257	NA	0.00215822	NA	0.000778957
BAG3	0.000124975	NA	0.0254481	NA	1.72e-41	1.77e-15	0.000414098	0.040862	1.02e-29	0.0111808	NA	8.69e-43	4.17e-06	2e-68	1.37e-37
BAG4	NA	NA	NA	NA	6.45e-07	0.0364486	NA	NA	0.00240329	NA	NA	NA	0.0378448	1.42e-10	0.0395531
BAG5	NA	NA	NA	0.00696758	3.64e-05	0.0270062	NA	NA	0.000853019	NA	NA	0.0105048	0.0257671	0.00093116	NA
BAG6	NA	NA	1.44e-06	0.00151412	0.00125245	1.69e-11	NA	1.67e-05	0.00377914	0.00123765	0.0282099	0.0340257	0.0191117	6.03e-26	7.57e-17
BAHD1	NA	NA	5.77e-10	NA	0.0234214	1.65e-14	NA	NA	0.00545721	0.0413059	0.0352179	NA	1.03e-19	7.98e-07	0.00574263
BAIAP2	NA	1.96e-17	8.34e-41	1.01e-09	8.58e-36	9.02e-66	6.93e-24	1.63e-17	4.24e-51	NA	4.49e-05	NA	2.49e-12	NA	4.44e-11
BAIAP2L1	0.0409395	0.00493675	0.0333918	1.87e-25	1.11e-06	NA	4.2e-12	7.73e-123	0.0115787	2.65e-08	2.35e-13	2.21e-21	5.44e-49	NA	1.23e-138
BAIAP2L2	NA	0.0199539	3.39e-21	1.15e-12	1.68e-33	2.08e-13	NA	2.29e-09	1.28e-24	0.00337975	0.00643837	8.97e-09	NA	8.55e-05	0.00289653
BAIAP3	1.48e-10	0.030453	4.48e-12	2.24e-14	1.64e-09	3.5e-39	NA	1.48e-52	NA	2.81e-09	3.45e-11	NA	NA	1.72e-31	3.31e-62
BAMBI	NA	0.00021753	NA	NA	4.71e-29	0.0208727	1.85e-06	0.0286006	3.54e-33	0.000240762	0.00184246	2.25e-08	NA	7.38e-31	2.82e-28
BANK1	NA	NA	NA	1.87e-23	2.22e-57	NA	NA	6.99e-17	5.31e-55	NA	3.61e-19	3.11e-59	1.01e-22	5.88e-82	2.66e-11
BANP	NA	NA	0.00990082	0.0138629	NA	0.0415519	NA	0.0150905	NA	NA	NA	NA	3.4e-12	0.000449547	0.0169251
BAP1	NA	NA	6.48e-13	2.74e-11	0.00029584	3.45e-28	NA	1.73e-20	2.01e-08	4.32e-05	4.78e-05	0.0384246	NA	1.76e-07	8.98e-06
BARD1	NA	NA	0.000120636	0.00132263	NA	2.07e-15	NA	1.23e-09	0.0144705	0.000424919	0.00447222	NA	NA	0.000470868	0.00885011
BARHL1	NA	NA	1.67e-16	NA	NA	4.48e-16	NA	NA	NA	0.000908514	NA	NA	6.45e-18	5.56e-18	NA
BARHL2	NA	NA	8.28e-07	NA	NA	2.42e-20	NA	NA	NA	7.49e-08	NA	NA	1.39e-24	1.3e-24	NA
BARX2	NA	NA	NA	NA	NA	NA	NA	NA	NA	NA	0.00290009	NA	NA	NA	NA
BATF2	NA	NA	NA	NA	0.00519164	NA	NA	NA	0.00784579	NA	NA	0.0499501	0.00391783	1.97e-06	0.0204523
BATF3	NA	NA	NA	5.71e-20	4.35e-15	NA	NA	1.34e-22	6.01e-18	NA	2.54e-14	2.51e-10	3.37e-31	6.14e-22	0.00992365
BAZ1A	NA	NA	3.83e-06	0.00749227	6.26e-15	9.69e-09	NA	0.000230509	2.51e-18	0.0123533	NA	1.39e-09	NA	4.56e-05	8.47e-10
BAZ1B	NA	NA	6.71e-07	2.74e-06	NA	1.79e-09	NA	9.8e-09	NA	7.27e-06	9.54e-06	NA	NA	6.5e-11	2.28e-09
BAZ2B	NA	NA	0.000488486	9.93e-09	2.08e-12	0.000203359	NA	3.19e-08	3.66e-09	NA	0.000350318	0.000526277	NA	NA	NA
BBOX1	NA	NA	1.17e-08	6.56e-26	3.17e-22	1.61e-13	0.00315851	1.37e-19	2.53e-18	0.0387786	8.48e-30	7.01e-25	3.83e-66	2.74e-37	NA
BBS10	NA	NA	0.00255909	0.0253003	NA	0.000585264	NA	0.0163791	NA	0.0416487	NA	0.0482406	NA	1.86e-05	0.0010522
BBS12	NA	NA	0.00673765	0.00104121	NA	0.00200645	NA	0.000303734	NA	0.00997085	0.000925739	NA	NA	0.000105182	NA
BBS7	NA	NA	0.000197874	3.45e-05	NA	3.15e-05	NA	4.03e-06	NA	0.00424603	0.000901495	NA	NA	4.87e-05	4.65e-07
BBS9	NA	NA	0.00109661	0.000528409	0.00162015	2.5e-08	0.0384547	2.41e-08	NA	0.0181613	0.00367274	0.00318292	NA	1.43e-10	1.05e-10
BBX	NA	NA	8.28e-07	1.8e-08	5.51e-07	2.19e-07	NA	5.17e-09	1.21e-07	0.00172485	0.0001472	0.00666839	NA	NA	0.0392103
BCAM	NA	NA	0.00276386	1.26e-11	1.56e-35	NA	NA	3.37e-18	2.05e-48	0.00520155	0.000704022	1.87e-14	7.27e-39	2.26e-82	1.26e-10
BCAN	NA	NA	2.36e-08	8.1e-84	5.43e-171	5.69e-09	NA	3.97e-87	6.37e-173	0.0142675	1.51e-66	2.8e-106	1.16e-62	2.94e-149	NA
BCAP29	NA	0.000206867	3.04e-07	NA	NA	1.91e-07	0.000293354	NA	NA	NA	8.48e-07	0.00101767	2.81e-09	3.27e-06	0.00408482
BCAP31	NA	NA	0.042414	NA	1.77e-10	0.000137294	NA	0.0232799	1.25e-08	0.000921949	0.0139913	0.029408	NA	4.7e-32	1.4e-21
BCAR1	NA	NA	4.2e-06	NA	NA	5.92e-14	NA	0.0163093	0.0187219	0.000879443	NA	NA	1.92e-07	5.61e-08	NA
BCAR3	NA	NA	NA	8.02e-39	2.78e-27	NA	NA	2.49e-34	8.07e-24	NA	6.54e-36	4.66e-26	9.81e-41	6.18e-26	0.000861225
BCAS1	3.96e-05	5.43e-14	1.6e-11	0.000542494	1.56e-243	0.000154537	3.62e-07	2.19e-10	4.16e-257	0.0141065	1.38e-20	2.49e-198	4.23e-16	1.18e-236	3e-161
BCAS3	NA	NA	0.00206735	2.25e-19	0.00235367	1.42e-09	NA	1.76e-33	9.37e-07	4.12e-05	8.18e-19	0.00177951	2.64e-10	NA	5.54e-11
BCAS4	NA	NA	3.09e-05	NA	2.34e-22	6.64e-06	NA	NA	1.92e-25	0.00115342	NA	1.74e-10	0.000160012	1.88e-07	2.09e-20
BCAT1	NA	2.1e-10	1.58e-09	1.19e-12	0.000195675	6.4e-07	1.99e-06	1.72e-09	3.58e-06	NA	NA	1.07e-27	NA	2.96e-23	1.54e-26
BCAT2	NA	0.0102838	NA	0.00289156	4.4e-135	7.91e-06	NA	NA	3.25e-108	5.29e-05	NA	8.48e-47	3.8e-13	1.02e-220	1.93e-147
BCCIP	NA	NA	NA	0.0218779	NA	NA	NA	NA	NA	NA	NA	NA	NA	0.0337519	NA
BCDIN3D	NA	NA	NA	NA	0.0148317	0.00598191	NA	0.00863264	0.00229868	NA	NA	0.0140045	NA	0.027674	NA
BCKDHB	NA	NA	NA	5.23e-18	2.29e-134	NA	NA	5.89e-18	1.13e-144	NA	5.74e-12	2.32e-123	8.71e-20	2.78e-126	8.41e-75
BCKDK	NA	NA	6.12e-07	0.000684972	2.18e-07	1.12e-13	NA	4.06e-07	8.39e-06	3.09e-05	0.000865316	0.0437632	0.0182009	1.21e-36	2.27e-26
BCL10	NA	NA	NA	NA	0.000177144	NA	NA	NA	7.43e-08	NA	NA	2.21e-08	NA	7.23e-11	1.38e-08
BCL11A	5.58e-27	0.0308899	1.43e-06	6.16e-21	3.46e-10	8.91e-169	2.86e-45	1.14e-171	2.37e-102	0.0402513	1.1e-10	0.00272348	7.86e-10	NA	2.91e-05
BCL11B	NA	5.42e-16	1.15e-21	3.33e-37	5.78e-32	3.97e-15	1.11e-11	5.81e-31	4e-23	NA	NA	NA	NA	NA	NA
BCL2L1	NA	NA	0.00047587	2.92e-07	8.6e-08	1.31e-05	NA	3.04e-09	8.77e-10	0.00127118	2.57e-05	1.78e-05	NA	NA	NA
BCL2L12	NA	NA	NA	NA	3.99e-27	0.00178119	NA	NA	1.7e-14	0.00701497	NA	7.79e-12	0.000222215	2.92e-39	7.11e-26
BCL2L13	NA	NA	0.000186733	NA	0.000342827	2.54e-06	NA	NA	0.00426475	7.89e-05	NA	NA	8.47e-06	7.37e-20	2.34e-08
BCL2L14	NA	NA	NA	NA	NA	NA	NA	NA	NA	NA	NA	NA	0.0142797	NA	NA
BCL2L15	NA	NA	NA	0.00468061	NA	NA	NA	0.00085924	NA	NA	0.00470922	NA	4.92e-05	NA	1.32e-05
BCL3	NA	0.00390429	0.000109369	6e-10	2.77e-38	0.0129317	NA	3.14e-07	3.56e-34	NA	NA	1.58e-09	7.38e-06	7.04e-37	9.87e-19
BCL6	0.00259277	NA	2.11e-08	2.01e-07	1.32e-06	NA	NA	2.01e-16	1.1e-12	0.0044096	0.000148694	0.000138375	7.03e-19	5.35e-14	NA
BCL6B	0.00397532	NA	5.55e-06	0.0141521	4.23e-24	NA	NA	1.08e-11	9.21e-51	0.00618475	0.00116134	3.73e-25	6.98e-20	6.32e-71	4.41e-20
BCL7A	NA	1.3e-06	8.59e-26	1.34e-31	1.75e-58	4.3e-24	0.000681233	7.44e-32	5.75e-57	1.23e-05	8.37e-09	2.89e-29	NA	5.58e-11	1.03e-09
BCL7B	NA	NA	4.85e-07	2.41e-07	NA	2.82e-17	NA	2.17e-13	NA	6.95e-06	9.82e-07	NA	NA	2.51e-11	1.12e-09
BCL7C	NA	NA	0.0313616	NA	NA	0.02527	NA	NA	NA	NA	NA	NA	2.5e-07	2.3e-07	NA
BCL9	NA	3.86e-07	3.46e-15	0.00276633	1.12e-83	1.77e-22	2.7e-07	0.00265331	1.41e-97	NA	0.00660823	6.27e-46	1.58e-08	3.39e-47	7.56e-85
BCL9L	NA	0.0169907	3.67e-19	0.000221852	NA	4.37e-19	NA	0.00314697	NA	0.0338888	NA	0.0289105	1.11e-06	6.24e-13	0.00901466
BCLAF1	NA	NA	6.4e-05	5.87e-07	8.9e-07	0.000374459	NA	9.02e-06	8.29e-05	0.0158563	0.00032632	0.00221193	NA	NA	NA
BCLAF3	NA	NA	1.99e-05	4.57e-07	0.000298339	0.00018227	NA	1.03e-05	0.00354455	0.019826	0.000770248	NA	NA	NA	0.0297231
BCO1	NA	NA	NA	5.03e-06	NA	NA	NA	1.01e-06	NA	0.0206421	1.46e-09	NA	1.42e-05	NA	1.34e-05
BCO2	NA	NA	6.06e-06	0.0425322	0.0138001	3.32e-07	NA	NA	0.0316558	0.030777	NA	NA	0.025557	NA	NA
BCORL1	NA	NA	0.00169529	NA	NA	1.34e-11	NA	7.71e-05	NA	0.00410671	NA	NA	NA	3.31e-11	0.000156307
BCR	NA	NA	6.3e-13	2.67e-10	0.04296	3.88e-13	NA	4.16e-10	NA	0.00388915	0.0243538	NA	NA	1.97e-07	1.33e-05
BCS1L	NA	NA	0.000314615	1.79e-05	NA	9.6e-07	NA	1.54e-08	0.0021485	0.000254245	6.82e-05	0.0193674	NA	0.000989043	0.000222325
BDH1	NA	NA	0.00684858	9.77e-14	NA	0.0290892	NA	9.25e-22	NA	0.00802277	1.64e-10	NA	1.17e-45	NA	4.84e-18
BDH2	NA	NA	0.0023984	0.00624894	NA	0.000506482	NA	0.00107761	NA	NA	NA	NA	NA	0.0293011	0.0216945
BDKRB1	NA	NA	NA	NA	6.74e-19	NA	NA	NA	7.3e-22	NA	NA	3.43e-14	NA	2.17e-27	6.77e-26
BDKRB2	4.74e-13	2.67e-07	NA	1.1e-10	1.05e-69	2.14e-14	NA	NA	1.79e-20	6.38e-07	NA	8.51e-13	1.78e-11	9.74e-90	4.74e-17
BDNF	NA	9.96e-07	NA	8.5e-16	1.89e-29	NA	1.32e-05	6.47e-16	4.66e-29	0.000142677	NA	NA	1.09e-14	1.29e-26	NA
BDP1	NA	NA	0.00323462	8.47e-06	1.55e-06	3.2e-05	NA	1.48e-08	3.23e-10	0.0176504	2.86e-05	3.48e-06	NA	NA	NA
BEAN1	NA	NA	0.000754774	9.06e-105	8.01e-99	NA	NA	1.04e-91	1.28e-84	NA	1.14e-45	7.81e-40	1.25e-109	6.25e-92	NA
BECN1	NA	NA	0.02685	NA	0.00290909	0.00854891	NA	NA	NA	NA	NA	0.000673732	8.45e-07	3.59e-09	0.045526
BEGAIN	NA	NA	1.04e-15	6.73e-11	5.48e-57	6.02e-14	NA	5.76e-09	1.26e-55	0.00369283	0.000221049	5.2e-19	NA	5.59e-20	0.000197722
BEND3	NA	0.00192251	0.0449588	6.98e-16	2.16e-05	NA	NA	5.85e-19	2.67e-07	NA	9.94e-20	2.97e-13	6.93e-26	1.75e-12	0.0186256
BEND4	NA	NA	0.00649256	NA	NA	0.000127192	NA	NA	NA	0.000388468	NA	0.0278044	2.24e-05	NA	NA
BEND6	NA	0.0187043	NA	5.81e-12	2.24e-44	0.000122075	2.93e-05	4.86e-06	4.17e-30	NA	2.46e-20	6.61e-53	7.89e-19	3.96e-60	1.2e-08
BEND7	NA	NA	2.04e-12	4.33e-12	1.85e-07	1.18e-20	NA	1.27e-20	1.27e-13	0.0042811	0.00169926	0.00589177	NA	NA	NA
BEST1	NA	NA	0.0022379	6.84e-09	1.61e-46	0.0308239	NA	1.78e-14	1.01e-65	NA	3e-08	1.69e-44	4.38e-16	8.25e-60	7.07e-14
BET1	NA	0.0108133	2.78e-15	3.16e-22	1.85e-11	8.03e-14	0.0438399	1.9e-20	8.23e-10	0.0180113	4.65e-09	0.0060566	3.17e-08	NA	1.03e-05
BEX1	NA	0.0142962	0.0302273	NA	2.15e-71	4.73e-05	NA	0.00613133	5.97e-54	0.000824139	0.00205108	2.06e-17	NA	1.72e-45	1.19e-68
BEX3	NA	0.0112153	NA	NA	2.95e-102	NA	0.00162718	0.0276111	2.59e-110	NA	NA	4.03e-36	NA	7.78e-52	8.21e-110
BEX4	NA	8.02e-05	NA	NA	1.12e-100	NA	0.00486221	NA	4.04e-90	0.00830145	2.15e-05	1.7e-40	NA	2.88e-50	6.32e-94
BEX5	NA	1.81e-05	4.5e-06	1.75e-27	8.05e-30	4.15e-07	0.00231596	3.85e-27	6.61e-23	2.2e-12	3.9e-39	4.68e-08	8.02e-05	9.16e-35	1.02e-88
BFAR	0.00408714	2e-10	5.31e-05	2.37e-26	5.62e-25	NA	0.000160397	1.06e-12	5.12e-13	3.07e-05	0.040243	0.000209355	9.14e-18	6.74e-23	NA
BFSP1	NA	1e-20	2.4e-55	4.46e-15	3.73e-59	8.29e-51	9.16e-19	4.9e-14	3.11e-58	0.00226303	NA	2.11e-19	NA	8.93e-13	4.03e-12
BFSP2	NA	0.00441864	0.0216139	6.95e-23	4.7e-30	0.000133869	6.33e-05	1.21e-28	1.8e-32	NA	3.2e-07	3.2e-21	1.14e-14	2.3e-25	2.11e-12
BGLAP	NA	NA	NA	3.56e-13	0.030775	NA	NA	1.96e-19	0.00149714	NA	6.88e-10	NA	1.1e-21	0.000150622	1.76e-07
BGN	NA	NA	0.000504534	NA	3.84e-23	0.000111184	NA	NA	1.98e-22	0.0305316	NA	7.2e-18	9.51e-08	7.69e-49	1.9e-18
BHLHA15	NA	0.000246521	1.81e-08	NA	NA	NA	NA	NA	NA	NA	0.000236663	0.0109074	4.64e-08	NA	NA
BHLHE40	NA	NA	3.01e-20	NA	1.86e-23	5.95e-19	NA	NA	2.22e-22	5.31e-08	NA	4.9e-16	4.18e-13	1.63e-52	3.06e-23
BHLHE41	NA	NA	8.24e-15	0.0205434	1.23e-41	1.68e-22	NA	0.0312102	6.59e-47	0.0222017	0.000547497	6.96e-26	8.73e-57	1.8e-222	2.09e-48
BHMT	NA	NA	NA	2.45e-16	NA	NA	NA	4.77e-12	NA	NA	7.44e-08	NA	4.36e-21	NA	0.000116369
BICC1	NA	NA	0.000495455	6.33e-08	2.34e-08	NA	NA	2.07e-07	9.33e-08	0.0226829	6.23e-06	1.2e-06	0.0335809	0.00783189	NA
BICD1	NA	NA	1.2e-05	NA	5.48e-09	1.3e-06	0.0180764	0.0082474	1.12e-05	0.0355472	NA	1.15e-16	0.0178387	8.04e-26	1.95e-15
BICD2	NA	NA	NA	NA	0.00220596	0.0228403	NA	NA	0.00726046	NA	NA	NA	0.000919601	2.45e-09	0.00773831
BICDL1	NA	NA	7.88e-05	5.3e-06	2.06e-43	6.14e-09	NA	2.58e-07	8.65e-56	0.000535421	1.1e-05	4.94e-38	1.64e-27	2.48e-29	1.13e-78
BICDL2	NA	NA	0.008007	3.12e-11	NA	6.81e-05	NA	3.41e-10	1.01e-15	0.00116983	0.000496152	NA	9.61e-30	NA	8.3e-25
BICRA	NA	NA	6.67e-07	NA	0.000773077	9.93e-15	NA	0.00560617	3.96e-07	0.0499605	NA	NA	2.82e-06	0.00835915	NA
BICRAL	NA	NA	0.00442066	0.00176114	3.04e-12	7.28e-06	NA	1.59e-05	1.3e-09	0.0360879	0.00423354	6.01e-05	0.041574	1.4e-30	6.35e-28
BID	NA	NA	0.0147914	0.0103304	7.44e-05	1.3e-05	NA	NA	0.0431506	0.00628948	NA	0.0495108	2.89e-12	9.55e-20	NA
BIN1	0.00107078	0.00255472	NA	9.73e-20	1.41e-54	8.44e-07	NA	8.76e-40	1.67e-87	2.51e-05	1.92e-26	1.54e-61	4.43e-20	1.57e-60	2.49e-10
BIN2	NA	NA	6.44e-07	2.13e-22	1.41e-29	3.24e-15	NA	1.36e-24	3.5e-35	0.00681452	9.33e-11	1.54e-12	7.4e-49	4.53e-71	NA
BIN3	NA	NA	4.89e-07	NA	NA	2.4e-07	NA	NA	NA	0.00587037	NA	NA	3.94e-06	9.3e-18	0.000140849
BIRC2	NA	NA	4.33e-05	0.000129793	2.27e-14	5.88e-05	NA	0.000223969	8.41e-12	0.000584369	0.00065963	2.98e-14	NA	NA	0.0165251
BIRC5	NA	NA	NA	0.0226209	NA	0.0135935	NA	0.00164936	NA	0.0151901	0.00587441	NA	NA	0.00121539	0.000118144
BIRC6	NA	NA	3.94e-05	NA	NA	5.59e-05	NA	0.0413167	NA	0.000215569	NA	NA	NA	7.05e-07	0.0441367
BLM	NA	NA	0.0406329	NA	0.000314153	6.95e-05	NA	NA	NA	0.00115342	NA	NA	0.000638784	1.43e-08	NA
BLMH	NA	NA	NA	0.000237004	0.031601	NA	NA	0.00891995	NA	NA	NA	NA	2.03e-06	0.0240442	NA
BLNK	NA	NA	2.32e-13	NA	0.000639786	2.76e-16	NA	NA	0.00176838	3.44e-05	NA	8.85e-05	1.09e-17	1.89e-38	0.0137539
BLOC1S2	NA	NA	0.000759978	1.53e-08	2.23e-18	4.62e-06	NA	3.66e-05	5.13e-13	NA	4.5e-05	3.06e-10	4.21e-33	6.48e-45	0.00181679
BLOC1S4	NA	NA	0.00372741	NA	0.0299799	6.79e-06	NA	0.00264519	0.000516945	0.0305075	NA	NA	0.0184405	NA	NA
BLOC1S5	NA	NA	0.000112132	NA	NA	5.45e-06	NA	0.0382683	NA	NA	NA	0.0347754	0.0046986	6.37e-12	0.00221036
BLOC1S6	NA	NA	5.65e-05	NA	NA	1.68e-06	0.00544036	0.0102385	NA	NA	NA	0.00131532	0.0124698	7.3e-09	0.0138105
BLVRA	NA	NA	0.000905809	7.75e-13	1.21e-10	9.39e-09	NA	3.08e-22	1.94e-20	0.0262881	1.55e-06	9.39e-05	4.42e-05	0.0342007	0.0202393
BLVRB	NA	0.0437213	NA	NA	6.59e-11	NA	0.0296834	NA	1.04e-12	0.00124519	0.011774	NA	NA	1.14e-21	5.59e-16
BLZF1	NA	NA	2.87e-05	0.000659236	0.0155345	2.84e-05	NA	0.00100096	0.0287031	0.0264995	NA	NA	NA	0.0139425	NA
BMERB1	NA	5.15e-06	4.29e-18	8.38e-32	4.81e-158	2.34e-16	0.00141988	1.67e-30	3.1e-170	NA	1.86e-05	4.15e-70	0.000225286	1.36e-95	3.83e-71
BMF	NA	NA	0.00178756	7.98e-07	4.28e-05	0.000910343	NA	3.85e-06	0.000120253	NA	0.000191138	0.00438729	1.16e-14	4.65e-09	NA
BMI1	NA	NA	2.44e-07	0.0092918	0.0270946	5.69e-08	NA	0.0036089	0.00978205	0.000403034	NA	NA	0.023484	5e-05	NA
BMP1	NA	0.000718008	NA	NA	8.02e-35	0.0405584	0.0455091	NA	1.98e-27	8.14e-05	0.00862789	1.63e-09	0.00428264	1.74e-58	1.5e-43
BMP2	NA	NA	NA	9.05e-05	6e-39	0.032537	NA	4.31e-06	2.24e-40	0.00893547	3.76e-08	2.74e-52	0.0023943	2.81e-39	7.68e-27
BMP2K	NA	NA	0.0138122	0.0160032	1.4e-31	0.000118061	NA	NA	1.83e-39	NA	0.0473522	1.29e-25	1.61e-06	1.66e-25	2.86e-53
BMP3	NA	NA	NA	0.000480286	NA	NA	NA	NA	0.0480184	NA	0.0339613	0.0127983	0.000261944	0.0381407	6.27e-08
BMP4	0.00183959	0.0313352	0.000249304	NA	0.000264954	NA	NA	0.00567507	NA	NA	NA	NA	1.93e-05	NA	0.00822188
BMP5	NA	NA	0.000592021	0.00061004	1.52e-12	0.000329863	NA	0.00714712	NA	NA	2.06e-07	2.57e-15	5.96e-10	1.36e-17	NA
BMP6	NA	NA	0.00126644	0.000127153	6.58e-15	0.00330194	NA	8.02e-08	2.35e-23	NA	3.97e-06	6.77e-18	5.19e-16	1.18e-36	4.05e-05
BMP7	NA	2.11e-11	0.0150556	0.011747	4.32e-14	6.82e-05	7.8e-08	0.000619587	1.99e-20	4.59e-15	1.24e-10	1.74e-32	6.61e-05	0.00139242	NA
BMPER	0.00936568	NA	NA	NA	2.12e-10	1.93e-09	0.0192612	NA	0.000190529	NA	NA	8.93e-08	0.00318915	4.99e-14	4.9e-06
BMPR1A	NA	0.000124986	2.09e-07	2.85e-05	0.00572547	1.3e-05	0.00566457	0.000546561	NA	NA	NA	NA	NA	0.00118436	0.0307093
BMPR1B	NA	NA	0.000602683	8.13e-09	7.56e-08	4.43e-06	NA	3.68e-05	0.000755103	0.000330922	6.74e-07	7.16e-05	2.75e-22	9.62e-27	NA
BMPR2	NA	NA	6.52e-06	0.0190999	NA	2.32e-06	NA	0.00503419	NA	0.0094239	NA	NA	0.010293	2.26e-05	NA
BMS1	NA	NA	8.61e-05	0.00110911	0.00011092	2.52e-05	NA	0.000365864	3.08e-05	0.0015251	0.00926816	0.00132189	NA	NA	NA
BMT2	NA	NA	4.54e-06	0.000632254	NA	8.5e-06	NA	0.00122755	NA	0.0150045	NA	0.00233525	NA	4.27e-14	9.15e-08
BNIP1	NA	0.0340834	NA	9.88e-05	NA	NA	0.00826179	8.23e-07	0.0121824	0.00246126	NA	NA	6.07e-09	0.000122136	NA
BNIP2	NA	NA	1.1e-05	7.55e-08	0.0109782	4.6e-09	NA	4.94e-11	0.000189026	3.65e-05	1.43e-07	0.0137699	NA	0.00631434	6.5e-05
BNIP3	NA	NA	0.000442334	0.000220351	NA	3.97e-07	NA	6.39e-07	NA	7.12e-05	3.91e-05	NA	NA	6.87e-13	7e-12
BNIP3L	NA	NA	0.000897828	NA	NA	0.00163109	NA	NA	NA	0.0326604	NA	NA	7.6e-05	4.8e-08	NA
BNIP5	NA	NA	2.61e-09	NA	NA	7.85e-07	NA	NA	NA	0.000162782	NA	NA	5.17e-06	6.13e-06	NA
BNIPL	NA	NA	NA	NA	0.0293975	NA	NA	NA	0.0369827	NA	NA	5.88e-05	NA	NA	NA
BOC	NA	NA	1.44e-09	2.46e-30	7.76e-10	3.42e-09	NA	3.13e-36	4.11e-09	2.15e-07	2.36e-12	6.33e-08	3.55e-95	NA	1.19e-89
BOD1L1	NA	NA	0.0107409	NA	6e-07	2.53e-05	NA	0.00603693	0.00641293	NA	NA	5.65e-05	NA	3.43e-11	1.48e-07
BOK	NA	NA	2.19e-05	1.58e-48	8.28e-18	1.9e-06	NA	1.44e-56	1.37e-20	0.000490172	1.02e-24	2.15e-09	1.56e-36	0.000100035	6.87e-19
BOLA1	NA	NA	0.0117675	NA	0.00661496	0.000564693	NA	0.0110061	NA	0.00450828	0.0410078	NA	NA	3.94e-11	1.3e-07
BORA	NA	NA	0.00278583	0.00252299	NA	0.000578381	NA	0.000611305	NA	0.0307546	0.00865131	NA	NA	NA	NA
BORCS5	NA	NA	NA	0.0102056	NA	9.61e-05	NA	1.82e-07	0.000182524	0.000699845	2.45e-05	0.00152411	NA	NA	NA
BORCS6	NA	NA	1.73e-05	NA	NA	9.04e-13	NA	7.01e-05	4.66e-05	0.000438178	NA	NA	0.000143679	7.61e-05	NA
BORCS8	NA	NA	NA	0.0111656	NA	0.0251887	NA	0.000464286	NA	0.0161312	0.00292054	NA	NA	0.0107061	0.000994003
BPGM	NA	NA	0.0243926	1.17e-05	2.07e-07	0.00592444	NA	0.0102937	0.000353542	NA	8.45e-05	3.45e-06	7.63e-17	8.65e-15	NA
BPHL	NA	NA	8.84e-05	0.00336568	NA	0.0137683	NA	NA	0.000537563	NA	NA	0.0112827	NA	1.14e-11	4.09e-08
BPI	NA	NA	NA	NA	1.47e-40	NA	NA	NA	3.82e-42	NA	NA	9.3e-40	0.000845591	7.43e-33	5.03e-21
BPIFC	NA	NA	NA	7.56e-34	NA	NA	NA	1.39e-29	NA	NA	9.61e-14	NA	4.66e-41	NA	3.48e-09
BPNT1	NA	NA	NA	0.0463137	NA	NA	NA	0.0132561	NA	NA	0.0442388	NA	0.00114592	0.0387249	NA
BPNT2	NA	0.00416126	1.68e-08	NA	NA	2.33e-10	0.00379548	NA	NA	NA	0.0299902	0.00501535	4.81e-07	6.05e-09	NA
BPTF	NA	NA	5.5e-06	8.43e-09	NA	5.71e-07	NA	1.44e-09	NA	1.67e-05	3.87e-09	NA	NA	0.000176298	1.13e-07
BRAF	NA	NA	0.000434742	0.0290032	NA	0.000111332	NA	0.0078708	NA	0.0299375	NA	NA	NA	0.000374206	0.0288839
BRAP	NA	NA	0.000262736	NA	NA	5.14e-06	NA	NA	NA	0.00422348	NA	NA	0.00329553	4.5e-09	0.0283854
BRAT1	NA	NA	0.0044261	NA	NA	1.72e-05	NA	NA	NA	0.0118068	NA	NA	7.22e-14	1.34e-09	NA
BRCA1	NA	NA	NA	NA	0.0195362	NA	NA	NA	0.0171919	NA	NA	0.0140344	NA	0.000617068	NA
BRCC3	NA	NA	4.92e-05	NA	NA	0.000124908	NA	NA	NA	0.0108596	NA	NA	5.81e-10	6.43e-10	NA
BRD1	NA	NA	0.00740939	0.0117083	0.00781145	0.0393307	NA	0.000685705	0.00103992	NA	0.00820214	0.000702359	1.46e-13	2.06e-11	NA
BRD2	NA	NA	3.51e-05	NA	9.37e-06	1.56e-13	NA	NA	0.000956043	0.000247234	NA	5.3e-08	1.29e-10	2.11e-22	8.75e-07
BRD3	NA	NA	0.00288917	0.0180289	NA	NA	NA	0.00254096	NA	NA	0.00022415	0.0139556	6.73e-13	3.69e-06	NA
BRD4	NA	0.0463797	1.4e-07	NA	NA	1.12e-09	NA	NA	NA	0.0490143	NA	0.000104061	6.94e-08	9.33e-15	0.0142741
BRD7	NA	NA	0.00274102	NA	NA	1.65e-05	NA	0.0191453	0.0123498	0.0145613	NA	NA	0.00338397	0.0413516	NA
BRD8	NA	NA	6.68e-05	0.00278063	NA	4.16e-05	NA	0.00126189	NA	0.0385537	NA	0.0441208	NA	1.66e-08	1.18e-05
BRD9	NA	NA	3.26e-06	0.000145967	0.0179648	9.28e-08	NA	2.48e-05	0.00661178	0.00225801	0.0124417	NA	NA	0.00090472	0.0437435
BRF1	NA	NA	0.00114124	NA	0.00977118	1.28e-05	NA	0.0170101	0.000521355	0.000826795	0.029643	0.00739764	0.006061	0.0375788	NA
BRF2	NA	NA	0.000478527	NA	0.0185521	8.64e-08	NA	NA	6.71e-05	0.00564831	NA	NA	9.77e-09	0.0190152	0.000695646
BRI3	NA	NA	0.000573738	0.0425538	NA	8.24e-07	NA	0.000836256	NA	0.00336658	NA	NA	0.00933556	2.83e-07	0.00153416
BRI3BP	NA	NA	0.000924385	0.00235345	0.000456664	4.4e-12	NA	3.15e-10	NA	0.00431191	0.00294247	0.0130821	NA	2.31e-10	6.56e-11
BRINP1	NA	NA	6.9e-10	1.21e-20	3.09e-78	9.7e-24	NA	2.08e-34	2.8e-89	3.91e-05	2.29e-11	3.84e-56	0.000199705	3.48e-51	3.25e-33
BRINP2	NA	NA	3.41e-21	5.29e-22	3.01e-111	1.41e-44	NA	3.66e-38	1.73e-147	1.6e-06	5.68e-08	1.92e-51	NA	9.78e-48	1.65e-41
BRINP3	NA	NA	NA	1.92e-56	2.41e-76	0.000251745	NA	2.07e-31	8.19e-56	NA	1.7e-27	1.94e-47	2.7e-69	2.43e-83	NA
BRIX1	NA	NA	5.6e-05	0.000952961	0.000565301	1.29e-05	NA	0.000319989	0.000223638	0.00723733	0.0329904	0.0172578	NA	NA	NA
BRK1	0.00211418	NA	6.7e-06	2.76e-05	NA	2.77e-14	0.0199384	6.54e-13	0.0164703	0.0158197	NA	NA	NA	8.88e-14	6.63e-15
BRME1	NA	NA	0.00574589	1.1e-05	0.0128298	0.000271098	NA	1.83e-06	0.00167884	NA	2.75e-07	NA	1.31e-23	NA	9.53e-19
BRMS1	NA	NA	0.000536948	NA	0.000113945	2.87e-05	NA	NA	0.000657174	0.000933597	NA	NA	2.96e-10	2.17e-25	1.01e-05
BRMS1L	NA	NA	7.49e-05	NA	0.000234584	6.56e-05	NA	NA	0.0144403	0.00160028	NA	5.05e-06	0.000142956	9.24e-23	0.000444835
BROX	NA	NA	4.44e-05	NA	NA	1.51e-06	NA	NA	NA	0.000259605	NA	NA	0.00115012	8.93e-09	NA
BRPF1	NA	NA	1.13e-05	NA	NA	1.63e-06	NA	NA	NA	0.000248795	NA	NA	2.31e-06	7.97e-08	NA
BRPF3	NA	0.00729423	NA	7.77e-10	1.37e-19	0.00594738	0.000662655	2.17e-07	1.34e-15	NA	8.22e-19	1.32e-44	2.35e-20	3.34e-36	0.000149552
BRS3	NA	NA	NA	NA	NA	NA	NA	NA	NA	5.09e-12	NA	NA	NA	NA	NA
BRSK1	NA	NA	7.54e-12	5.27e-71	3.11e-154	5.67e-16	NA	1.06e-97	2.11e-190	1.23e-07	4.73e-28	3.31e-66	5.79e-36	4.71e-104	1.21e-37
BRSK2	NA	NA	1.87e-08	1.81e-18	8.23e-36	4.37e-12	NA	4.74e-23	5e-42	0.000137044	2.44e-09	1.08e-18	3.67e-05	3.41e-15	2.5e-05
BRWD1	NA	NA	1.1e-06	0.0158764	NA	8.46e-11	NA	0.000281935	0.0037836	0.0409527	NA	NA	NA	NA	NA
BRWD3	NA	NA	6.96e-06	3.31e-06	9.86e-05	3.15e-06	NA	3.74e-06	0.000124805	0.000149777	2.14e-05	0.000729459	NA	NA	0.0317381
BSCL2	NA	NA	0.0385619	1.99e-15	9.25e-14	NA	NA	1.88e-14	2.38e-12	NA	0.000129602	0.000354936	1.51e-08	1.15e-05	NA
BSDC1	NA	NA	NA	NA	0.000365569	0.0131855	NA	0.00559193	0.00883888	0.0348034	NA	1.34e-05	NA	3.29e-11	7.3e-12
BSN	NA	NA	8.03e-37	3.55e-37	4.19e-102	7.28e-76	0.0203863	1.02e-64	1.38e-147	8.19e-07	6.49e-08	2.52e-31	NA	1.47e-26	5.46e-27
BSPRY	NA	NA	NA	4.59e-50	NA	NA	NA	1.75e-52	NA	NA	5.46e-58	NA	5.43e-59	NA	2.06e-54
BST1	NA	NA	NA	8.22e-59	0.0280108	NA	NA	7.57e-64	NA	NA	4.63e-37	NA	3.28e-59	0.0173861	1.04e-27
BST2	NA	NA	NA	NA	4.53e-07	0.0087973	NA	NA	0.000968435	0.00163814	NA	NA	0.00246894	1.66e-14	1.54e-05
BTAF1	NA	NA	9.98e-05	7.01e-05	1.04e-07	0.000260162	NA	0.000254925	1.66e-06	0.0196415	0.00961773	0.000439493	NA	NA	NA
BTBD1	NA	NA	0.00271286	NA	NA	0.00111727	NA	NA	NA	NA	NA	0.0004936	0.00128827	3.46e-08	NA
BTBD10	NA	NA	NA	0.0219197	9.11e-15	0.00718929	NA	NA	1.03e-09	NA	0.0495328	6.16e-11	6.01e-08	8.07e-45	4.8e-08
BTBD11	0.0147351	2.84e-16	4.46e-24	0.00457771	NA	1.81e-52	2.38e-29	2.75e-11	0.0116176	0.00650612	3.66e-10	1.08e-23	6.13e-08	4.41e-29	5.31e-05
BTBD17	NA	0.0437213	0.00927976	8.55e-12	1.3e-55	0.00854064	0.0116925	7.25e-14	7.6e-61	4.09e-05	1.54e-12	2.51e-48	9.35e-07	3.35e-51	6.31e-30
BTBD19	NA	0.039547	0.00106755	3.7e-06	NA	0.0399642	NA	1.49e-06	NA	NA	5.66e-08	NA	3.69e-18	0.00800837	1.03e-12
BTBD2	NA	NA	2.26e-10	4.33e-12	1.36e-09	1.31e-14	NA	1.45e-15	6.27e-12	0.000260943	5.05e-05	0.000421137	NA	NA	NA
BTBD3	NA	0.00706369	0.000108826	3.04e-06	2.49e-05	NA	NA	1.25e-07	1.71e-05	NA	5.1e-15	7.94e-12	1.98e-29	1e-18	NA
BTBD6	NA	NA	7.27e-12	0.000716426	6.76e-05	7.03e-17	NA	3.3e-05	1.35e-06	3.13e-05	0.0149602	0.00954234	1.72e-05	1.31e-05	NA
BTBD7	NA	NA	8.2e-05	0.000211927	0.00615936	1.5e-05	NA	3.79e-05	0.000944193	2.16e-05	3.33e-05	0.0019904	NA	NA	NA
BTBD8	NA	1.17e-05	0.000146294	0.0136981	0.000264245	4.59e-05	1.58e-05	0.00330335	5.06e-05	NA	NA	NA	NA	NA	NA
BTBD9	NA	0.0124781	0.000219658	0.0201144	NA	0.0181119	NA	NA	NA	NA	NA	0.0221002	0.0342192	0.00738638	NA
BTD	NA	NA	0.0134721	1.65e-43	6.86e-47	0.00232409	NA	3.89e-53	5.22e-58	NA	9.85e-16	5.37e-20	3.77e-47	6.4e-52	NA
BTF3	NA	0.000816301	6.56e-14	2.36e-12	3.59e-31	4.23e-09	0.0136284	2.04e-08	1.34e-24	NA	NA	0.000942662	NA	3.44e-14	6.18e-09
BTF3L4	NA	NA	0.00116555	NA	NA	0.000492465	NA	NA	NA	NA	0.035938	0.00029926	3.77e-05	8.2e-10	NA
BTG1	NA	NA	3.43e-05	1.94e-28	9.52e-25	0.000653095	NA	4.29e-28	1.36e-23	0.0044911	9.78e-12	4.72e-14	9.99e-20	2.95e-17	NA
BTG3	NA	0.000459055	NA	NA	0.0020723	NA	NA	0.000357774	4.87e-09	0.00356662	9.14e-07	1.39e-12	0.000739566	1.63e-11	0.0225708
BTK	NA	NA	9.49e-13	1.97e-07	4.76e-07	6.63e-17	NA	0.00239934	0.00454706	0.00344604	4.1e-05	8.99e-05	1.13e-43	4.24e-37	NA
BTN1A1	NA	0.000668709	NA	2.72e-06	1.26e-11	NA	0.000684166	2.26e-06	4.61e-12	1.46e-07	NA	NA	1.17e-09	1.94e-17	NA
BTN2A2	NA	NA	0.00580972	5.69e-05	8.8e-11	NA	NA	0.00632308	1.31e-07	0.0426463	0.015234	7.89e-06	NA	0.00242959	0.00540765
BTNL9	NA	NA	NA	NA	2.18e-31	NA	NA	NA	5.59e-48	NA	NA	7.86e-59	NA	4.17e-41	2.83e-18
BTRC	NA	NA	NA	0.0441352	2.74e-05	0.0017116	NA	NA	0.0441992	0.0165653	NA	0.0209509	3.88e-05	4.65e-10	0.0380908
BUB3	NA	NA	1.32e-14	4.59e-17	1.07e-13	2.68e-18	NA	6.02e-20	7.49e-15	0.00199171	0.000121545	0.000940734	NA	NA	NA
BUD13	NA	NA	0.0384354	1.46e-05	0.000563698	0.000290203	NA	1.73e-10	7.07e-06	NA	0.0059978	0.00926988	8.41e-07	0.000437458	NA
BUD23	NA	NA	0.0341829	0.0179203	2.28e-33	0.000669415	NA	NA	9.13e-29	0.00669302	NA	6.02e-12	3.32e-10	1.86e-68	7.13e-37
BUD31	NA	NA	NA	NA	1.94e-05	0.0228482	NA	NA	0.000828466	0.021588	NA	0.000340307	0.000736871	1.36e-14	9.43e-07
BVES	NA	NA	0.00452611	NA	NA	0.000510103	NA	NA	NA	NA	0.00401954	NA	1.54e-08	5.87e-16	NA
BYSL	NA	NA	4.76e-06	0.00090346	1.15e-09	2.51e-13	NA	1.1e-07	1.65e-07	0.00049401	0.00796753	0.000386774	0.0342619	8.87e-54	7.72e-41
BZW1	NA	NA	7.73e-06	NA	0.00332178	0.00157536	NA	NA	NA	0.00178456	0.0167234	NA	2.15e-08	0.0127533	3.91e-05
BZW2	NA	NA	NA	3.71e-08	NA	NA	NA	9.99e-09	NA	NA	0.00186279	NA	2.57e-30	0.0155624	8.05e-05
C10orf105	NA	0.00335733	NA	3.52e-19	2.87e-30	NA	0.000112473	8.26e-23	3.51e-55	6.37e-06	2.01e-09	7.45e-19	6.93e-21	6.24e-29	NA
C10orf143	NA	NA	NA	6.26e-12	5.86e-13	NA	NA	2.09e-06	6.91e-06	NA	0.00176531	0.000822259	7.59e-20	5.53e-26	NA
C10orf90	1.92e-09	3.98e-08	4.6e-07	2.53e-68	5.45e-42	NA	NA	6.82e-89	4.58e-51	0.0344759	7.58e-73	1.23e-49	5.84e-79	3.88e-48	NA
C11orf1	NA	NA	0.0147799	1.63e-10	2.03e-05	7.74e-05	NA	4.79e-13	6.16e-08	0.0134216	1.69e-05	0.000415627	0.00033836	NA	NA
C11orf49	NA	0.0122196	3.97e-08	1.25e-36	1.53e-81	2.35e-07	0.0327214	4.04e-35	1.49e-79	NA	6.88e-09	1.49e-29	2.01e-09	4.83e-32	1.15e-12
C11orf52	NA	NA	NA	1.93e-80	NA	NA	NA	1.73e-67	NA	NA	8.05e-66	NA	3.35e-93	NA	1.88e-77
C11orf54	NA	0.0490684	1.23e-05	NA	NA	7.72e-06	0.0133162	NA	NA	NA	NA	NA	0.000290844	2.49e-05	NA
C11orf58	NA	NA	8.99e-07	0.00720327	1.76e-05	3.44e-06	NA	0.00960861	7.47e-05	0.0084699	NA	NA	0.00775874	NA	NA
C11orf68	NA	NA	1.12e-08	2.33e-10	0.032219	1.9e-18	NA	2.74e-18	7.15e-05	3.1e-05	3.05e-06	0.0351595	NA	2.42e-07	4.46e-08
C11orf71	NA	NA	NA	0.0457107	NA	NA	NA	0.0115992	NA	NA	NA	NA	2.28e-06	0.00487512	NA
C11orf80	NA	0.00177156	8.95e-13	3.02e-17	1.34e-05	1.51e-11	0.00261462	1.77e-16	1.62e-05	NA	0.00472947	NA	0.0176046	0.000438448	4.93e-08
C11orf91	NA	NA	NA	NA	NA	0.00999566	NA	NA	NA	0.00410211	NA	NA	NA	NA	NA
C11orf95	NA	1.25e-06	1.17e-25	3.83e-05	2.98e-05	3.53e-33	2.89e-09	3.69e-09	5.01e-09	NA	0.0324022	0.0227635	5.25e-07	3.67e-06	NA
C11orf97	NA	0.000644585	NA	4.92e-13	4.57e-26	NA	0.00207097	1.85e-11	1.72e-25	0.00124407	NA	4.25e-16	1.13e-10	1.8e-24	1.89e-13
C12orf29	NA	NA	0.0111062	0.0452292	NA	0.00094396	NA	NA	NA	NA	0.00495119	NA	3.17e-06	0.016813	0.00652097
C12orf4	NA	NA	0.000456336	NA	0.00228742	0.000828224	NA	NA	0.016535	0.00617859	NA	6.78e-05	0.000315882	7.48e-15	0.00822903
C12orf43	NA	NA	0.000364075	2.39e-12	0.00207484	4.66e-06	NA	4.78e-16	6.86e-05	0.00200049	7.23e-08	0.0162457	0.000186514	NA	9.86e-09
C12orf45	NA	NA	0.00347459	NA	NA	0.000360376	NA	0.0282327	0.0254283	NA	NA	NA	NA	NA	NA
C12orf56	NA	0.00048833	NA	2.33e-10	NA	NA	9.04e-05	1.14e-11	NA	0.00602581	0.00951527	5.17e-10	6.61e-09	NA	5.27e-15
C12orf57	NA	NA	7.25e-07	8.52e-05	0.00031248	1.06e-13	NA	4.53e-09	2.55e-08	0.0120836	NA	NA	NA	0.00803446	NA
C12orf65	NA	NA	NA	NA	0.000191709	NA	NA	0.034499	0.044644	NA	NA	0.0015621	0.042262	0.00413356	3.17e-06
C12orf66	NA	NA	0.0139022	NA	NA	3.63e-05	NA	NA	NA	NA	NA	NA	0.00165719	0.0136681	NA
C12orf73	NA	NA	NA	NA	0.000294615	NA	NA	NA	0.013719	NA	NA	0.000129801	9.18e-05	6.86e-09	0.00787587
C14orf119	NA	NA	0.00316414	5.03e-09	NA	0.00119532	NA	4.21e-11	NA	NA	0.00178441	NA	5.21e-06	NA	5.09e-05
C14orf180	NA	NA	NA	NA	3.76e-39	NA	NA	NA	5.25e-41	NA	NA	2.13e-42	NA	1.15e-41	8.13e-89
C14orf28	NA	NA	NA	NA	NA	0.00290767	NA	0.0168023	NA	NA	NA	NA	NA	0.00269828	0.00667276
C14orf93	NA	NA	0.0210526	0.0359332	NA	9.85e-07	NA	1.06e-05	NA	0.000330302	0.000838797	NA	NA	9.66e-13	9.06e-11
C15orf39	NA	NA	NA	1.54e-09	0.00197887	NA	NA	8.57e-11	0.000478263	NA	0.00114476	NA	1.85e-07	NA	0.00080482
C15orf40	NA	NA	0.00767033	NA	NA	0.000137582	NA	NA	NA	NA	NA	NA	NA	NA	NA
C15orf61	NA	NA	NA	NA	NA	0.00616549	NA	NA	NA	0.0153993	NA	NA	0.00101338	0.0235749	NA
C16orf46	NA	NA	NA	0.0017116	NA	0.00470385	NA	5.08e-05	NA	NA	0.011355	0.0310852	NA	0.00726049	4.83e-06
C16orf70	NA	0.0394406	3.57e-12	3.56e-31	2.6e-14	1.03e-13	0.0470332	1.15e-33	3.63e-15	0.00331876	2.31e-10	0.000313976	6.77e-06	NA	0.00262055
C16orf72	NA	NA	0.000323633	NA	2.37e-05	6.21e-08	NA	0.0475145	8.57e-10	0.00470975	NA	0.000177855	0.00398677	NA	8.82e-05
C16orf87	NA	NA	NA	6.05e-07	5.16e-08	NA	NA	0.00114321	0.000851046	NA	2.26e-08	1.59e-10	1.32e-08	1.47e-11	NA
C16orf89	NA	NA	NA	1.94e-17	NA	NA	NA	2.97e-07	NA	NA	8.1e-11	NA	1.41e-28	NA	2.16e-25
C16orf91	NA	NA	0.000398561	0.000853217	NA	1.34e-08	NA	1.21e-07	NA	4.9e-05	9.15e-05	NA	NA	5.86e-09	1.77e-07
C17orf113	NA	0.0281081	NA	NA	NA	NA	0.0106407	NA	NA	0.000341924	0.00252673	0.00302206	NA	NA	NA
C17orf49	NA	NA	8.23e-08	0.00935304	NA	4.09e-13	NA	6.24e-05	NA	0.00583369	NA	NA	0.00217727	2.08e-14	5.8e-05
C17orf67	NA	1.93e-11	NA	NA	NA	NA	2.29e-08	NA	NA	1.19e-09	1.92e-15	3.61e-16	NA	NA	NA
C17orf75	NA	NA	0.000143199	NA	0.00495548	2.08e-05	NA	NA	NA	NA	NA	1.86e-06	0.000798142	5.24e-18	2.21e-05
C17orf80	NA	NA	NA	1.77e-09	1.22e-10	NA	NA	5.36e-13	6.01e-13	NA	1.75e-05	2.79e-07	1.47e-19	1.42e-19	NA
C18orf21	NA	NA	0.00142801	7.9e-08	3.82e-07	8.13e-05	NA	1.14e-11	1.06e-09	0.00964141	1.01e-08	8.43e-08	0.00112707	0.0038636	NA
C18orf25	NA	NA	0.000634456	0.0485265	NA	4.82e-08	0.0467316	8.71e-05	NA	NA	NA	NA	NA	1.51e-05	0.0196877
C18orf54	NA	NA	3.49e-05	NA	NA	0.00123248	NA	NA	NA	0.0244477	NA	NA	NA	1.02e-05	NA
C19orf12	NA	NA	NA	NA	NA	0.0452602	NA	NA	0.0194102	NA	NA	NA	0.0146494	NA	NA
C19orf25	NA	NA	5.59e-07	3.46e-05	NA	1.08e-12	NA	0.00121752	NA	0.000103259	NA	NA	4.95e-36	1.23e-13	2.06e-07
C19orf38	NA	NA	0.0135798	NA	NA	NA	NA	0.0435669	NA	NA	NA	NA	0.00556979	NA	NA
C19orf44	NA	NA	0.00744101	1.31e-07	0.00524474	6.8e-06	NA	2.49e-13	NA	NA	0.000886972	NA	1.52e-08	4.19e-08	2.63e-26
C19orf47	NA	NA	0.000351355	0.000783005	0.00056308	6.42e-07	NA	3.28e-06	3.89e-06	0.00135311	0.00368241	0.00375016	NA	NA	NA
C19orf53	NA	NA	0.00380999	NA	0.00382953	1.83e-06	NA	0.00145672	NA	0.00154553	0.033628	NA	0.0144046	8.37e-19	1.32e-11
C19orf67	NA	NA	0.0227196	1.51e-06	7.13e-06	NA	NA	NA	NA	NA	NA	NA	NA	NA	NA
C19orf71	NA	0.0235961	NA	NA	0.0249797	0.0130129	NA	0.00015337	1.48e-05	0.000227453	6e-06	8.23e-07	NA	NA	NA
C1QA	NA	NA	NA	9.75e-05	NA	NA	NA	0.000163898	NA	NA	0.0415308	NA	5.59e-07	NA	1.04e-09
C1QB	NA	NA	0.0376113	1.04e-08	NA	NA	NA	1.27e-09	NA	NA	0.00011926	NA	4.09e-18	0.00609188	6.23e-08
C1QBP	NA	NA	6.41e-06	NA	8.92e-11	1.12e-07	NA	NA	6.91e-09	0.0070436	NA	9.97e-15	2.88e-07	2.81e-44	3.92e-17
C1QC	NA	NA	0.0138392	2.24e-05	NA	0.0249975	NA	1.11e-05	NA	NA	0.0174335	NA	4.82e-13	NA	4.98e-08
C1QL1	NA	0.0278468	NA	4.55e-42	2.12e-52	NA	NA	6.34e-47	2.43e-63	0.00118857	1.61e-44	5.82e-49	6.8e-40	1.88e-45	NA
C1QL2	1.22e-21	2.15e-20	5.27e-39	2.11e-151	3.97e-129	7.35e-05	0.00200696	1.08e-78	1.92e-64	NA	3.54e-22	1.86e-18	6.26e-49	1.15e-35	NA
C1QL3	0.000115173	1.28e-17	8.26e-07	2.09e-71	1.74e-15	NA	1.37e-06	1.75e-52	0.000691259	2.61e-12	NA	0.00976107	4.58e-91	4.12e-06	2.12e-25
C1QL4	NA	1.8e-05	1.27e-06	NA	NA	4.58e-08	2.85e-06	NA	NA	NA	2.44e-19	7.92e-10	1.29e-22	2.21e-11	NA
C1QTNF1	NA	0.001429	0.0302915	NA	4.56e-95	0.00361146	0.00390499	NA	8.83e-101	1.72e-06	0.00325552	2.52e-20	6.24e-05	1.35e-139	5.32e-114
C1QTNF12	NA	NA	NA	2.58e-40	NA	NA	NA	9.81e-43	NA	NA	6.09e-27	NA	1.6e-57	NA	1.1e-51
C1QTNF2	NA	NA	0.0161773	NA	NA	9.88e-06	NA	0.000301624	0.0337631	0.000577917	0.00476255	NA	NA	0.0012462	NA
C1QTNF6	8.55e-05	0.00351394	NA	5.98e-07	1.59e-13	0.00977819	NA	NA	0.00641293	0.0456201	NA	0.015631	6.92e-05	2.32e-11	0.0419187
C1QTNF7	NA	NA	NA	1.23e-56	5.57e-15	NA	NA	2.03e-39	8.49e-08	NA	1.16e-42	3.99e-11	8.36e-57	1.12e-13	1.14e-23
C1RL	NA	NA	NA	0.000286615	1.02e-21	NA	NA	NA	2.32e-10	NA	0.000601228	4.73e-18	0.000412921	2.58e-23	2.53e-09
C1orf109	NA	NA	NA	1.2e-16	1.54e-19	0.01055	NA	4e-10	2.05e-11	NA	1.01e-11	1.03e-16	1.04e-24	2.43e-33	NA
C1orf112	NA	NA	4.17e-06	0.000245826	NA	0.000679089	NA	0.00550578	NA	0.0162111	0.0463325	NA	NA	NA	NA
C1orf115	NA	NA	1.02e-10	0.0136838	NA	1.64e-10	NA	0.0140246	NA	0.000958185	NA	NA	0.00947687	2.18e-16	4.18e-05
C1orf116	NA	NA	NA	1.72e-21	2.1e-11	NA	NA	3.17e-20	4.98e-16	NA	2.1e-24	4.75e-20	2.31e-27	1.46e-22	NA
C1orf122	NA	NA	0.00126016	0.00346914	3.5e-11	6.8e-06	NA	6.23e-05	1.98e-15	0.00520758	0.0136444	1.16e-06	NA	0.00257756	0.000181958
C1orf131	NA	0.0161469	NA	0.00227015	NA	NA	NA	0.0354944	NA	0.0347228	NA	NA	NA	NA	NA
C1orf174	NA	NA	0.00304229	NA	NA	0.00108997	NA	0.0394738	NA	0.00774086	NA	NA	1.97e-12	1.65e-09	NA
C1orf194	NA	1.27e-06	NA	2.45e-06	3.06e-32	NA	3.31e-05	2.26e-07	1.26e-26	0.000316045	7.06e-16	0.00029796	3.29e-05	2.76e-17	3.85e-46
C1orf198	2.16e-05	7.12e-05	0.0234321	1.8e-13	6e-25	NA	NA	1.66e-28	6.02e-44	0.00614349	9.93e-23	3e-36	1.84e-17	1.2e-30	0.0214698
C1orf21	NA	NA	NA	NA	NA	NA	NA	6.22e-05	7.85e-05	NA	0.000128278	2.92e-05	6.15e-12	3.28e-13	NA
C1orf210	0.0330092	4.5e-08	NA	1.15e-41	7.55e-51	NA	0.000757883	6.04e-40	5.84e-45	6.83e-05	3.37e-11	4.05e-19	2.68e-32	8.52e-43	0.010867
C1orf216	NA	NA	NA	1.97e-36	2.61e-45	0.016484	NA	6.63e-51	4.99e-59	0.00758263	9.01e-23	4.1e-28	8.67e-26	3.93e-27	NA
C1orf35	NA	NA	0.00162196	0.000471141	NA	0.000284301	NA	4.34e-05	NA	0.0042079	0.00602975	NA	NA	0.000163445	0.000700314
C1orf43	NA	NA	NA	1.53e-05	9.13e-22	NA	NA	0.0119354	2.36e-13	NA	0.0117482	7.72e-15	1.65e-08	3.45e-29	1.8e-11
C1orf52	NA	NA	NA	6.87e-09	2.55e-05	NA	NA	0.000121387	0.0209024	NA	0.0156697	NA	0.000163971	NA	NA
C1orf53	NA	NA	NA	NA	0.018466	0.0296547	NA	NA	NA	0.00053059	0.0482477	NA	0.00936042	3.13e-09	0.0048499
C1orf56	NA	NA	NA	0.018041	0.00336653	NA	NA	0.00353524	0.000406895	NA	0.000568772	4.29e-05	0.00134693	7.63e-06	NA
C1orf74	NA	NA	NA	0.00751396	3.81e-11	0.00674956	NA	NA	1.13e-07	0.00916558	NA	6.39e-06	3.99e-09	1.25e-20	2.31e-07
C1orf94	NA	NA	NA	NA	NA	NA	NA	NA	NA	0.0107374	NA	NA	NA	NA	NA
C2	0.00016484	0.00304896	NA	0.0425445	7.64e-17	1.94e-07	NA	0.00519518	0.00241554	6.12e-05	NA	1.69e-05	0.000189327	3.17e-36	3.07e-19
C20orf194	NA	NA	0.0468922	2.36e-07	7.98e-17	1.05e-05	NA	0.0150848	1.01e-08	NA	8.62e-05	9.81e-11	1.05e-29	6.94e-36	0.000214891
C20orf27	NA	NA	0.0174806	0.00718207	0.0345795	0.00105038	NA	0.000568713	NA	0.000926475	0.000634325	NA	NA	1.02e-11	1.4e-10
C20orf85	NA	0.000731616	NA	9.42e-22	1.21e-30	NA	NA	1.94e-16	5.22e-28	0.0392292	NA	NA	5.34e-10	NA	NA
C20orf96	NA	0.00586635	3.76e-08	4.07e-07	1.61e-10	6.94e-06	0.047226	1.34e-06	2.03e-08	NA	4.81e-13	0.00309024	4.72e-27	NA	5.12e-24
C21orf62	NA	0.018791	NA	3.81e-05	2.13e-20	NA	0.00102067	0.020833	2.23e-24	0.00827741	1.3e-09	NA	4.28e-07	1.9e-21	1.59e-50
C21orf91	NA	9.51e-12	9.04e-09	0.00270461	0.00469475	1.74e-05	4.42e-06	NA	NA	NA	0.00545918	1.48e-07	0.011327	2.54e-05	NA
C22orf23	NA	0.0441402	NA	5.43e-06	3.81e-11	NA	0.0418943	5.18e-06	5.27e-11	NA	NA	0.00880725	0.00335122	3.51e-06	0.0406437
C2CD2	NA	NA	1.98e-12	4.41e-11	2.22e-06	2.44e-14	NA	1.43e-09	0.00034544	0.0020202	0.00298776	NA	NA	0.016087	NA
C2CD2L	NA	NA	1.5e-15	8.02e-10	1.05e-48	5.89e-15	NA	7.12e-08	5.44e-51	0.0022008	0.0401952	8.28e-12	0.0379927	9.48e-10	1.64e-17
C2CD3	NA	NA	0.0106049	1.39e-10	0.00161747	0.0154192	NA	7.74e-14	0.000415493	NA	1.83e-09	1.82e-05	5.12e-26	3.56e-14	0.0325964
C2CD4C	1.93e-07	NA	NA	9.31e-48	1.83e-91	1.29e-06	NA	6.6e-26	9.31e-68	NA	3.68e-20	1.58e-51	1.83e-48	2.29e-91	4.41e-18
C2CD4D	NA	0.0458707	NA	0.0417325	NA	NA	NA	0.000652621	NA	NA	4.92e-06	NA	5.95e-05	NA	3.01e-16
C2CD5	NA	NA	0.0001719	0.00192866	NA	1.1e-05	NA	0.000171078	NA	0.00196133	0.0077018	NA	NA	1.37e-08	9.23e-07
C2orf42	NA	NA	0.0179316	NA	NA	0.0137294	NA	NA	NA	NA	NA	0.0154962	NA	9.94e-05	0.0292497
C2orf49	NA	NA	0.0044261	0.00191001	0.000653467	5.89e-05	NA	0.00457586	0.00166657	NA	0.0125715	0.0141332	1.07e-13	1.15e-10	NA
C2orf68	NA	NA	0.0307512	0.00116047	1.14e-24	0.00703692	NA	6.5e-05	3.57e-36	NA	NA	5.67e-12	0.0161444	1.03e-36	1.19e-28
C2orf69	NA	NA	0.0389152	NA	NA	NA	NA	NA	NA	0.0265878	NA	NA	NA	NA	NA
C2orf72	NA	NA	0.00720163	2.62e-10	1.52e-07	0.00127063	NA	1.06e-10	1.35e-08	0.000741925	4.16e-11	2.41e-07	1.34e-06	0.0148177	0.00177756
C2orf76	NA	NA	0.0210432	NA	NA	0.0420579	NA	NA	NA	NA	NA	NA	0.00239159	NA	NA
C2orf80	0.0394893	NA	0.00783648	6.07e-30	6.76e-34	1.96e-10	NA	2.85e-25	2.45e-28	0.0206579	2.6e-26	4.69e-29	8e-36	8.23e-40	NA
C2orf88	NA	0.00267704	0.000509494	0.0389702	9.42e-13	0.00153734	0.0117377	NA	2.35e-11	NA	NA	0.00409552	NA	0.00425214	4.88e-08
C3	NA	NA	3.72e-12	NA	NA	2e-08	NA	NA	NA	0.0119376	NA	NA	0.0353501	0.000138266	NA
C3orf14	NA	NA	0.000294419	NA	0.00160246	NA	NA	NA	8.23e-10	NA	NA	2.64e-06	NA	1.56e-14	3.43e-07
C3orf18	NA	NA	0.00244015	NA	3.79e-17	3.88e-05	NA	0.0332571	1.16e-22	0.00023152	NA	2.54e-13	5.09e-11	8.8e-08	7.48e-29
C3orf38	NA	NA	4.12e-06	0.0084215	0.00839392	2.99e-06	NA	0.00574229	0.00601997	0.00555701	NA	NA	NA	0.00692058	NA
C3orf62	NA	NA	NA	NA	0.0463364	NA	NA	NA	NA	NA	NA	0.00880839	NA	0.00457928	0.0458401
C3orf70	NA	NA	0.000596222	0.00151403	NA	3.2e-06	0.0382474	1.23e-05	NA	NA	NA	0.00202989	NA	1.73e-11	4.32e-10
C3orf80	0.000536668	5.77e-11	2.22e-06	4.51e-38	1.76e-28	NA	NA	NA	NA	0.00160079	NA	NA	5.03e-26	1.69e-19	NA
C4A	0.00205354	0.0448105	NA	1.53e-07	1.69e-76	0.00658577	NA	NA	6.48e-38	NA	0.0193666	3.67e-34	2.24e-07	6.65e-88	7.48e-21
C4BPA	NA	NA	NA	4.57e-20	4.22e-60	NA	NA	1.64e-22	7.12e-63	NA	2.52e-28	1.96e-67	1.07e-34	2.23e-88	2.28e-18
C4orf19	NA	6.7e-07	2.91e-15	1.07e-24	6.86e-88	9.71e-15	6.06e-06	9.08e-28	1.82e-93	NA	0.000469305	2.54e-54	NA	2.85e-47	1.02e-45
C4orf3	NA	NA	6.43e-05	NA	NA	2.74e-05	NA	NA	NA	NA	0.0120157	0.00521876	8.85e-09	7.83e-17	NA
C4orf33	NA	NA	0.0487904	0.0217985	NA	NA	NA	NA	NA	NA	NA	NA	NA	NA	NA
C4orf46	NA	0.0168541	1.02e-05	6.25e-15	5.34e-16	5.09e-05	NA	3.99e-13	1.16e-13	NA	1.17e-05	2.9e-05	2.27e-08	2.85e-09	NA
C4orf47	NA	NA	2.94e-06	3.18e-07	NA	1.18e-05	NA	8.87e-07	NA	8.5e-06	2.9e-08	NA	NA	0.0021766	8.38e-05
C5	NA	NA	1.39e-05	0.0335084	NA	6.81e-05	NA	NA	NA	6.74e-08	NA	NA	0.0160406	NA	NA
C5AR1	NA	NA	NA	5.89e-17	1.58e-08	NA	NA	1.04e-18	3.08e-10	NA	1.01e-10	0.000100517	1.43e-21	1.2e-09	0.00150815
C5AR2	NA	NA	NA	2.68e-06	2.47e-106	NA	NA	6.19e-06	2.95e-102	NA	2.49e-05	2.21e-78	2.78e-07	6.58e-141	4.6e-90
C5orf15	NA	NA	2.7e-10	1.39e-24	3.55e-16	4.42e-11	NA	4.09e-26	3.1e-19	0.0164232	3.85e-07	6.25e-05	4.53e-11	0.000113516	0.00561461
C5orf22	NA	NA	0.00516924	NA	NA	0.0021593	NA	NA	NA	NA	0.00220832	0.0221538	3.57e-07	9.03e-06	NA
C5orf24	NA	NA	0.000176139	NA	NA	8.72e-06	0.0113141	0.0122289	0.0217607	NA	NA	NA	NA	0.000768891	NA
C5orf34	NA	NA	NA	NA	NA	NA	NA	0.00227974	NA	NA	0.0176424	NA	NA	NA	NA
C5orf49	0.00764287	0.000177763	NA	1.67e-08	5.86e-22	5.37e-06	NA	1.12e-25	8.91e-45	8.41e-06	5.4e-16	3.63e-28	4.78e-11	9.52e-24	5.56e-06
C5orf51	NA	NA	0.000300751	0.0264095	NA	1.69e-06	NA	0.000697631	0.0147529	0.0254018	NA	NA	NA	0.00212571	NA
C5orf63	NA	NA	0.000102531	NA	0.00327828	0.0018372	NA	NA	NA	NA	NA	NA	0.00732943	NA	0.00833447
C6	NA	NA	NA	4.09e-27	NA	NA	NA	3.25e-24	NA	NA	2.71e-28	NA	6.34e-35	NA	4.73e-28
C6orf120	NA	NA	0.0141853	NA	NA	0.00359684	NA	NA	0.0428465	NA	0.00543949	NA	3.67e-06	NA	2.87e-05
C6orf132	NA	NA	NA	1.08e-13	NA	NA	NA	2.63e-23	NA	0.00255781	1.1e-17	NA	1.31e-35	NA	1.49e-30
C6orf136	NA	NA	0.00145804	2.9e-09	9.5e-17	6.1e-05	NA	1.06e-11	3.74e-20	0.000102682	3.81e-08	1.43e-12	0.00200484	3.08e-07	0.0205437
C6orf163	NA	NA	0.00172227	0.000529617	NA	3.69e-06	NA	4.9e-06	NA	NA	0.049265	NA	NA	NA	1.2e-08
C6orf52	NA	NA	NA	5.16e-21	NA	NA	NA	3.19e-22	NA	NA	1.84e-22	NA	1.63e-20	NA	5.76e-23
C6orf62	NA	NA	0.000629561	0.0172831	NA	1.7e-05	NA	0.00105432	NA	0.0448798	NA	NA	NA	1.3e-08	8.22e-05
C6orf89	NA	NA	0.000522051	5.54e-32	0.0434272	0.000958066	NA	1.14e-51	0.000344916	NA	1.35e-05	2.58e-06	1.36e-19	8.54e-18	1.77e-107
C7	NA	0.00751321	3.59e-08	3.52e-105	2.77e-187	0.000229393	NA	6.19e-46	2.3e-83	NA	9.76e-50	9.65e-92	9.37e-52	4.26e-114	8.18e-09
C7H6orf125	NA	NA	0.0425279	NA	0.00269335	0.000664771	NA	NA	NA	0.00407412	NA	NA	0.000320739	7.75e-14	0.000135396
C7orf25	NA	0.0420571	5.68e-05	NA	NA	2.32e-05	0.0165341	0.0291999	NA	NA	NA	0.000129431	0.00698877	2.43e-09	0.00101348
C7orf26	NA	NA	9.29e-05	NA	NA	1.26e-11	NA	0.0260637	0.00201919	0.00108454	NA	NA	3.76e-08	1.62e-05	NA
C7orf50	NA	NA	3.96e-05	0.000164052	NA	1.06e-08	NA	6.95e-07	NA	0.00556189	0.0140118	NA	NA	1.28e-06	0.000125799
C7orf57	NA	1.52e-12	NA	4.45e-17	2.97e-14	NA	2.84e-08	4.8e-23	6.24e-08	2.51e-07	2.01e-38	0.0105959	3.22e-17	3.58e-05	2.54e-62
C8G	NA	3.32e-06	NA	NA	8.06e-07	0.0142816	0.0492916	0.0286205	NA	3.84e-07	1.94e-06	NA	NA	8.52e-12	1e-07
C8orf34	NA	0.00696451	NA	2.65e-07	1.58e-14	0.0112612	NA	0.00383637	1.64e-07	0.000433591	NA	0.0133417	7.4e-11	2.05e-19	0.0247078
C8orf37	NA	NA	0.000978968	0.03949	0.000184633	6.77e-06	NA	0.00104678	0.0374195	0.000737238	0.0316671	0.000104481	NA	8.7e-19	1.55e-10
C8orf48	NA	NA	NA	0.00816049	NA	NA	NA	0.00144224	NA	NA	1.03e-05	NA	0.00170715	NA	NA
C8orf58	NA	NA	NA	NA	0.00273383	NA	NA	NA	0.00790559	NA	NA	1.06e-05	NA	2.89e-08	1.27e-07
C8orf82	NA	5.36e-05	NA	0.000671264	2.07e-13	NA	0.00702312	NA	1.12e-07	9.97e-05	0.0328598	NA	2.9e-05	5.24e-20	6.16e-07
C8orf88	NA	NA	0.00597423	0.000653636	NA	NA	NA	0.0187367	NA	0.0497943	0.0032148	NA	NA	0.0156882	0.000395314
C8orf89	0.0197236	2.22e-06	3.26e-06	NA	1.97e-15	0.0146344	0.00926301	3.14e-05	2.66e-29	NA	1.24e-09	8.23e-36	5.45e-08	1.06e-33	2.1e-14
C9	NA	NA	NA	NA	1.27e-18	NA	NA	NA	7.49e-18	NA	NA	8.46e-19	NA	1.62e-21	1.82e-20
C9orf116	NA	5.86e-12	4.4e-06	0.000146356	5.81e-17	0.0081576	3.11e-07	NA	3.76e-10	0.0174956	1.68e-06	NA	0.0190509	NA	9e-08
C9orf135	NA	NA	0.0102674	NA	NA	0.00514882	NA	0.0438477	NA	0.0396847	NA	NA	NA	9.98e-14	1.75e-10
C9orf24	NA	NA	NA	0.000749896	NA	NA	NA	6.82e-08	6.4e-11	NA	0.00429384	NA	0.000267972	NA	NA
C9orf40	NA	NA	0.00295512	NA	NA	0.00142551	NA	NA	0.019621	NA	0.0171285	0.00121246	0.000675513	5.31e-07	NA
C9orf64	NA	NA	2.68e-07	1.51e-09	0.000294989	8.09e-09	NA	2.65e-10	0.000287502	0.00503635	3.6e-05	0.0130821	0.00335042	NA	0.00520074
C9orf72	NA	NA	0.000141441	NA	0.000209228	0.000482751	NA	NA	0.0102455	0.000543302	NA	0.00159086	1.99e-05	1.49e-16	0.000340113
C9orf78	NA	NA	NA	NA	0.0236788	NA	NA	NA	NA	NA	NA	NA	NA	NA	NA
C9orf85	NA	0.00156975	1.45e-05	NA	0.0221026	1.95e-06	0.00148854	NA	0.00473218	NA	1.17e-05	4.93e-12	6.39e-09	3.26e-18	0.00826523
CA10	NA	NA	NA	1.27e-18	5.7e-13	0.00116183	0.0216734	1.5e-11	1.45e-06	NA	5.81e-23	3.91e-15	1.91e-35	2.69e-26	5.75e-05
CA11	NA	NA	3.36e-51	8.91e-53	1.37e-86	1.16e-52	NA	6.38e-54	7.23e-89	7.56e-08	1.01e-07	8.68e-16	NA	0.00164539	7.53e-08
CA12	3.9e-25	8.47e-10	NA	0.0145757	4.57e-184	9.74e-24	NA	1.89e-07	4.11e-120	6.51e-09	0.00479258	1.98e-78	0.0246664	1.5e-217	8.01e-95
CA13	NA	NA	0.00239549	0.0454748	NA	8.15e-08	0.0337558	NA	0.0012904	NA	0.00403015	NA	1.32e-10	0.0189104	3.13e-05
CA14	0.000935113	3.68e-18	0.00286804	1.15e-11	7.38e-43	NA	4.84e-05	8.41e-19	1.25e-55	1.14e-05	1.28e-35	1.62e-82	2.27e-11	4.2e-48	NA
CA2	0.00464679	NA	0.00837554	5.97e-19	4.14e-34	7.31e-11	0.00513121	2.01e-11	1.49e-23	NA	6.14e-17	4.18e-27	3.94e-25	1.52e-37	0.0445282
CA4	0.00309616	NA	5.12e-11	1.05e-31	1.72e-35	6.9e-23	NA	2.3e-59	8.19e-64	2.04e-11	1.67e-23	7.91e-26	0.00796908	0.00303902	NA
CA5A	NA	NA	0.00029	1.55e-08	1.52e-11	0.0178502	NA	1.58e-06	7.16e-09	NA	0.00126521	0.000190417	0.0119238	0.00584967	NA
CA5B	NA	NA	NA	NA	NA	0.0294182	NA	NA	NA	NA	NA	0.000126015	0.00200658	1.96e-05	0.00989596
CA6	NA	1.6e-10	NA	NA	NA	NA	NA	NA	NA	0.000104679	1.02e-19	2.48e-18	NA	NA	NA
CA7	0.00885194	NA	6.85e-06	1.76e-41	1.41e-37	3.1e-09	NA	7.84e-60	5.23e-48	9.28e-07	2.72e-23	5.49e-25	NA	NA	NA
CA8	0.00652644	NA	NA	6.8e-33	NA	7.58e-07	0.00089356	6.87e-17	NA	NA	2.63e-28	NA	1.87e-41	NA	9.72e-25
CA9	NA	NA	NA	6.03e-14	0.00311472	NA	NA	7.33e-22	4.7e-06	NA	4.91e-12	3.64e-05	3.39e-32	3.29e-09	0.00109852
CAB39	NA	0.0208941	6.41e-06	NA	NA	9.18e-06	0.0331499	NA	NA	0.0149592	0.00265832	8.73e-06	5.37e-07	2.08e-11	NA
CAB39L	NA	NA	0.00117444	NA	NA	0.000308357	NA	NA	NA	0.00466497	NA	NA	0.0491975	2.29e-06	0.0431629
CABCOCO1	NA	NA	0.000510368	4.99e-06	NA	9.77e-05	NA	1.27e-06	NA	NA	0.000851767	NA	NA	0.000656935	5.05e-07
CABIN1	NA	NA	2.26e-05	NA	NA	5.17e-10	NA	NA	NA	0.00203889	NA	NA	3.13e-08	7.92e-09	NA
CABLES1	7.13e-12	1.1e-09	8.05e-20	1.11e-60	7.32e-49	NA	NA	7.7e-24	2.08e-19	NA	6.74e-19	1.4e-16	3.88e-16	7.18e-11	NA
CABLES2	NA	NA	5.72e-10	6.16e-13	NA	5.12e-12	NA	1.54e-14	NA	5.69e-06	6.33e-08	NA	NA	1.89e-06	3.77e-08
CABP7	0.000263638	NA	NA	5.44e-38	NA	3.84e-68	4.91e-32	1.3e-126	2.75e-85	NA	2.74e-37	NA	1.23e-37	NA	9.22e-45
CABYR	NA	NA	NA	NA	0.00824162	NA	NA	NA	3.78e-05	NA	NA	0.00732425	NA	0.000920168	0.0349187
CACFD1	NA	NA	0.0275646	NA	NA	0.0237155	NA	NA	NA	0.0130056	NA	NA	NA	NA	NA
CACHD1	NA	NA	NA	0.0402097	2.07e-50	0.00620164	0.0170509	3.32e-05	1.7e-34	NA	NA	4.97e-39	0.00149651	2.53e-111	5.11e-107
CACNA1B	NA	1.73e-16	2.48e-11	1.4e-09	1.13e-183	2.21e-06	2.7e-12	8.32e-05	1.33e-147	0.00120987	4.63e-07	4.85e-23	0.0344763	4.53e-66	2.36e-124
CACNA1D	NA	0.0192534	NA	0.00137777	1.54e-08	NA	NA	1.84e-07	1.66e-14	NA	2.07e-09	6.7e-17	5.99e-12	3.1e-26	0.00309596
CACNA1E	NA	6.18e-27	3.67e-16	3.73e-60	1.81e-42	2.03e-16	1.21e-26	3.31e-92	5.48e-45	4.91e-06	0.00904499	NA	0.000133656	1.12e-09	0.000119514
CACNA1F	NA	NA	1.12e-06	1.34e-08	4.31e-20	9.05e-05	NA	7.96e-07	1.68e-17	0.0155895	0.00408115	1.52e-12	NA	1.62e-07	3.39e-07
CACNA1G	2.47e-08	2.75e-06	0.0107356	8.09e-123	5.74e-114	0.00203501	3.62e-15	1.3e-88	2.46e-81	1.57e-09	6.47e-72	2.21e-77	1.71e-97	3.54e-85	NA
CACNA1H	3.7e-06	9.89e-08	1.81e-12	0.000628224	0.000389639	0.00160176	0.0116088	4.75e-22	7.42e-14	NA	2.56e-15	5.67e-17	1.1e-33	1.06e-23	NA
CACNA1I	0.000432932	0.00938421	0.00320346	1.62e-61	NA	7.02e-30	NA	2e-152	6.6e-08	1.17e-06	4.37e-46	3.51e-05	2.04e-76	NA	5.3e-32
CACNA1S	0.00170862	NA	0.00536799	NA	NA	NA	NA	NA	NA	NA	NA	NA	NA	NA	NA
CACNA2D1	NA	NA	2.1e-07	NA	0.00286786	1.48e-05	NA	NA	0.0229764	9.52e-05	NA	NA	6.13e-05	0.00332921	NA
CACNA2D2	NA	NA	3.81e-29	1.55e-23	NA	7.53e-43	0.047226	1.68e-34	NA	8.4e-08	1.14e-07	NA	NA	7.25e-16	3.17e-17
CACNA2D3	0.0341043	0.0308675	8.84e-08	1.54e-30	8.66e-14	NA	NA	7.56e-40	4.67e-24	NA	3.32e-34	6.94e-18	4.02e-95	2.79e-56	NA
CACNB1	NA	NA	4.17e-08	1.22e-13	6.33e-39	7.62e-12	NA	1.05e-19	4.46e-53	NA	0.0375366	3.39e-08	NA	2.64e-12	2.17e-10
CACNB2	NA	NA	0.0124036	NA	NA	0.00800297	NA	NA	NA	NA	NA	NA	0.0123872	0.0498947	NA
CACNB3	0.0231775	2.77e-12	7.97e-28	1.5e-11	3.5e-70	2.65e-21	4.8e-08	1.75e-06	1.39e-64	NA	0.00902038	3.52e-07	1.81e-06	2.65e-11	5.85e-33
CACNB4	NA	2.99e-06	1.06e-07	NA	4.28e-05	1.69e-07	4.67e-06	NA	0.000952057	NA	7.81e-07	9.72e-15	1.09e-07	2.74e-18	0.000236422
CACNG2	NA	NA	NA	4.51e-54	1.53e-31	NA	NA	2.75e-46	7.17e-29	NA	2.11e-45	6.28e-30	8.16e-56	2.4e-29	NA
CACNG3	NA	9.82e-36	6.05e-114	2.84e-102	2.38e-131	4.95e-151	6.86e-37	1.46e-110	2.17e-134	0.0191058	2.05e-09	1.34e-56	2.58e-07	9.56e-59	1.2e-33
CACNG4	9.83e-14	NA	2.83e-11	4e-65	1.47e-58	NA	0.00134142	5.81e-30	1.27e-22	0.00339284	5.14e-32	1.35e-25	1.2e-41	2.66e-28	0.0111383
CACNG5	NA	6.65e-09	NA	3.21e-17	2.37e-07	NA	8.96e-13	8.44e-13	0.00220391	1.27e-10	1.14e-29	5.1e-19	2.94e-11	0.0398988	8.27e-09
CACNG6	NA	NA	NA	NA	1.52e-32	NA	NA	NA	9.21e-34	NA	NA	1.24e-13	NA	5.48e-23	6.58e-42
CACNG7	NA	NA	2.48e-09	1.13e-35	3.28e-91	3.55e-17	NA	2.87e-56	4.33e-126	5.09e-06	2.46e-17	1.35e-43	7.25e-17	2.94e-65	2.27e-23
CACNG8	6.29e-10	9.55e-33	1.1e-37	6.86e-158	0	5.61e-79	2.85e-52	1.59e-232	0	0.00166381	5.57e-07	1.75e-58	2.54e-35	8.45e-136	4.33e-41
CACTIN	NA	NA	6.35e-06	NA	0.00222922	1.8e-09	NA	NA	0.0326757	0.00687689	NA	0.00536872	3.08e-06	7.3e-21	4.87e-06
CACUL1	NA	NA	0.00240016	NA	NA	4.18e-05	NA	NA	0.0127449	0.000122477	NA	0.0246105	0.000233229	NA	NA
CACYBP	NA	NA	0.000108219	NA	NA	7.84e-05	NA	NA	NA	0.00281995	NA	NA	0.00759763	0.00239769	NA
CAD	NA	NA	NA	0.00444119	0.0275746	NA	NA	0.00963682	NA	0.0257339	NA	NA	3.17e-08	8.77e-07	NA
CADM1	4.87e-05	2.86e-09	NA	7.12e-15	2.71e-13	1.49e-05	NA	0.0461894	6.23e-53	2.53e-07	NA	3.48e-51	3.94e-12	3.21e-32	3.69e-100
CADM2	NA	NA	0.000604945	0.0106287	1.86e-17	0.00430893	NA	0.00052776	5.83e-21	NA	0.000482181	1.61e-18	5.82e-13	2.03e-45	5.42e-09
CADM3	NA	NA	1.19e-09	1.63e-30	1.49e-64	2.49e-15	NA	2.23e-43	3.27e-85	0.00407556	8.67e-10	6.22e-23	1.7e-10	6.86e-33	2.58e-09
CADM4	NA	0.0187043	NA	2.14e-57	4.39e-48	3.55e-05	NA	5.96e-79	6.58e-66	5.52e-05	2.42e-40	3.54e-38	2.63e-77	2.79e-46	0.0448269
CADPS2	NA	6.09e-08	NA	0.0139733	2.84e-13	0.0306018	1.57e-06	NA	1.06e-10	4.92e-14	0.00018371	NA	9.4e-07	4.24e-29	1.28e-05
CAGE1	NA	NA	0.00400431	2.54e-05	NA	0.00757162	NA	0.000161297	NA	NA	0.00378562	NA	NA	2e-07	9.47e-13
CALB1	NA	1.48e-07	8.89e-18	3.01e-16	NA	7.37e-20	NA	1.35e-17	NA	NA	NA	NA	NA	1.03e-20	3.63e-19
CALB2	9.87e-25	0.000129792	NA	1.35e-19	2.65e-70	6.86e-31	1.99e-30	6.38e-05	2.41e-36	2.73e-06	3.01e-23	1.09e-57	3.99e-18	9.02e-95	3.03e-10
CALCOCO2	NA	0.0278881	9.24e-07	0.00081832	0.000493747	1.69e-06	0.0285521	0.000894355	0.00051343	NA	NA	NA	0.0475736	NA	NA
CALCR	0.0493595	NA	1.15e-10	2.33e-09	2.37e-81	2.38e-30	NA	0.00795546	4.34e-86	1.03e-05	2.07e-05	8.07e-52	7.13e-69	1.65e-195	4.95e-73
CALCRL	NA	2.49e-07	5.98e-08	4.2e-12	4.42e-16	5.75e-08	4.41e-07	1.32e-11	2.08e-15	NA	0.00758549	0.0285333	0.026576	NA	NA
CALD1	NA	NA	0.000216029	0.0104174	3.46e-17	0.0121269	NA	0.0314565	1.84e-10	0.0239543	0.0380544	9.94e-10	NA	0.000810324	0.00186613
CALHM2	NA	NA	NA	4.15e-06	1.13e-17	NA	NA	3.25e-05	5.33e-37	NA	0.00757121	5.05e-21	9.86e-06	1.93e-29	1.56e-47
CALHM5	NA	NA	NA	NA	NA	NA	NA	0.0363244	0.0157765	NA	NA	NA	NA	0.013486	NA
CALHM6	NA	NA	NA	0.00144044	0.000792862	NA	NA	0.00137313	0.0255012	NA	NA	2.85e-10	0.00735281	9.68e-06	8.77e-13
CALM1	NA	NA	0.017524	2.87e-11	2.44e-26	NA	NA	2.07e-06	1.75e-19	NA	0.000154019	6.75e-12	1.53e-10	6.27e-32	7.13e-06
CALM3	NA	NA	1.44e-12	1.56e-47	2.19e-15	2.65e-21	NA	2.59e-64	3.29e-21	0.000106206	1.75e-17	2.06e-06	1.03e-20	NA	6.26e-14
CALML4	NA	NA	NA	3.8e-24	0.00857716	NA	NA	1.48e-34	NA	NA	7.85e-19	0.0252985	3.18e-40	0.0149762	3.17e-21
CALR	NA	NA	NA	8.89e-26	1.03e-23	NA	NA	4.64e-22	1.78e-17	NA	9.26e-14	3.85e-14	7e-33	2.58e-34	0.0108272
CALR3	NA	NA	0.000297452	0.00232226	NA	7.71e-06	NA	0.00153694	NA	0.0250876	0.0253608	NA	NA	NA	NA
CALU	NA	NA	0.000851843	0.00845566	0.00303331	1.04e-05	NA	0.000178465	0.000157857	0.0462569	NA	0.0143311	NA	NA	NA
CALY	NA	NA	NA	0.0180144	3.5e-39	NA	NA	NA	1.71e-38	NA	NA	2.93e-17	NA	3.57e-31	2.51e-08
CAMK1	NA	0.00821079	5.65e-05	NA	NA	7.99e-08	0.00194361	NA	NA	NA	0.00501789	0.000523519	1.81e-06	1.54e-07	NA
CAMK1D	NA	NA	4.53e-07	8.87e-65	1.79e-49	9.45e-08	NA	8.66e-59	7.46e-47	0.0294032	1.99e-28	6.23e-19	4.25e-47	1.71e-26	9.26e-05
CAMK1G	NA	0.00121327	9.7e-15	3.15e-21	2.81e-162	7.59e-11	0.0274794	6.45e-17	8.97e-154	NA	0.00517746	8.91e-60	NA	2.19e-85	4.95e-73
CAMK2A	NA	2.11e-09	7.34e-94	2.39e-294	0	1.09e-120	3.31e-11	0	0	7.07e-05	4.02e-63	5.64e-96	7.3e-104	2.15e-148	1.46e-06
CAMK2B	0.00547334	NA	1.42e-19	2.41e-35	1.94e-110	1.91e-54	0.00290001	2.43e-74	4.45e-185	9.19e-05	3.82e-10	2.61e-39	0.000212973	5.12e-43	2.68e-28
CAMK2D	0.00756973	NA	NA	2e-11	1.02e-16	1.99e-09	8.68e-09	NA	0.00163823	NA	3.3e-23	6.91e-28	2.54e-25	6.06e-33	NA
CAMK2G	5.89e-06	NA	NA	6.05e-37	1.16e-85	7.4e-11	NA	7.83e-65	7.05e-129	0.00140849	1.51e-34	1.4e-94	6.7e-28	4.8e-68	7.3e-08
CAMK4	0.00719024	NA	0.0270375	2.12e-52	8.93e-37	NA	0.000778643	6.66e-21	8.2e-14	0.0041877	3.4e-41	2.87e-28	6.04e-29	1.03e-18	0.0443958
CAMKK1	0.000906897	0.00333602	3.59e-12	4.41e-07	1.05e-31	3.33e-45	3.53e-09	3.25e-22	5.55e-71	NA	NA	5.57e-07	NA	4.52e-06	5.99e-10
CAMKK2	NA	2.03e-10	7.71e-63	1.66e-75	1.01e-21	1.33e-47	9.72e-07	8.32e-67	2.28e-15	0.000162021	2.91e-07	NA	0.043958	2.86e-32	5.64e-37
CAMKMT	0.0334389	NA	4.15e-08	7.71e-10	NA	1.25e-16	0.0100967	8.18e-20	NA	0.00972978	0.00149399	NA	NA	7.51e-15	4.19e-21
CAMKV	NA	0.0113925	1.11e-24	0	2.67e-36	4.76e-35	0.00193461	0	1.5e-40	0.000381695	1.99e-133	5.98e-25	3.19e-196	8.82e-13	2.62e-36
CAMLG	NA	NA	9.06e-05	NA	NA	8.56e-08	NA	0.0380155	NA	NA	NA	0.0260398	0.000758502	7.66e-14	0.00844474
CAMSAP1	NA	NA	2.26e-15	1.8e-07	1.04e-17	1.4e-21	NA	2.29e-09	3.13e-21	0.00182559	NA	0.000179439	0.000315573	NA	0.000182099
CAMSAP2	NA	0.0140835	0.0125093	1.38e-08	1.48e-24	NA	NA	0.000164988	1.52e-20	NA	NA	0.00339442	0.00934174	1.42e-11	2.54e-05
CAMSAP3	NA	NA	1.53e-12	0.0412872	5.05e-31	6.02e-14	NA	NA	9.24e-33	0.000461236	NA	1.61e-09	4.61e-09	8.02e-05	7.49e-24
CAMTA1	NA	NA	0.000154347	NA	0.000174216	1.49e-09	0.0360519	NA	0.00377914	NA	0.00625802	1.14e-05	1.94e-12	1.36e-17	0.00975323
CAMTA2	NA	NA	4.1e-20	3.2e-22	2.36e-12	1.8e-26	NA	2.31e-26	6.43e-13	0.000169975	1.69e-05	0.00469741	NA	0.00460459	0.00058503
CAND1	NA	NA	5.7e-05	0.00675553	NA	7.28e-05	NA	0.00771314	NA	0.000210518	NA	NA	NA	1.32e-05	NA
CAND2	NA	NA	0.00010695	NA	3.69e-10	4.92e-06	NA	NA	3.58e-11	0.00118918	NA	5.33e-07	9.93e-05	0.017941	4.21e-08
CANT1	NA	NA	0.000547645	NA	0.000206277	5.9e-06	NA	NA	0.00198312	0.0015072	NA	NA	0.000148675	2.29e-19	1.18e-06
CANX	NA	NA	0.000116899	NA	NA	4.14e-06	0.0283252	0.0158249	NA	0.0269955	NA	NA	0.00351682	1.77e-05	NA
CAP1	NA	NA	NA	NA	0.0052648	NA	NA	NA	0.0268583	NA	NA	NA	NA	0.000807502	0.0308351
CAP2	NA	NA	0.0455736	9.44e-34	3.59e-71	0.012448	0.0297739	8.84e-36	1.16e-74	NA	1.94e-19	3.34e-44	1.72e-43	6.45e-97	2.84e-09
CAPG	NA	NA	NA	2.87e-21	4.85e-10	NA	NA	2.8e-17	1.92e-07	NA	1.12e-09	6.81e-06	4.6e-22	2.86e-12	0.00286315
CAPN1	NA	NA	0.00192625	NA	NA	6.06e-07	NA	NA	NA	0.000478322	NA	NA	1.08e-09	1.31e-05	NA
CAPN10	NA	NA	2.2e-10	4.88e-12	2.32e-18	2.23e-08	NA	8.04e-10	1.14e-15	0.000665749	0.000153649	7.29e-06	NA	NA	NA
CAPN11	NA	NA	NA	0.000417132	NA	NA	NA	0.0281035	NA	NA	0.00773124	NA	0.000297811	NA	0.0371045
CAPN13	NA	NA	NA	1.03e-15	NA	NA	NA	8.59e-17	NA	NA	1.81e-20	NA	5.71e-18	NA	1.18e-20
CAPN15	NA	NA	0.000156319	1.72e-05	NA	1.15e-07	NA	8.97e-09	0.00392788	2.31e-05	5.23e-06	0.0122333	NA	4.01e-05	9.35e-05
CAPN2	NA	0.00322017	5.75e-05	5.36e-06	1.33e-11	2.01e-05	0.00319402	7.59e-07	4.6e-13	NA	NA	NA	0.0497926	7.37e-09	0.00155608
CAPN3	NA	NA	6.71e-09	6.06e-11	5.07e-16	4.4e-18	NA	8.46e-09	4.38e-13	0.00673686	6.04e-06	9.84e-08	6.85e-38	1.7e-51	NA
CAPN5	NA	NA	5.04e-05	5.09e-11	0.0011414	0.0414425	NA	2.16e-07	NA	0.00566744	3.48e-06	0.034008	0.00182879	NA	0.000334348
CAPN6	NA	NA	3.59e-10	2.15e-137	NA	2.04e-06	NA	1.22e-96	NA	0.0325231	4.82e-33	NA	1.64e-19	NA	9.65e-87
CAPN7	NA	NA	1.95e-05	7.07e-08	NA	5.93e-06	NA	2.92e-08	0.029971	5.67e-06	2.42e-10	0.0241517	NA	0.00132108	8.53e-06
CAPN8	NA	NA	NA	1.37e-16	2.49e-12	NA	NA	1.21e-17	1.03e-10	NA	5.02e-21	7.21e-14	1.66e-23	3.8e-15	0.0117854
CAPNS1	NA	NA	0.00298352	0.00692399	1.37e-07	1.43e-05	NA	0.00012146	7.68e-07	0.0100356	0.0275772	0.00127496	NA	7.55e-28	1.16e-25
CAPRIN1	NA	NA	0.000751388	0.0416724	NA	0.000177683	NA	0.0187598	NA	0.0260894	NA	NA	0.0448227	2.21e-06	0.016123
CAPRIN2	NA	NA	8.98e-08	NA	1.57e-10	5.85e-08	NA	NA	7.89e-07	4.51e-05	NA	6.76e-15	1.63e-07	1.35e-37	1.14e-09
CAPS	NA	NA	NA	3.69e-08	2.25e-06	NA	NA	7.47e-06	1.55e-06	NA	0.00951298	1.27e-05	3.84e-06	2.28e-10	1.18e-42
CAPS2	NA	NA	4.04e-05	NA	NA	2.33e-05	NA	NA	NA	0.00342329	NA	1.99e-13	NA	3.6e-22	NA
CAPSL	NA	0.00477366	NA	2.57e-10	2.46e-22	0.000936256	7.32e-05	1.08e-24	5.58e-21	0.00191138	5.16e-06	NA	7.43e-05	7.79e-23	4.25e-70
CAPZA1	NA	0.0324186	3.36e-08	NA	3.9e-07	2.25e-10	0.00752125	0.0415333	2.06e-09	0.000921586	NA	0.0284053	9.96e-06	0.0394252	0.000393577
CAPZA2	NA	NA	0.000204676	NA	NA	0.00354463	NA	NA	NA	0.017803	0.0175729	0.000293003	1.7e-05	1.32e-08	NA
CAPZB	NA	NA	0.00292272	9.47e-05	NA	9.7e-08	NA	1.73e-09	NA	0.0346857	0.0110753	NA	NA	1.28e-07	2.25e-09
CARD10	NA	NA	0.00331414	NA	3.16e-06	0.00569903	NA	NA	1.56e-06	0.000667169	0.0162438	NA	NA	1.09e-18	1.69e-11
CARD11	NA	0.00873223	0.000835986	3e-08	4.11e-05	NA	NA	4.67e-12	1.47e-08	NA	6.66e-15	8.33e-12	1.32e-20	5.18e-13	0.0200101
CARD19	NA	NA	0.0138624	4.02e-06	2.63e-05	1.51e-05	NA	1.23e-10	2.17e-09	8.05e-05	6.79e-08	3.75e-07	0.0140619	NA	NA
CARD9	NA	NA	NA	2.14e-07	0.00318012	0.0167486	NA	2.8e-07	4.29e-05	NA	5.28e-06	0.00666582	1.04e-11	0.000184125	1.5e-22
CARF	NA	NA	0.00124841	0.0262763	NA	2.52e-05	NA	0.000709087	NA	0.00170103	0.0117586	NA	NA	0.000282593	0.00715064
CARHSP1	NA	0.0370224	NA	2.39e-19	1.4e-21	NA	NA	7.09e-12	3.69e-13	NA	3.8e-06	1.11e-08	1.34e-40	1.59e-41	NA
CARM1	NA	NA	5.08e-10	2.11e-05	NA	2.39e-14	NA	5.86e-07	NA	0.00923979	NA	NA	0.00198861	2.09e-14	4.16e-07
CARMIL1	NA	NA	NA	0.0364144	0.000884819	NA	NA	NA	NA	NA	NA	NA	NA	NA	NA
CARMIL2	NA	NA	2.03e-11	0.000100417	6.82e-34	4.9e-26	NA	4.88e-11	2.35e-54	0.00133387	NA	1.44e-10	0.000386505	2.63e-08	8.54e-19
CARMIL3	NA	NA	0.0201371	7.19e-17	4.45e-37	6.46e-05	NA	3.26e-26	8.38e-49	0.00507001	5.39e-11	2.75e-24	1.31e-12	1.44e-28	8.5e-08
CARNMT1	NA	NA	3.55e-05	0.000382071	7.12e-05	0.00338977	NA	0.0168533	0.0171991	0.000630306	0.00566206	0.00104754	NA	NA	NA
CARNS1	NA	NA	0.0106329	7.72e-10	1.68e-07	8.59e-07	0.000248983	8.62e-18	7.86e-14	NA	0.00149891	0.0157712	0.00217064	0.0358679	NA
CARS1	NA	NA	5.75e-05	NA	4.1e-07	1.23e-06	NA	0.0394442	1.96e-08	0.00022971	0.0185265	1.63e-05	0.00231053	NA	0.00163121
CARS2	NA	NA	4.26e-07	6.81e-10	NA	7.66e-08	NA	1.57e-10	NA	0.00110425	8.7e-05	NA	NA	9.41e-06	7.73e-08
CARTPT	NA	0.00163639	NA	1.06e-17	3.41e-06	NA	0.00022319	7.17e-40	1.11e-08	0.0007447	0.0109281	NA	4.92e-25	1.92e-06	0.000460399
CASC3	NA	NA	NA	0.0444386	NA	NA	NA	NA	NA	NA	0.04056	NA	0.00402355	NA	0.0178054
CASD1	NA	NA	4.15e-05	NA	NA	9.8e-06	NA	NA	NA	2.19e-05	NA	NA	0.00159951	3.62e-10	NA
CASK	NA	NA	0.00463325	NA	0.00903954	3.99e-06	NA	0.000933173	NA	0.000171364	0.0129678	NA	NA	1.5e-13	2.03e-07
CASKIN1	NA	NA	5.08e-09	6.29e-53	1.19e-83	5.04e-08	NA	2.57e-58	5.67e-88	0.0031055	1.47e-17	7.3e-33	7.91e-36	1.56e-55	1.68e-07
CASKIN2	NA	NA	0.000453604	0.0182361	0.000754424	0.000160646	NA	0.0142121	0.000295256	0.0479809	NA	0.00175335	NA	2.15e-18	5.04e-12
CASP1	NA	NA	1.39e-17	0.000152481	0.00647957	6.51e-16	NA	0.00127064	0.0249447	0.00352272	8.04e-07	6.45e-05	5.59e-33	2.38e-21	NA
CASP10	NA	NA	0.00617015	NA	0.00104576	9.5e-08	NA	NA	1.92e-08	0.00504875	NA	0.000225978	2.53e-07	NA	2.58e-09
CASP3	NA	NA	NA	0.0314292	0.000266808	NA	NA	0.00377248	1.27e-05	NA	0.0291768	2.21e-05	NA	0.00441798	NA
CASP6	NA	NA	NA	1.56e-08	4.49e-09	NA	NA	1.33e-10	2.77e-11	NA	0.0154174	0.00166573	1.82e-10	3.12e-13	NA
CASP7	NA	NA	0.00886832	7.8e-07	0.000708884	1.83e-08	NA	1.44e-14	7.27e-09	NA	0.000122573	0.00166126	8.73e-06	0.0068739	NA
CASP8	NA	NA	1.1e-05	NA	0.0112051	6.52e-07	NA	0.00616809	9.57e-05	0.0020494	NA	NA	0.0143983	NA	NA
CASP8AP2	NA	NA	0.00095712	0.00288302	NA	0.00200807	NA	0.00577744	NA	0.0471872	NA	NA	NA	0.0341193	0.0473193
CASP9	NA	0.0426685	0.00223842	8.51e-12	0.0386454	0.000956581	0.0295512	2.04e-10	0.0121467	NA	0.0308407	NA	0.00270536	NA	0.000547024
CASQ1	NA	0.00708599	NA	1.23e-14	1.49e-25	NA	NA	4.34e-18	3.57e-30	0.00160793	1e-21	2.9e-32	2.12e-14	2.61e-24	NA
CASQ2	NA	2.23e-21	NA	1.49e-13	0.0075091	NA	4.53e-17	1.73e-14	NA	1.25e-06	1.66e-40	5.85e-15	NA	0.000447255	1.55e-22
CASR	NA	NA	NA	7.96e-41	NA	NA	NA	3.44e-30	NA	NA	7.12e-43	NA	2.14e-59	2.41e-08	2.03e-23
CASS4	NA	NA	0.010367	7.35e-10	0.0187237	0.000153773	0.00725979	5.51e-12	0.000394813	NA	0.000971519	NA	0.000372447	NA	0.011566
CAST	NA	6.31e-06	2.66e-12	1.85e-09	9.57e-16	1.5e-10	0.000182893	5.98e-08	8.38e-13	0.0383791	NA	NA	NA	NA	NA
CASTOR1	NA	NA	0.000142818	NA	0.0121447	0.0046589	NA	NA	0.00841999	0.0406806	NA	0.0424038	0.00109822	2.54e-13	5.94e-07
CASTOR2	NA	NA	1.38e-07	2.47e-09	4.94e-69	6.13e-17	NA	7.85e-17	5.31e-121	0.0002155	3.64e-05	9.86e-34	NA	6.24e-52	8.31e-50
CASZ1	NA	NA	0.000135925	7.19e-95	1.95e-44	0.00230879	NA	6.15e-100	3.02e-42	NA	8.71e-64	4.93e-33	5.02e-67	6.08e-27	1.12e-12
CAT	NA	NA	0.00240848	NA	1.61e-11	0.000135357	NA	0.015101	1.22e-13	NA	NA	0.000291458	NA	1.25e-10	4.41e-09
CATIP	NA	0.0264448	NA	NA	8.75e-16	NA	0.0437637	NA	1.26e-13	0.00769355	0.00148884	NA	NA	1.42e-12	1.91e-23
CATSPER1	NA	8.55e-08	8.02e-17	1.9e-32	3.42e-30	2.91e-09	0.000117844	2.45e-23	1.29e-19	NA	4.37e-06	0.0322298	1.39e-08	0.00508703	0.000306876
CATSPER2	NA	NA	0.042538	NA	NA	0.0162834	NA	NA	NA	NA	NA	NA	NA	0.0215338	0.0177906
CATSPER3	NA	NA	NA	NA	NA	NA	NA	NA	NA	0.0227773	0.000149881	NA	NA	NA	NA
CATSPERG	NA	NA	0.00840018	0.000333425	3.34e-14	NA	NA	1.79e-08	1.84e-10	NA	0.000227193	4.83e-08	6.66e-12	1.24e-06	5e-24
CAV1	NA	NA	7.04e-05	NA	NA	5.68e-07	0.00503485	NA	NA	NA	NA	NA	0.00363714	0.00276066	NA
CAV2	NA	8.21e-06	1.13e-09	0.00192393	NA	3.21e-21	9.4e-11	1.36e-06	NA	NA	0.0299103	5.31e-09	0.000115959	2.2e-18	0.000501793
CAVIN1	NA	NA	NA	NA	1.18e-18	0.0140832	NA	NA	1.74e-16	0.044941	NA	1.7e-08	0.00133525	2.84e-35	2.31e-20
CAVIN2	NA	NA	0.00242612	1.27e-09	1.85e-15	4.54e-05	NA	5.87e-13	8.11e-21	NA	3.51e-07	2.29e-12	0.000172735	1.94e-09	NA
CAVIN3	0.0402809	NA	2.16e-08	0.021984	3.88e-05	5.03e-20	NA	6e-07	NA	0.0109119	NA	0.000174252	0.000497413	2.02e-31	5.09e-13
CAVIN4	NA	NA	0.00203994	0.00455676	NA	NA	NA	NA	NA	0.00439899	5.05e-05	NA	9.39e-10	NA	NA
CBARP	NA	NA	3.2e-10	1.38e-08	0.0366119	7.05e-09	NA	5.67e-10	0.0171262	0.0454654	7.19e-07	0.00185993	3.61e-24	1.47e-07	NA
CBFA2T2	NA	NA	NA	NA	3.86e-12	NA	NA	0.0259551	1.19e-09	NA	0.033427	6.59e-05	9.64e-05	3.19e-14	5.57e-19
CBFA2T3	NA	1.43e-07	3.58e-11	1.84e-19	2.65e-21	1.08e-09	6.78e-05	2.81e-19	1.25e-18	NA	NA	0.0158011	0.00282692	0.000220445	NA
CBFB	NA	0.0241422	8.88e-14	1.09e-06	6.47e-12	1.85e-16	0.0108058	1.45e-07	8.21e-14	NA	NA	0.0409351	NA	NA	NA
CBL	NA	NA	0.000153079	0.0333936	0.0409723	7.8e-08	NA	0.000221984	NA	0.00610462	NA	NA	NA	2.95e-15	3.27e-07
CBLB	NA	NA	0.0355582	5.42e-07	NA	1.9e-06	NA	1.27e-14	0.00106343	4.85e-05	4.14e-13	0.000179861	6.32e-05	NA	1.08e-05
CBLC	NA	NA	NA	1.82e-20	NA	NA	NA	4.09e-14	NA	0.0035253	0.0347264	NA	8.55e-13	NA	1.81e-20
CBLL1	NA	NA	0.00377593	NA	0.00425142	0.000433992	NA	NA	0.000392127	0.0133528	NA	0.00282226	0.0298539	NA	0.00378643
CBLN1	2.27e-11	NA	0.00702708	2.96e-51	1.51e-41	1.75e-44	1.04e-06	1.9e-21	3.34e-30	NA	1.21e-21	5.54e-29	2.95e-138	7.02e-63	NA
CBLN2	0.000767695	0.00126672	1.11e-10	1.34e-52	9.11e-42	5.69e-19	9.59e-05	2.43e-40	1.15e-24	NA	4.72e-29	1.09e-19	8.47e-62	2.29e-35	NA
CBLN3	NA	0.00400424	6.06e-06	8.15e-07	1.8e-10	0.0142991	NA	0.00655646	1.26e-05	NA	NA	0.0377927	NA	NA	0.0473706
CBLN4	0.00404457	0.0424978	8.57e-11	5.69e-65	6.01e-16	4.29e-13	NA	9.09e-28	3.93e-09	4.92e-08	8.94e-25	6.6e-11	8.02e-118	1.98e-20	NA
CBR2	NA	NA	NA	3.49e-11	NA	NA	NA	4.23e-13	NA	NA	2.86e-19	NA	3.06e-20	0.00262341	0.00332861
CBR3	NA	0.00509697	0.027776	7.02e-16	0.000951337	4.93e-05	NA	2.17e-19	4.98e-07	5.65e-07	1.04e-21	2.21e-09	2.08e-13	NA	2.81e-11
CBR4	NA	NA	NA	0.000147682	0.00272503	4.59e-07	NA	NA	NA	0.00414246	0.00437912	NA	3.97e-13	1.53e-10	0.0221511
CBX1	NA	NA	0.014823	NA	0.000236805	8.58e-05	NA	NA	0.0248096	NA	NA	0.00625646	0.00696001	5.61e-11	4.4e-05
CBX2	NA	NA	0.00521453	1.35e-16	NA	0.000386476	NA	6.74e-16	NA	NA	4.6e-10	NA	2.28e-38	0.0011483	1.05e-17
CBX3	NA	0.00330064	7.4e-09	0.00147423	4.8e-06	0.000121137	NA	0.0472557	0.0155816	0.00766173	NA	NA	NA	0.0391172	NA
CBX4	NA	NA	0.000108323	0.000122285	NA	1.46e-14	NA	2.91e-13	0.000130029	3.35e-05	4.52e-05	0.0196371	NA	0.000742586	0.00667472
CBX6	NA	NA	1.23e-18	3.65e-11	3.23e-22	1.25e-33	NA	3.76e-16	1.16e-27	0.000453428	0.0121971	5.35e-07	0.0177366	0.0498261	0.000124359
CBX8	NA	NA	0.00456288	0.000667818	0.0333249	8.23e-07	NA	NA	2.01e-05	0.000948882	NA	0.0109571	8.01e-14	NA	1.19e-09
CC2D1A	NA	NA	4.79e-08	0.0025127	0.00149548	6.26e-08	NA	0.0161206	0.0115387	0.0474013	NA	NA	0.00378141	0.000297083	NA
CC2D1B	NA	0.00075861	NA	0.0141899	NA	0.0026585	NA	NA	0.000132797	1.94e-05	NA	1.2e-06	1.47e-07	NA	2.65e-06
CC2D2A	NA	NA	0.0177025	1.8e-07	NA	7.08e-05	NA	8.08e-12	NA	0.000177076	3.01e-12	NA	1.67e-06	2.3e-11	3.04e-23
CCAR1	NA	NA	0.00174953	5.49e-11	1.18e-16	0.00647307	NA	2.65e-08	3.07e-11	NA	2.82e-05	6.91e-07	0.0455307	0.0108895	NA
CCAR2	NA	NA	1.06e-06	0.00467018	0.0377003	2.11e-12	NA	5.8e-05	0.00183677	0.00339164	NA	NA	0.00215686	7.57e-06	NA
CCBE1	0.0108962	0.0118392	1.84e-26	NA	0	4.14e-15	NA	NA	0	9.04e-06	NA	6.68e-111	2.58e-23	0	0
CCDC102A	NA	NA	0.00410034	0.00716068	1.59e-12	0.00186158	NA	0.00212322	1.12e-15	NA	0.00898582	7.74e-11	1.07e-12	1.42e-46	4.75e-06
CCDC105	NA	NA	NA	1.02e-18	1.99e-25	0.00493039	NA	6.55e-22	8.42e-29	NA	9.34e-18	1.94e-24	1.74e-17	2.14e-23	NA
CCDC106	NA	NA	1.21e-06	0.000643923	9.1e-08	3.7e-15	NA	6.54e-08	1.74e-14	1.37e-05	0.000358009	2.53e-06	0.0401607	NA	NA
CCDC107	NA	NA	0.000243776	NA	0.00430713	0.000105886	NA	NA	0.00568506	0.00328575	NA	0.0379911	0.00206853	1.95e-16	3.25e-09
CCDC112	NA	NA	NA	0.0101846	NA	NA	NA	NA	NA	NA	NA	NA	NA	NA	NA
CCDC113	NA	NA	NA	NA	2.02e-09	6.07e-08	NA	NA	1.88e-07	0.00538874	NA	0.000313455	0.00486257	3.79e-21	5.44e-09
CCDC115	NA	NA	NA	5.22e-25	NA	NA	NA	4.12e-18	NA	NA	1.02e-07	NA	1.3e-25	NA	3.74e-19
CCDC117	NA	NA	0.000445042	NA	NA	5.35e-05	NA	NA	NA	0.00206229	NA	NA	0.000404057	2.24e-07	NA
CCDC12	NA	NA	0.0110244	NA	0.0317847	2.12e-05	NA	NA	0.000639145	NA	NA	NA	NA	NA	NA
CCDC120	NA	0.0187972	1.33e-12	0.00117486	6.36e-14	1.04e-09	NA	NA	3.89e-10	NA	NA	NA	8.04e-06	NA	0.000136494
CCDC122	NA	NA	0.00145288	NA	NA	9.21e-05	NA	NA	NA	NA	0.0160026	0.0471515	1.88e-05	0.000280054	NA
CCDC124	NA	NA	0.0325956	0.00771425	NA	6.41e-05	NA	1.19e-05	NA	0.000277512	9.77e-05	NA	NA	9.94e-06	7.04e-06
CCDC125	NA	NA	NA	4.99e-09	NA	NA	NA	1.06e-09	NA	0.0260891	1.47e-14	NA	3.48e-05	NA	1.09e-08
CCDC126	NA	0.00638884	0.000121523	0.000353788	6.69e-06	3.87e-05	0.00290001	0.00013674	2.75e-06	NA	NA	NA	NA	NA	NA
CCDC127	NA	NA	0.0147801	0.0332205	NA	4.94e-05	NA	0.00055289	NA	0.000462934	0.00139817	NA	NA	0.000123545	0.00676581
CCDC130	NA	NA	0.0139038	0.00940023	NA	0.00146092	NA	0.0185929	NA	0.0115022	NA	NA	2.18e-12	1.74e-09	NA
CCDC134	1.04e-07	NA	0.00127728	0.00270331	NA	5.22e-23	9.86e-05	1.1e-18	2.11e-06	0.00172731	0.00616567	NA	NA	4.62e-12	1.14e-08
CCDC136	NA	2.92e-15	NA	8.62e-69	1.21e-121	NA	3.06e-15	2.29e-84	4.3e-134	1.44e-12	3.57e-56	1.16e-97	2.01e-41	4.03e-87	1.51e-23
CCDC137	NA	NA	7.14e-06	0.0447503	NA	5.92e-08	NA	0.0037138	NA	0.00499697	NA	NA	0.00384406	1.8e-08	0.0296641
CCDC138	NA	NA	NA	0.00295099	NA	0.000371805	NA	5.83e-07	NA	0.000651157	1.57e-07	NA	0.0196885	0.00313419	1.24e-06
CCDC14	NA	NA	0.00191063	2.56e-06	NA	0.00257472	NA	3.35e-05	NA	0.00240269	5.92e-06	NA	NA	3.05e-05	6.55e-12
CCDC141	NA	NA	NA	NA	NA	0.0105806	NA	NA	NA	NA	NA	NA	NA	NA	NA
CCDC142	NA	NA	0.00178431	NA	NA	3.59e-07	NA	0.000783311	NA	0.000478604	0.0141428	NA	0.00874203	2.57e-09	1.52e-05
CCDC146	NA	0.0183674	NA	5.13e-11	2.1e-18	NA	NA	5.07e-08	1.65e-16	0.00939118	NA	NA	1.58e-10	1.81e-17	NA
CCDC149	NA	NA	NA	NA	2.27e-08	3.76e-05	NA	NA	0.00250308	NA	NA	0.00390784	0.00232219	2.28e-10	6.62e-06
CCDC15	NA	NA	7.82e-07	7.74e-07	0.00806185	6.19e-05	NA	9.24e-05	NA	0.00642089	0.00592992	NA	NA	0.0077349	0.00929318
CCDC150	NA	NA	NA	NA	NA	0.038067	NA	NA	NA	0.0207082	NA	NA	NA	0.0118013	NA
CCDC153	0.0145276	4.81e-07	NA	1.07e-12	0.00287046	0.040112	0.0426108	1.42e-15	NA	0.000265161	5.81e-22	0.00122998	1.19e-07	NA	3.02e-19
CCDC154	NA	NA	NA	NA	2.79e-09	NA	NA	NA	1.05e-06	NA	NA	0.000290829	NA	1.72e-11	2.36e-08
CCDC158	NA	4.21e-07	NA	3.43e-05	3.24e-07	0.000787755	NA	NA	NA	1.49e-09	NA	NA	1.03e-07	9.46e-10	NA
CCDC159	0.0364651	0.0008385	6.04e-12	2.98e-45	4.7e-36	3.03e-28	3.76e-07	3.48e-84	4.62e-64	NA	5.01e-06	0.000218733	7e-12	4.63e-06	NA
CCDC160	NA	NA	1.52e-05	2.68e-06	NA	1.14e-10	0.000286953	8.12e-12	0.00237684	0.0210732	0.00408245	NA	NA	0.0408953	0.011899
CCDC166	NA	NA	NA	0.0262855	2.11e-17	0.0187759	NA	NA	3.62e-18	NA	0.0380356	2.47e-10	8.93e-08	3.5e-11	2.74e-29
CCDC167	0.0308438	NA	0.000516049	NA	NA	2.44e-13	NA	1.43e-05	4.75e-05	0.0177126	NA	NA	0.00248742	1.63e-06	NA
CCDC170	NA	NA	0.00761235	0.000109575	0.0260622	2.91e-05	NA	1.59e-07	0.000125409	0.000590067	2.11e-06	0.000816281	0.0110176	NA	NA
CCDC173	NA	NA	NA	9.39e-06	NA	NA	NA	3.03e-07	NA	NA	6.3e-08	NA	0.0064771	NA	3.36e-10
CCDC174	NA	NA	0.00712043	0.00049762	NA	5.35e-05	NA	3.86e-07	0.00139551	0.0110414	0.000750463	0.0425278	NA	NA	0.013654
CCDC177	NA	NA	NA	NA	NA	NA	NA	5.07e-15	1.39e-20	NA	NA	NA	2.12e-14	1.55e-18	NA
CCDC18	NA	NA	NA	0.0221228	0.00143603	0.0226123	NA	0.00795009	0.000450814	NA	0.0257849	0.000722987	NA	0.0142807	NA
CCDC180	NA	NA	1.51e-06	0.000614723	0.00102958	1.15e-06	0.0309992	0.000282561	0.0247088	NA	NA	4.48e-07	NA	4.29e-27	9.1e-19
CCDC181	NA	NA	0.00162784	1.97e-21	NA	0.00333679	NA	3.64e-15	NA	6.98e-06	9.15e-28	NA	4.97e-09	1.8e-06	3.6e-33
CCDC184	NA	0.0487762	NA	0.0141907	4.24e-32	NA	0.017812	0.000758197	8.55e-37	0.0261214	NA	2.3e-30	0.00230876	3.03e-45	1.97e-58
CCDC186	NA	NA	2.43e-05	2.03e-08	0.000785107	2.61e-06	0.026121	3.26e-09	0.00022879	NA	0.000408551	NA	NA	NA	0.0013935
CCDC189	NA	NA	NA	0.000134009	NA	NA	NA	1.63e-10	NA	NA	3.79e-08	0.00481218	3.37e-09	0.0094803	0.000147604
CCDC190	NA	0.0432337	0.00713	5.23e-16	2.62e-14	0.0287899	0.0209633	1.93e-17	2.79e-15	9.64e-05	NA	NA	1.04e-19	1.78e-17	NA
CCDC191	NA	NA	0.0038712	0.00172621	NA	0.00267385	NA	0.00119706	NA	0.00448831	0.000861159	NA	NA	1.24e-06	2.32e-07
CCDC201	0.0187791	NA	3.05e-06	2.28e-28	0.0198563	NA	NA	1.08e-11	NA	NA	1.44e-08	NA	3.87e-08	0.0148109	1.41e-14
CCDC22	NA	NA	3.93e-06	NA	0.0258094	5.24e-07	NA	NA	0.025649	0.00312419	NA	NA	1.68e-09	4.81e-20	3.27e-06
CCDC24	NA	NA	NA	0.000148366	0.00089304	NA	NA	0.000420909	0.00420368	0.0418103	0.0328108	0.0176653	1.16e-13	5.2e-10	NA
CCDC25	NA	NA	0.000593317	NA	NA	0.000139782	NA	NA	NA	0.0232919	NA	NA	0.000220571	0.000408161	NA
CCDC28A	NA	NA	0.000777623	NA	NA	2.57e-11	NA	0.0082887	0.0163805	0.00650967	NA	NA	0.00531414	0.00617791	NA
CCDC28B	NA	0.00306657	NA	NA	0.00286245	0.0380544	0.0395857	0.0309653	7.35e-05	9.92e-05	0.000107498	2.88e-07	NA	NA	NA
CCDC3	6.17e-05	NA	NA	3.51e-06	1.43e-52	9.36e-10	1.53e-05	NA	7.01e-53	NA	2.88e-07	2.07e-54	2.22e-11	3.08e-81	1.15e-36
CCDC32	NA	NA	0.0332132	0.000681398	3.39e-17	NA	NA	0.00132877	1.88e-16	NA	NA	2.27e-06	NA	0.000107858	4.4e-09
CCDC33	NA	0.00076315	NA	NA	2.79e-18	NA	NA	NA	6.83e-21	NA	NA	2.76e-21	NA	7.72e-07	1.18e-38
CCDC34	NA	NA	0.034592	0.00427531	NA	3.56e-06	NA	5.48e-08	NA	0.00199521	2.11e-05	NA	NA	0.00572533	5.48e-05
CCDC39	NA	NA	NA	NA	3.72e-06	NA	NA	NA	NA	NA	NA	7.81e-08	NA	NA	NA
CCDC40	NA	0.00133407	NA	2.07e-05	1.32e-62	NA	0.0128882	0.000140013	1.21e-66	0.00692631	NA	1.49e-35	0.0025273	3.25e-47	1.15e-38
CCDC42	NA	0.000549999	NA	2.64e-12	6.32e-45	NA	0.0303126	6.93e-07	9.54e-27	0.0290864	NA	8.64e-37	2.19e-06	2.48e-41	9.44e-90
CCDC43	NA	NA	NA	NA	NA	0.000111278	0.0445315	NA	NA	NA	0.0147746	NA	0.000256656	NA	NA
CCDC47	NA	NA	0.000682857	0.0313654	0.000519177	0.00114281	NA	NA	0.00158191	0.000761876	0.0148973	0.00020516	NA	NA	NA
CCDC50	NA	NA	6.51e-09	0.000528302	NA	7.55e-09	NA	0.000235664	0.0484058	0.000139704	NA	NA	NA	2.1e-07	0.0244616
CCDC51	NA	NA	0.0188808	NA	5.47e-10	0.000345842	NA	0.0115836	1.27e-13	0.00516993	0.0465843	1.5e-07	NA	0.000449407	2.21e-07
CCDC59	NA	NA	1.31e-05	0.000796099	9.82e-05	0.000258957	NA	0.0115735	0.00427189	0.0109287	NA	0.0235195	NA	NA	NA
CCDC6	NA	0.0258706	NA	NA	3.14e-10	0.000278304	NA	NA	5.2e-06	1.8e-05	NA	NA	0.000584767	1.69e-31	7.5e-08
CCDC60	NA	NA	0.000277329	2.35e-07	1.51e-18	NA	NA	0.00119737	5.58e-14	NA	0.000199858	2.3e-16	0.00192165	3.83e-22	3.87e-25
CCDC61	NA	NA	1.28e-08	0.0323916	0.000142151	3.32e-11	NA	0.00546404	8.73e-06	0.00566894	NA	NA	2.3e-06	0.00669263	NA
CCDC62	0.0118938	0.0328052	0.0275503	NA	1.7e-14	NA	NA	2.76e-06	5.07e-30	NA	0.00231748	3.22e-10	0.000162413	2.33e-35	6.88e-23
CCDC65	NA	NA	NA	5.9e-06	4.99e-10	9.31e-05	NA	1.05e-10	0.00831346	0.000928995	1.27e-09	0.00956388	0.00274846	3.79e-14	8.23e-36
CCDC66	NA	NA	0.0415204	0.0144707	NA	NA	NA	NA	NA	0.0496273	0.00806377	NA	NA	NA	NA
CCDC68	NA	NA	NA	1.01e-10	NA	NA	NA	3.96e-07	NA	NA	3.78e-05	NA	1.21e-08	NA	3.52e-06
CCDC69	NA	9.58e-05	NA	0.0110035	1.17e-20	NA	0.00169882	NA	1.54e-14	0.00163568	NA	0.000861463	NA	1.06e-17	7.02e-10
CCDC71	NA	NA	0.00727412	NA	NA	0.000327101	NA	NA	NA	0.0418593	NA	NA	0.000328541	2.22e-07	NA
CCDC77	NA	NA	0.00304142	0.00324734	NA	0.0004736	NA	0.000484314	NA	NA	0.0185232	NA	NA	5.87e-07	1.05e-06
CCDC8	NA	NA	NA	1.58e-36	NA	NA	NA	4.39e-39	NA	NA	3.38e-17	NA	4.66e-81	0.00865682	5.03e-48
CCDC80	NA	NA	1.86e-13	4.97e-42	8.08e-12	6.52e-09	NA	1.53e-35	3.43e-07	0.0453792	6.05e-08	0.0147755	1.53e-11	NA	7.69e-06
CCDC81	NA	NA	NA	NA	NA	NA	NA	NA	NA	NA	NA	NA	NA	NA	0.0211913
CCDC82	NA	NA	7.85e-08	4.54e-05	NA	8.27e-08	NA	0.000140592	NA	1.76e-05	0.00117118	NA	NA	1.3e-09	4.4e-05
CCDC85A	NA	0.00884476	NA	2.51e-19	1.72e-53	NA	NA	3.65e-12	6.6e-42	0.0152337	0.0157285	6.38e-11	1.32e-29	1.2e-75	7.19e-11
CCDC85B	NA	NA	7.6e-18	1.08e-22	6.73e-21	6.65e-33	NA	6.68e-33	3.3e-30	3.82e-05	2.22e-08	1.75e-07	0.0136081	NA	NA
CCDC85C	NA	NA	0.000170185	0.00400376	1.69e-19	0.00070477	NA	0.000200515	4.07e-19	0.00345437	NA	1.81e-10	8.33e-16	6.22e-07	5.74e-34
CCDC87	NA	0.000852566	5.36e-05	6.3e-05	1.83e-22	0.0399841	NA	0.0277361	1.89e-16	NA	NA	0.000318238	NA	2.13e-11	1.42e-10
CCDC88A	NA	0.0291068	0.000598693	NA	0.0124239	0.000876042	NA	NA	0.0476733	NA	0.026337	8.37e-08	0.00233252	1.06e-07	NA
CCDC88C	7.14e-06	1.09e-09	5.36e-19	0.00611596	3.83e-32	4.04e-06	0.0330842	3.97e-11	7.8e-13	NA	1.56e-16	0.00530638	2.26e-28	NA	2.34e-43
CCDC89	NA	NA	0.000290147	2.96e-14	NA	1.98e-06	NA	7.98e-17	NA	0.0326572	1.14e-09	NA	8.12e-13	2.57e-05	1.79e-20
CCDC9	NA	NA	0.00255909	NA	NA	0.00649357	NA	NA	NA	0.0313975	NA	NA	0.000225539	1.93e-05	NA
CCDC90B	NA	NA	0.00134011	NA	NA	8.96e-06	NA	NA	0.0228564	0.000751514	NA	NA	0.000227713	0.0168333	NA
CCDC91	NA	NA	0.000163992	6.26e-06	2.01e-05	0.00370259	NA	0.000290776	0.00211253	0.0273711	0.00106722	0.00328317	NA	NA	NA
CCDC92	NA	NA	0.00844939	9.94e-13	7.16e-58	6.94e-06	NA	7.14e-21	1.18e-77	0.00021533	3.93e-11	3.04e-40	3.26e-07	1.08e-48	9.24e-25
CCDC93	NA	NA	0.0365469	0.0284211	NA	6.6e-05	NA	3.58e-05	NA	NA	0.0285863	NA	NA	0.00191383	0.000479806
CCDC97	NA	NA	4.03e-06	NA	NA	4.98e-08	NA	NA	NA	0.00825257	NA	NA	1.29e-06	5.25e-17	5.68e-05
CCDC9B	0.0380848	3.98e-05	NA	1.86e-29	1.91e-40	NA	NA	3.31e-41	1.13e-57	0.000433365	6.39e-48	8.97e-71	3.46e-36	3.95e-55	NA
CCHCR1	NA	NA	0.00174656	0.0142926	NA	0.0279063	NA	0.0123224	NA	0.0198817	NA	NA	1.76e-11	1.78e-07	NA
CCK	NA	1.3e-51	4.75e-74	9.73e-63	7.7e-47	9.91e-55	9.75e-38	2.28e-53	3.1e-35	NA	3.79e-20	NA	8.92e-16	NA	6.44e-13
CCKAR	NA	0.0319536	3.57e-26	7.41e-05	6.58e-19	2.64e-25	NA	1.74e-08	NA	0.0105219	1.51e-05	NA	7.29e-06	3.39e-48	1.82e-24
CCL14	NA	NA	0.000193962	0.000310498	8.31e-50	1.86e-06	NA	0.00225421	6.7e-49	1.78e-05	0.0145241	2.16e-37	1.28e-18	3.52e-110	1.14e-30
CCL19	3.58e-05	0.00205852	NA	1.79e-22	2.16e-62	1.11e-09	NA	1.25e-08	2.64e-37	3.3e-05	4.4e-07	3.57e-28	1.42e-39	2.33e-102	8.03e-12
CCL2	NA	NA	NA	0.0379789	4.23e-26	NA	NA	0.0173059	3.52e-29	NA	NA	2.06e-21	0.0128547	2.75e-30	5.75e-12
CCL21	NA	NA	NA	NA	2.99e-53	NA	NA	NA	2.83e-55	NA	NA	1.67e-59	NA	2.34e-42	6.4e-69
CCL28	NA	NA	NA	1.37e-18	NA	NA	NA	7.74e-20	NA	NA	4.56e-16	NA	5.44e-23	NA	4.81e-22
CCL4	NA	NA	NA	NA	3.96e-11	0.0483413	NA	NA	5.69e-08	NA	NA	2.55e-08	NA	8.7e-17	2.36e-10
CCL5	NA	NA	NA	0.000608806	1.5e-21	0.00628908	NA	NA	6.93e-14	0.00200246	NA	1.45e-10	3.95e-10	1.26e-47	5.03e-16
CCL8	NA	NA	0.0241683	6.02e-09	4.82e-06	NA	NA	1.37e-13	5.84e-09	NA	1.32e-12	3.31e-08	5.34e-16	1.1e-09	NA
CCM2	NA	0.0361931	0.000974219	2.8e-09	NA	3.76e-10	NA	4.72e-18	0.0427147	1.45e-05	2.4e-09	0.0447439	0.00235816	2.02e-07	4.16e-14
CCM2L	NA	NA	0.00222181	9.21e-06	0.00109252	NA	NA	0.00291413	1.51e-06	NA	0.00703679	0.00913634	NA	2.3e-18	2.05e-20
CCN1	NA	NA	7.94e-08	4.9e-06	9.89e-18	3.88e-06	NA	0.00049501	5.76e-30	0.000224212	0.00018787	9.68e-09	NA	1.6e-53	9.19e-36
CCN2	NA	1.27e-06	NA	6.43e-18	NA	NA	0.000163162	7.67e-22	0.000259141	0.016011	0.0403732	3.79e-13	3.43e-06	0.000251441	8e-34
CCN3	NA	5.42e-12	NA	0.00142802	NA	0.000401663	2.11e-08	NA	NA	3e-12	4.69e-06	3.87e-13	0.000275168	NA	0.00484001
CCN4	NA	NA	0.00041446	NA	1.37e-70	1.5e-07	NA	NA	1.1e-85	0.000489091	NA	2.56e-39	0.00776072	2.21e-111	3.04e-66
CCN5	0.00417169	NA	NA	NA	NA	0.0449239	NA	2.22e-06	NA	NA	NA	NA	0.00645221	NA	NA
CCN6	NA	NA	NA	1.13e-34	NA	NA	NA	5.04e-30	NA	NA	1.93e-44	NA	9.99e-51	NA	4.49e-30
CCNA1	NA	0.0161968	0.0026354	1.97e-17	NA	9.47e-06	NA	5.93e-25	NA	1.09e-07	3.58e-31	NA	2e-08	1.13e-14	2.97e-28
CCNB1	NA	NA	NA	0.00835876	0.0150993	NA	NA	2.39e-06	NA	NA	0.00025918	0.000615912	0.0145538	0.0228695	NA
CCNB1IP1	NA	0.00306657	0.00095212	0.0107316	0.0066106	0.000469186	0.00347353	0.00168877	0.00817978	NA	5.9e-10	NA	6.26e-21	NA	6.88e-16
CCNB2	NA	NA	NA	0.0390152	0.0345241	NA	NA	NA	NA	NA	NA	NA	0.00559201	0.00256749	NA
CCNC	NA	NA	0.000119452	0.0375921	0.00477526	1.7e-05	NA	0.00842959	0.000646685	0.0113103	NA	NA	NA	NA	NA
CCND1	NA	NA	NA	4.05e-34	2.39e-18	NA	NA	2.05e-52	7.36e-29	NA	2.94e-26	8.88e-19	6.92e-52	1.59e-30	0.0491407
CCND2	5.32e-05	2.98e-07	2.24e-20	2.57e-08	1.38e-10	1.42e-75	1.41e-25	1.31e-38	0.0055898	0.0219331	NA	1.73e-48	0.000134814	2.29e-95	1.25e-53
CCND3	NA	NA	0.00749383	0.000190769	3.83e-78	1.07e-08	NA	NA	3.01e-65	0.000130427	NA	1.55e-25	1.68e-22	4.36e-162	2.07e-76
CCNDBP1	NA	NA	8.38e-05	0.0109001	NA	5.56e-07	0.037146	0.000176224	NA	NA	NA	0.034008	NA	3.59e-05	0.00155882
CCNE2	NA	NA	0.00119656	NA	NA	0.000999086	NA	NA	NA	0.0287597	NA	NA	NA	7.54e-06	NA
CCNF	NA	NA	1.68e-05	6.06e-14	5.57e-12	6.86e-09	NA	2.75e-17	3.23e-15	0.000144742	2.52e-10	1.52e-08	5.46e-05	0.0331327	0.045872
CCNG1	NA	0.0314501	8.89e-09	3.14e-05	3.61e-46	1.82e-05	NA	0.00476453	2.36e-28	0.000902903	NA	2.8e-29	NA	6.63e-12	5.41e-13
CCNG2	NA	NA	NA	NA	2.25e-07	NA	NA	NA	2.13e-05	NA	NA	4.3e-05	NA	1.35e-21	3.6e-05
CCNH	NA	NA	0.000566615	NA	NA	0.000420327	NA	NA	NA	NA	NA	NA	0.000319396	0.00743403	NA
CCNI	NA	0.00357319	0.00199869	5.4e-06	5.56e-05	0.019666	0.0127832	2.82e-10	5.2e-10	0.0228856	2.74e-08	1.67e-07	5.16e-11	4.28e-06	NA
CCNJ	NA	NA	0.00067303	0.00771555	0.00162405	0.000543333	NA	0.00652703	0.00154001	0.00310495	0.0331095	0.00527035	NA	NA	NA
CCNJL	NA	0.0024253	6.36e-09	7.79e-09	2.58e-20	3.68e-18	8.51e-07	3.94e-05	6.22e-32	NA	1.28e-15	1.31e-05	5.58e-35	0.00273289	7.16e-52
CCNK	NA	0.000547419	2.05e-09	0.00186458	NA	1.84e-10	0.0016936	0.00443871	NA	NA	NA	0.0130664	0.00401072	7.38e-06	NA
CCNL1	NA	NA	6.9e-06	8.24e-12	1.23e-13	3.39e-07	NA	5.41e-13	3.19e-15	0.000168932	5.26e-09	1.95e-10	0.0252967	0.00321126	NA
CCNL2	NA	NA	0.000288566	0.00104307	6.83e-07	0.00127202	NA	0.000886076	1.03e-06	0.0327738	0.00110184	5.57e-09	2.68e-23	1.35e-28	0.00140936
CCNQ	NA	NA	0.0116516	NA	NA	0.00259923	NA	NA	NA	0.00454973	NA	NA	8.86e-05	1.86e-05	NA
CCNT1	NA	NA	0.0006755	0.00261185	NA	1.73e-06	NA	1.37e-05	0.0181266	0.00363502	0.00843397	NA	NA	NA	NA
CCNT2	NA	0.0103483	7.05e-07	4.58e-05	0.00270834	0.00022946	NA	0.00376029	NA	0.0164065	NA	NA	NA	0.00229718	0.0396183
CCNY	NA	NA	3.12e-31	7.06e-37	NA	1.88e-32	NA	1.71e-37	0.0294123	0.000153265	2.69e-08	0.0154117	0.00210223	2.25e-36	1.62e-58
CCP110	NA	0.000163332	5.3e-09	NA	2.62e-08	1.34e-06	0.0229501	NA	1.01e-07	0.00939445	NA	3.18e-20	0.000567103	3.74e-24	1.55e-06
CCPG1	NA	5.9e-05	3.64e-08	2.12e-13	2.03e-12	1.9e-06	0.00418287	1.5e-10	4.04e-07	NA	0.000387939	NA	NA	NA	0.000487782
CCR1	NA	NA	8.95e-07	4.42e-06	4.42e-05	5.3e-15	NA	5.86e-05	0.00121513	0.00837535	0.00533665	0.0271214	3.18e-28	6.18e-27	NA
CCR10	NA	0.0385231	0.0216632	4.46e-18	1.25e-20	9.31e-06	NA	1.1e-28	3.44e-29	9.25e-05	1.22e-16	1.36e-18	4.44e-16	2.86e-16	NA
CCR2	0.0308616	NA	0.00129865	0.0102712	NA	NA	NA	NA	0.0061433	NA	NA	NA	NA	6.6e-05	0.0146873
CCR5	NA	NA	6.65e-09	0.00594818	1.16e-07	2.46e-12	NA	0.0270118	1.97e-06	0.0179742	0.00105233	2.11e-07	5.15e-29	6.55e-36	0.0115828
CCR7	NA	NA	NA	NA	6.78e-14	NA	NA	NA	4.78e-12	NA	NA	7.54e-13	NA	1.44e-16	2.59e-11
CCRL2	NA	NA	0.00252978	3.22e-12	0.000576209	0.00755427	NA	3.38e-11	0.000782188	0.0436715	3.41e-10	0.00423309	5.1e-22	4.19e-08	1.18e-05
CCS	NA	NA	0.00100029	0.000302025	NA	9.25e-08	NA	7.96e-08	NA	0.00452101	0.00367076	NA	NA	7.57e-12	1.31e-11
CCSAP	NA	NA	NA	NA	1.02e-28	NA	NA	NA	1.32e-25	NA	NA	2.07e-19	NA	1.78e-55	7.19e-29
CCSER1	NA	NA	0.000464865	NA	NA	0.0100321	NA	NA	NA	0.000201202	NA	NA	0.0020274	7.42e-05	NA
CCSER2	NA	0.0361868	1.56e-05	NA	0.0103552	0.000303866	NA	NA	0.0316065	NA	0.00552685	5.79e-08	1.08e-05	9.55e-14	NA
CCT2	NA	NA	0.00351997	NA	NA	0.000470054	NA	NA	0.0285797	0.0446977	NA	NA	0.00194872	0.021249	0.0415057
CCT3	NA	NA	0.000889168	0.0031396	NA	7.72e-05	NA	0.000151315	0.0380969	NA	NA	NA	NA	NA	NA
CCT4	NA	NA	7.23e-05	NA	NA	3.64e-05	NA	NA	NA	NA	NA	NA	2.6e-09	NA	0.0286684
CCT5	NA	NA	0.00477858	0.000194266	0.00762686	0.000116023	NA	1.27e-07	0.00100272	NA	NA	NA	0.0111864	0.0235213	NA
CCT6B	NA	0.000461696	NA	1.04e-07	4.2e-21	NA	0.0278326	0.000626388	3.13e-12	0.00941249	NA	NA	0.000166891	7.17e-15	NA
CCT7	NA	NA	0.00331693	NA	0.00101567	0.00358349	NA	NA	0.00277813	NA	NA	5.19e-06	0.000821177	1.74e-13	1.61e-06
CCT8	NA	NA	3.52e-05	NA	NA	6.15e-05	NA	NA	NA	0.0494541	NA	NA	4.73e-06	0.00686515	NA
CD101	NA	7.89e-10	NA	0.0013146	NA	NA	8.91e-11	NA	NA	7.06e-13	0.000938656	2.76e-07	NA	NA	NA
CD109	NA	NA	1.11e-07	NA	NA	1.21e-08	NA	NA	NA	0.011619	0.0342563	NA	4.79e-09	2.76e-08	NA
CD14	NA	NA	NA	1.43e-14	5.95e-16	NA	NA	9.58e-16	3.4e-23	NA	2.71e-08	5.64e-13	2.53e-20	5.99e-31	1.25e-73
CD151	NA	NA	0.0184375	8.48e-12	1.6e-34	0.000314739	NA	1.74e-11	1.67e-35	0.00775017	0.00147352	1.93e-13	4.62e-41	3.69e-77	5.6e-12
CD163	NA	NA	0.000268133	2.43e-23	1.16e-58	0.00256404	NA	1.01e-17	1.92e-48	NA	4.03e-13	2.11e-40	1.98e-07	4.7e-34	4.39e-05
CD164	NA	0.000284539	1.99e-16	9.18e-32	6.44e-54	4.51e-14	0.00150355	2.71e-28	9.77e-48	NA	4.3e-08	1.04e-10	4.25e-09	5.72e-22	NA
CD164L2	NA	2.34e-08	NA	2.33e-20	NA	NA	9.19e-08	1.07e-20	NA	2.64e-09	NA	1.71e-14	5.67e-31	NA	2.23e-27
CD180	NA	0.0131535	8.48e-08	NA	0.00115454	1.18e-05	NA	NA	NA	NA	0.00165334	NA	1.16e-10	0.0348662	3.25e-05
CD19	NA	NA	NA	1.86e-28	8.01e-29	0.000454303	NA	2.09e-19	2.11e-18	NA	1.24e-21	1.29e-21	2.58e-32	9.9e-31	NA
CD2	NA	0.0431501	8.32e-30	NA	NA	7.88e-34	0.0304796	NA	NA	0.00129627	0.0188902	NA	1.5e-28	3.49e-21	NA
CD200	NA	NA	1.09e-07	8.18e-05	5.33e-15	1.06e-13	NA	NA	2.47e-08	4.87e-05	0.000218486	9.66e-12	1.11e-38	8.24e-74	0.000161767
CD209	NA	NA	NA	NA	0.000639906	NA	NA	NA	1.78e-08	NA	NA	1.07e-09	NA	5.71e-13	1.13e-16
CD22	0.0464215	0.0489229	NA	NA	7.41e-27	NA	NA	0.00367093	4.78e-13	NA	0.0111309	3.82e-12	NA	9.61e-23	1.4e-28
CD24	NA	1.59e-15	NA	NA	3.71e-12	NA	8.8e-23	NA	1.31e-19	3.83e-25	4.94e-27	0.00338374	NA	2.43e-19	9.51e-19
CD247	0.00783287	NA	NA	1.57e-18	NA	0.000252606	NA	4.83e-35	0.00654009	0.0293981	1.35e-12	NA	2.46e-20	NA	2.91e-16
CD248	NA	NA	9.79e-10	9.32e-05	0.000890015	3.73e-08	NA	0.00932036	5.88e-08	0.00128357	NA	3e-05	0.0202453	4.78e-25	1.48e-14
CD27	NA	NA	NA	6.41e-20	7.39e-12	NA	NA	3.69e-17	1.23e-11	NA	6.41e-27	6.4e-18	1.58e-40	1.04e-20	NA
CD274	NA	NA	2.75e-15	3.55e-15	NA	3.39e-20	NA	9.73e-19	NA	4.55e-09	1.27e-09	NA	NA	2.65e-05	2.79e-05
CD276	NA	NA	0.0441197	6.89e-23	8.06e-20	0.00663682	NA	2.72e-24	3.05e-20	NA	5.21e-10	2.43e-10	3.97e-40	7.11e-37	NA
CD2AP	NA	0.00640435	2.94e-06	1.88e-15	2.22e-21	1.33e-06	0.00586011	8.7e-15	2.88e-19	NA	5.18e-08	2.44e-11	0.00237815	0.000333	NA
CD2BP2	NA	NA	0.00262403	NA	NA	8.72e-05	NA	0.026256	NA	0.0184227	NA	NA	0.0230721	0.000829326	NA
CD300C	NA	NA	NA	NA	8.86e-26	NA	NA	NA	3.01e-17	NA	NA	5.33e-15	NA	1.38e-17	5.79e-10
CD302	NA	NA	3.83e-06	NA	4.77e-32	1.34e-08	NA	NA	6.95e-49	0.00372097	0.0283653	1.63e-20	4.45e-08	6.65e-31	2.02e-31
CD320	NA	NA	0.0063184	NA	NA	0.000555804	NA	NA	NA	0.00171607	NA	NA	3.19e-05	8.59e-08	NA
CD34	NA	NA	0.0003601	NA	1.07e-11	0.00173493	NA	0.00685666	4.61e-15	0.00108542	NA	2.36e-05	1.89e-10	4.72e-33	5.07e-07
CD37	NA	NA	NA	6.4e-12	NA	0.0155396	NA	7.02e-07	NA	NA	9.88e-05	NA	2.05e-17	0.0356026	1.08e-09
CD38	NA	NA	6e-05	1.6e-17	4.4e-55	2.35e-09	NA	1.17e-15	6.04e-57	NA	1.76e-15	2.79e-38	8.95e-66	3.96e-165	2.2e-11
CD3D	NA	NA	NA	NA	2.14e-12	NA	NA	0.0215108	2.28e-09	NA	0.0498429	2.94e-08	0.00683852	1.18e-13	0.000325624
CD3E	NA	NA	NA	6.88e-05	4.64e-23	0.0160518	NA	NA	1.12e-09	NA	1.88e-05	1e-32	1.02e-07	1.36e-36	4.67e-12
CD4	NA	0.00762402	NA	1.43e-06	1.97e-07	NA	0.00490554	6.5e-06	1.89e-07	3.91e-06	1.02e-12	0.0329341	0.00581385	8.04e-15	4.71e-22
CD40	NA	NA	NA	0.029749	9.77e-06	NA	NA	0.0163956	6.89e-05	NA	0.00819711	0.00050017	0.00446289	7.84e-06	4.97e-11
CD44	5.36e-07	6.95e-07	1.45e-08	5.69e-55	1.84e-56	NA	NA	6.65e-15	7.57e-18	NA	4.68e-09	7.35e-13	5.86e-16	1.14e-19	0.0362798
CD47	NA	0.000187393	7.48e-08	0.00405661	3.71e-06	1.81e-05	0.00731283	NA	0.00184549	NA	NA	NA	0.0112665	NA	NA
CD48	0.0015865	0.000504943	2.13e-10	0.00718703	9.58e-09	NA	NA	NA	NA	NA	0.0420817	NA	0.000491863	0.047951	2.77e-05
CD5	NA	NA	NA	NA	2.38e-08	0.000150374	NA	NA	9.86e-08	0.00735109	NA	3.32e-10	0.000700484	6.61e-24	1.03e-12
CD53	NA	NA	1.89e-12	5.2e-07	0.0018412	7.23e-12	NA	4.98e-06	0.00682865	0.0276797	1.67e-07	0.000234239	1.47e-45	2.7e-26	0.0265987
CD58	NA	NA	3.62e-10	3.05e-13	0.00462044	1.87e-10	NA	6.4e-14	0.000674625	NA	9.57e-06	NA	1.63e-05	NA	1.46e-05
CD6	NA	NA	NA	0.0277798	1.87e-20	NA	NA	NA	1.07e-13	NA	NA	1.4e-16	0.00139509	1.63e-27	1.6e-11
CD68	NA	NA	NA	0.00217782	NA	0.0102619	NA	6.46e-05	NA	NA	0.0381403	NA	NA	6.69e-06	4.67e-08
CD79A	NA	NA	NA	2.1e-07	7.51e-08	0.000335897	NA	0.0183814	0.0219162	0.0426997	0.00328379	0.000200822	1.83e-21	3.19e-24	NA
CD79B	NA	NA	NA	3.58e-35	NA	NA	NA	4.41e-19	NA	NA	3.82e-32	NA	5.74e-29	NA	6.89e-31
CD80	NA	NA	4.43e-06	0.00159532	0.00203832	1.67e-12	NA	NA	NA	3.43e-05	0.00580703	0.0184512	2.95e-22	6.46e-30	NA
CD81	NA	NA	NA	1.81e-08	0.000890986	0.0334795	NA	3.91e-13	1.19e-06	0.0311168	1.96e-07	0.000388799	6.57e-09	NA	0.0007039
CD82	NA	0.0295522	NA	1.41e-05	NA	0.00088838	NA	0.00643239	0.0487486	0.000635394	NA	0.0260445	1.76e-14	0.0340719	6.4e-06
CD84	NA	NA	3.82e-08	NA	NA	1.21e-08	NA	NA	NA	0.00125671	0.0154063	0.000224845	8.65e-15	1.55e-21	NA
CD86	NA	NA	1.9e-11	NA	NA	1.34e-10	NA	NA	NA	0.00113678	0.0473611	NA	4.23e-11	6.19e-13	NA
CD8A	NA	NA	NA	0.0011262	1.73e-26	NA	NA	0.00871315	1.55e-20	NA	0.000482003	6.26e-33	4.12e-06	7.2e-37	1.58e-14
CD8B	NA	NA	NA	NA	3.09e-10	NA	NA	NA	1.66e-07	NA	NA	2.68e-06	NA	2.99e-09	0.00426676
CD9	0.000231999	5.37e-06	0.0481714	0.000983215	3.67e-08	0.00896234	NA	NA	6.2e-24	9.43e-05	0.024373	7.43e-35	0.00163968	9.64e-17	4.71e-44
CD93	NA	NA	0.000605332	0.0231065	6.46e-06	0.00750201	NA	0.000737103	7.1e-09	0.000779719	NA	0.0164156	1.47e-13	2.37e-25	0.012514
CD99L2	NA	NA	1.38e-05	4.36e-10	2.85e-27	2.03e-08	NA	3.17e-12	3.99e-34	5.44e-05	2.35e-08	7.16e-16	0.007094	1.46e-11	0.00219121
CDA	0.0108962	0.000502832	NA	NA	0.00970055	NA	NA	0.0011237	NA	NA	7.54e-05	0.00895214	7.36e-10	NA	0.0163605
CDADC1	NA	NA	0.000237582	NA	NA	4.05e-06	NA	NA	NA	0.0164986	NA	NA	0.000904336	9.14e-06	NA
CDAN1	NA	NA	6.24e-05	NA	0.011874	0.0116926	NA	NA	0.00044844	NA	NA	0.00061022	1.79e-10	2.31e-17	0.00323773
CDC123	NA	NA	4.23e-05	2.96e-07	0.000754572	8.73e-09	0.00813795	8.05e-07	0.00485676	NA	8.34e-09	4.96e-06	1.45e-26	2.13e-10	NA
CDC14A	NA	NA	0.00329646	1.53e-08	9.13e-09	3.51e-09	NA	5.09e-21	3.73e-24	0.00566894	1.77e-08	6.03e-09	0.00021648	0.000120166	NA
CDC16	NA	NA	0.00700094	NA	NA	0.00156379	NA	NA	NA	0.0244549	NA	NA	0.0236815	0.0100003	NA
CDC20	NA	NA	NA	0.000356413	5.51e-08	0.00295363	NA	0.0126789	4.81e-05	0.0344563	0.00423631	1.67e-06	2.61e-11	3.86e-23	NA
CDC23	NA	NA	0.000297076	NA	0.000116984	1.1e-05	NA	NA	0.00816369	NA	0.0081039	6.67e-06	3.71e-12	9.76e-16	0.0206388
CDC25A	NA	0.00602276	1.75e-05	NA	0.0224865	3.59e-11	0.000162172	NA	NA	NA	0.000522868	2.27e-06	0.000361302	1.55e-06	NA
CDC25B	NA	NA	0.000295863	NA	4.74e-08	0.000347648	NA	NA	2.4e-06	NA	0.0441921	5.01e-12	1.09e-06	4.5e-23	3.28e-07
CDC25C	NA	NA	NA	9.86e-07	NA	0.0162499	NA	5.61e-08	NA	0.0278726	5.1e-07	NA	2.95e-05	5.76e-06	1.78e-11
CDC26	NA	NA	NA	NA	NA	2.26e-05	NA	0.010371	NA	0.0370806	NA	NA	NA	0.000192088	0.00359488
CDC27	NA	NA	1.42e-06	NA	NA	3.37e-06	NA	NA	NA	0.000341375	NA	NA	0.00447865	2.81e-05	NA
CDC34	NA	NA	1.6e-05	0.00069123	NA	6.01e-08	NA	2.02e-05	NA	4.73e-06	3.24e-05	NA	NA	6.43e-14	9.65e-10
CDC37	NA	NA	0.000299091	NA	0.0387666	1.95e-07	NA	0.00569595	NA	0.000237998	0.0159166	NA	0.0105172	1.07e-17	1.14e-07
CDC37L1	NA	NA	4.75e-06	NA	NA	1.25e-06	NA	NA	NA	0.00363758	NA	0.0179336	5.1e-05	2.61e-11	NA
CDC40	NA	NA	0.0265713	0.00809039	NA	0.0160454	NA	0.00493746	NA	0.0104833	0.00184516	0.0414447	NA	NA	NA
CDC42	NA	NA	6.84e-07	NA	NA	4.14e-09	NA	NA	NA	NA	0.00386518	NA	2.12e-08	0.00129788	0.0391674
CDC42BPA	NA	NA	NA	NA	1.26e-11	NA	NA	NA	2.82e-08	NA	0.0483797	1.31e-08	0.0442407	3.63e-11	0.000880121
CDC42BPB	NA	0.00138409	1.27e-06	0.0469608	NA	4.48e-05	0.0236685	NA	NA	NA	NA	0.000275502	0.000900809	1.44e-07	NA
CDC42BPG	0.0312271	0.0495068	NA	6.46e-80	NA	NA	NA	5.64e-18	0.00328485	NA	2.17e-10	0.0372029	1.2e-47	NA	7.95e-113
CDC42EP1	2.53e-05	2.53e-07	NA	8.31e-16	0.000544603	0.000102507	NA	1.75e-38	NA	1.89e-06	6.38e-33	0.00759005	7.55e-20	2.49e-05	2.05e-44
CDC42EP2	3.18e-07	3.51e-11	NA	0.0328897	NA	0.000640403	NA	6.51e-14	8.47e-12	3.96e-07	2.79e-17	5.57e-15	0.000384428	0.00674389	NA
CDC42EP3	NA	NA	0.00163336	NA	3.06e-10	NA	NA	0.037726	5.33e-18	NA	NA	5.51e-11	1.37e-05	8.58e-32	3.43e-15
CDC42EP4	NA	NA	0.000308197	0.00114232	6.65e-09	5.55e-08	NA	8.51e-07	8.96e-07	0.00256596	0.00945371	3.39e-05	NA	4.3e-27	2.8e-25
CDC42EP5	NA	NA	NA	NA	4.1e-09	NA	NA	NA	6.41e-06	0.0160409	0.0402301	0.00925981	NA	4.81e-12	1.51e-09
CDC42SE1	NA	NA	NA	NA	2.07e-46	NA	NA	NA	6.77e-33	NA	NA	3.66e-62	0.0168444	1.2e-73	2.82e-54
CDC42SE2	NA	NA	NA	0.016134	1.13e-06	NA	NA	0.0135632	1.16e-06	NA	NA	0.000548107	0.0123747	1.88e-06	0.000436653
CDC45	NA	NA	NA	7.61e-08	0.000818179	0.0300015	NA	5.49e-07	0.00654653	NA	2.5e-07	7.82e-05	5.53e-17	1.21e-11	0.0479904
CDC5L	NA	NA	0.000212885	0.00316795	NA	0.000618567	NA	0.00761621	NA	0.00719896	0.0459544	NA	NA	0.00154214	0.0219667
CDC6	NA	NA	NA	NA	0.0235969	NA	NA	NA	0.0103441	NA	NA	0.00865514	NA	0.00829915	NA
CDC7	NA	NA	0.00718019	0.0273301	NA	0.00176908	NA	0.00508054	NA	NA	NA	0.0020254	NA	0.000132269	0.000247539
CDC73	NA	NA	0.000160452	1.25e-05	1.5e-09	3.11e-09	NA	1.25e-09	1.43e-15	0.0241048	0.00260347	6.41e-06	NA	6.32e-05	NA
CDCA3	NA	NA	NA	0.00443639	0.000421466	0.00682156	NA	NA	0.0360966	0.0364381	NA	0.0152519	1.24e-06	1.57e-10	NA
CDCA4	NA	NA	0.00626709	2.95e-16	2.51e-05	NA	NA	5.46e-14	3.75e-05	0.0360007	6.67e-05	0.0166877	8.94e-33	2.71e-15	0.00377879
CDCA5	NA	NA	6.2e-05	NA	NA	6.77e-06	NA	NA	NA	0.0129246	0.0331744	0.00209169	2.9e-07	2.27e-09	NA
CDCA7	NA	8.67e-47	4.65e-53	1.26e-14	1.33e-32	2.99e-63	5.62e-56	1.9e-20	9.3e-41	NA	8.39e-20	3e-08	1.23e-24	1.48e-09	4.69e-06
CDCA7L	NA	NA	NA	4.99e-34	6.43e-05	NA	NA	9.05e-61	6.26e-08	NA	3.87e-24	6.12e-06	2.6e-68	1.76e-07	1.24e-06
CDCA8	NA	0.0314775	0.00324191	NA	NA	0.00895459	NA	0.00414367	0.00567451	NA	1.15e-05	6.19e-07	7.81e-08	7.76e-10	NA
CDCP1	4.65e-05	0.00390208	1.99e-08	5.62e-92	NA	NA	NA	6.56e-169	8.18e-11	NA	4.03e-80	8.25e-08	4.33e-205	1.26e-20	4.37e-106
CDCP2	NA	0.0209479	1.53e-06	NA	NA	4.16e-05	NA	NA	0.0382911	NA	NA	0.000132532	4.31e-05	1.09e-11	0.000990886
CDH1	NA	NA	0.00887092	8.25e-272	8.98e-05	NA	NA	1.72e-138	1.54e-05	NA	2.5e-103	0.000329819	5.57e-95	8.65e-08	3.98e-282
CDH10	NA	NA	0.000106133	NA	2.53e-20	0.0304993	NA	NA	6.71e-14	4.75e-05	NA	1.05e-16	1.47e-05	2.17e-44	1.8e-15
CDH11	NA	NA	0.000244579	NA	7.69e-05	NA	NA	NA	0.0435602	NA	NA	0.0321892	0.00249645	NA	0.000347501
CDH12	NA	4.89e-05	8.92e-07	NA	0.00624866	8.54e-05	0.00266399	NA	0.00145182	NA	0.00139182	2.5e-14	0.000194704	1.47e-18	1.46e-05
CDH13	0.0411375	NA	NA	6.22e-33	1.01e-66	4.43e-07	NA	2.47e-18	2.33e-45	0.0201357	9.57e-17	9.93e-35	5.34e-66	4.71e-126	7.9e-07
CDH15	NA	2.33e-10	2.37e-09	7.08e-15	NA	8.11e-08	NA	NA	NA	NA	NA	8.25e-18	NA	1.5e-17	6.29e-20
CDH16	NA	NA	NA	4.62e-13	NA	NA	NA	1.11e-13	NA	NA	1.88e-15	NA	1.3e-18	NA	6.25e-13
CDH18	NA	NA	1.75e-09	NA	3.69e-27	4.25e-07	NA	NA	5.89e-21	2.99e-05	NA	1.22e-26	3.01e-07	5.25e-65	4.75e-31
CDH19	NA	NA	NA	NA	NA	1.29e-06	NA	NA	0.000298854	0.0161855	NA	NA	NA	NA	NA
CDH2	NA	NA	0.000790634	1.17e-08	NA	8.53e-11	NA	6.52e-20	0.00549398	0.000209099	7.14e-10	NA	0.000135281	2.83e-06	8.65e-15
CDH20	NA	NA	0.0105563	2.19e-42	3.53e-25	0.000178466	NA	2.82e-28	3.91e-17	NA	3.64e-29	6.86e-17	2.37e-77	7.64e-39	0.0286496
CDH22	NA	NA	8.34e-09	4.69e-24	4.97e-46	4.23e-06	NA	3.02e-20	5.96e-42	0.00389863	1.83e-11	9.38e-22	1.49e-07	1.87e-18	0.00700985
CDH23	NA	0.000950121	NA	8.83e-48	7.1e-18	0.00997012	0.000204428	2.93e-53	1.11e-20	NA	9.68e-20	0.000354575	4.88e-38	2.71e-10	1.59e-10
CDH24	NA	NA	0.000352546	1.26e-19	1.98e-15	4.02e-13	NA	9.16e-39	2.17e-33	0.000807711	1.45e-17	4.69e-13	1.31e-15	9.84e-08	0.00424501
CDH3	2.38e-07	NA	NA	1.7e-29	NA	8.9e-11	0.000757275	6.67e-13	5.59e-05	0.0338679	3.54e-22	NA	2.47e-35	0.00636	2.97e-23
CDH4	1.32e-41	9.7e-07	2.96e-16	NA	3.17e-94	0.000383165	NA	4.64e-23	4.08e-28	NA	6.42e-05	7.38e-26	2.08e-11	2.8e-36	2.19e-80
CDH5	NA	NA	0.000467375	0.0491511	7.33e-20	0.00396278	NA	3.95e-05	1.48e-43	0.000526722	NA	1.69e-18	5.38e-12	3.33e-59	1.73e-15
CDH6	NA	5.88e-08	5.69e-09	0.000750521	NA	4.38e-10	3.41e-08	0.00111919	2.25e-16	NA	0.00173256	8.26e-34	0.000800994	2.11e-35	8.31e-27
CDH7	0.00101042	NA	0.00171663	NA	2.96e-06	1.79e-13	6.42e-05	7.5e-09	NA	0.00143677	NA	1.1e-06	0.0241949	1.98e-22	1.2e-12
CDH8	NA	NA	NA	7.49e-16	1.91e-40	0.0358001	NA	6.27e-08	4.55e-33	0.0239016	1.68e-08	1.37e-32	4.47e-24	1.51e-43	7.62e-22
CDH9	NA	6.94e-08	NA	9.92e-11	1.76e-07	NA	4.52e-09	4.32e-13	9.5e-10	2.66e-06	NA	NA	1.29e-07	8.36e-05	NA
CDHR1	0.0167224	2.35e-05	NA	6.01e-12	5.93e-89	0.000482673	NA	5.93e-19	2.88e-99	1.1e-06	1.51e-20	1.74e-86	8.82e-11	7.89e-88	2.06e-37
CDHR2	NA	NA	NA	NA	NA	NA	NA	NA	NA	NA	0.00121724	NA	0.000822203	NA	1.08e-07
CDHR3	NA	0.0139713	NA	NA	1.33e-26	3.38e-05	NA	NA	6.69e-19	0.000686587	NA	NA	0.00770201	1.6e-29	1.93e-23
CDHR5	NA	NA	NA	NA	0.00307127	NA	NA	NA	NA	NA	NA	NA	NA	NA	0.0052726
CDIN1	NA	NA	NA	2.4e-08	0.0216215	0.000466706	NA	2.26e-16	0.000431123	NA	4.39e-05	NA	4.95e-14	0.0497726	2.76e-07
CDIP1	NA	NA	1.06e-05	1.75e-13	2.6e-19	4.75e-13	NA	2.89e-24	7.47e-32	0.00152682	1.12e-06	4.78e-09	0.00056782	8.38e-06	NA
CDIPT	NA	NA	NA	0.0290044	NA	NA	NA	0.00330548	NA	0.0165321	0.0048823	NA	NA	2.39e-05	1.21e-07
CDK10	NA	NA	4.5e-05	NA	NA	2.52e-07	NA	NA	NA	0.000476208	NA	NA	1.91e-12	1.12e-13	NA
CDK12	NA	NA	5.52e-05	9.29e-08	0.010619	1.74e-06	NA	1.63e-09	0.000535321	0.0124261	0.000219879	NA	NA	NA	0.0158228
CDK13	NA	NA	NA	1.58e-06	1.13e-07	8.14e-06	NA	8.46e-18	1.34e-19	0.00318596	5.42e-09	6.12e-12	6.17e-15	2.23e-18	NA
CDK14	NA	NA	NA	NA	2.77e-39	NA	NA	NA	5.92e-28	NA	NA	1.08e-46	NA	2.27e-52	5.53e-44
CDK15	NA	0.0293824	2.84e-05	0.000476792	1.9e-17	4.08e-08	0.000323876	NA	7.59e-08	NA	1.75e-07	3.53e-19	4.38e-19	2.88e-43	7.15e-07
CDK16	NA	NA	3.18e-15	1.44e-15	5.5e-05	1.11e-22	NA	1.23e-22	3.84e-07	1.26e-09	7.45e-10	4.35e-05	NA	7.91e-09	4.47e-07
CDK17	NA	NA	NA	0.0250993	8.04e-08	NA	NA	NA	6.11e-06	NA	0.013979	9.43e-09	1.98e-05	2.75e-17	NA
CDK18	NA	NA	NA	NA	NA	NA	NA	NA	NA	0.00158659	0.00932838	NA	NA	0.00162127	0.0392244
CDK19	NA	NA	8.23e-05	NA	0.000424006	0.000308849	NA	NA	0.000300375	NA	0.000444302	9.52e-10	5.97e-07	4.44e-15	NA
CDK2AP1	NA	0.00493228	NA	4.69e-07	NA	0.0376936	NA	8.24e-11	0.0213062	0.000302363	4.76e-12	0.000531809	0.000174556	NA	1.67e-10
CDK2AP2	NA	NA	0.0159041	0.0236129	4.58e-09	4.78e-05	NA	NA	1.53e-05	0.00232271	NA	0.00482016	1.19e-11	8.79e-32	5.78e-06
CDK3	NA	NA	0.0128656	NA	0.00241799	0.0342712	NA	NA	5.66e-05	6.85e-05	0.000962877	NA	NA	3.26e-22	1.12e-13
CDK4	NA	NA	0.0460063	1.47e-07	4.43e-08	9.1e-05	NA	0.000194095	0.000154025	0.0389056	0.00194412	0.000135541	1.3e-22	1.47e-22	NA
CDK5R1	NA	0.00389284	2.87e-29	3.94e-94	4.07e-191	1.88e-31	NA	3.35e-119	2.97e-218	0.000209314	1.41e-25	3.71e-85	2.59e-33	3.55e-115	9.56e-44
CDK5R2	NA	NA	4.49e-17	1.51e-11	1.46e-52	2.52e-25	NA	5.61e-14	6.29e-62	0.000329032	0.00134891	8.2e-17	NA	3.46e-16	1.58e-18
CDK5RAP2	NA	NA	0.00072265	7.44e-10	1.93e-58	0.000607194	NA	2.45e-10	1.81e-60	NA	0.0156368	1.45e-29	0.00367247	5.95e-46	1.46e-36
CDK5RAP3	NA	NA	NA	NA	NA	1.15e-05	NA	0.0186461	NA	0.000805412	0.0405183	NA	0.00733182	6.08e-06	NA
CDK6	NA	NA	0.0167796	NA	2.55e-12	0.0249933	NA	NA	6.11e-11	0.000354909	0.000822074	7.09e-18	NA	1.06e-07	2.67e-08
CDK7	NA	0.0328007	4.48e-05	2.86e-08	0.000550939	5.92e-05	0.0354401	1.32e-07	0.000764251	NA	0.0273217	NA	NA	NA	0.0049556
CDK8	NA	NA	NA	0.00333871	NA	0.0131876	NA	8.1e-05	NA	NA	0.00042416	NA	0.00807089	NA	0.00522181
CDK9	NA	NA	1.05e-10	0.000256031	NA	3.32e-08	NA	0.00515698	NA	0.00661632	NA	NA	0.000999706	5.57e-10	0.00131713
CDKAL1	NA	NA	0.00102556	0.0115014	0.0358643	0.000611944	NA	0.0125671	0.0486882	0.0318179	NA	NA	NA	NA	NA
CDKL1	NA	3.53e-07	NA	NA	2.35e-06	NA	0.00725135	NA	NA	7.31e-05	1.35e-10	0.0253469	0.00554141	0.00849779	1.89e-08
CDKL2	NA	NA	0.000213099	NA	8.92e-10	4.39e-07	NA	0.00765766	5.92e-07	0.000390107	NA	2.15e-13	0.0424936	9.16e-30	6.2e-15
CDKL3	NA	NA	0.045064	NA	NA	0.0473098	NA	NA	NA	NA	NA	NA	NA	NA	NA
CDKL5	NA	NA	NA	NA	1.2e-27	NA	NA	NA	1.59e-19	NA	0.00256775	4.33e-39	0.0302911	1.82e-43	3.75e-23
CDKN1A	NA	NA	0.00545615	1.92e-05	3.58e-12	0.0108821	NA	5.77e-06	7.49e-13	NA	1.54e-07	1.33e-15	2.91e-15	3.05e-24	0.000172383
CDKN1B	NA	NA	0.000136123	NA	NA	1.73e-09	NA	NA	NA	NA	NA	NA	0.00242285	6.84e-05	NA
CDKN1C	NA	NA	NA	2.13e-07	9.2e-05	0.0224539	NA	1.02e-08	NA	0.00536584	8.28e-09	NA	6.76e-06	1.88e-10	1.14e-18
CDKN2AIP	NA	NA	0.000392253	0.017435	NA	3.57e-06	NA	0.00046079	NA	0.00256619	NA	NA	NA	2.67e-07	0.000691546
CDKN2AIPNL	NA	NA	NA	3.85e-05	0.0172223	NA	NA	1.63e-05	0.00661488	NA	0.0282199	NA	NA	NA	0.0162743
CDKN2B	NA	0.0264018	0.0468358	0.0162422	0.000618461	0.0186611	0.019851	0.0142577	0.000661184	NA	2.51e-07	4.97e-11	1.74e-08	1.31e-12	NA
CDKN2C	NA	NA	NA	8.56e-09	2.06e-20	0.000130567	NA	2.14e-05	1.36e-14	0.00271258	8.82e-05	6.13e-15	2.73e-24	5.17e-60	0.000400574
CDKN2D	NA	NA	1e-07	3.85e-27	1.24e-19	2.1e-08	NA	7.14e-31	4.33e-21	0.00307526	1.22e-09	6.81e-07	4.7e-10	0.00197059	0.00566844
CDKN3	NA	NA	NA	NA	NA	0.0374971	NA	NA	NA	NA	NA	NA	NA	NA	NA
CDO1	NA	NA	0.0275503	NA	0.00108347	9.36e-05	NA	NA	6.57e-07	0.0159471	NA	0.00029042	5.55e-07	0.0249728	7.49e-09
CDON	NA	1.63e-08	0.00966923	NA	NA	NA	0.0077197	NA	0.000592851	0.000299161	3.32e-07	7.06e-12	NA	2.05e-05	0.0154308
CDPF1	NA	NA	0.0019585	0.0142726	NA	5.77e-08	NA	4.03e-06	0.00395699	0.000724095	0.00467683	NA	NA	0.000483496	0.0304625
CDR2	0.0171242	2.08e-21	2.33e-23	7.41e-86	3.87e-16	9.82e-44	5.13e-33	2.58e-112	9.3e-31	1.67e-06	1.55e-06	0.000169102	3.69e-56	0.0374226	2e-35
CDR2L	0.000230951	2.53e-12	0.00519999	1.1e-09	6.88e-24	NA	9.38e-05	NA	7.92e-07	9.65e-08	0.00297652	NA	1.13e-06	9.36e-24	2.71e-05
CDS1	NA	NA	NA	NA	1.46e-30	0.0139274	0.0278945	0.00743112	1.83e-25	NA	NA	1.9e-40	NA	1.74e-55	1.35e-56
CDS2	NA	NA	NA	1.07e-08	NA	0.00194828	NA	4.53e-08	NA	NA	NA	NA	1.84e-08	NA	5.26e-12
CDV3	NA	NA	3.05e-05	0.0223947	6.66e-05	2.44e-06	NA	0.00490205	5.75e-06	0.019833	NA	0.0142163	NA	NA	NA
CDX1	NA	3.25e-22	NA	NA	NA	NA	3.17e-15	NA	NA	3.47e-11	1.25e-17	1.43e-17	NA	NA	NA
CDYL	NA	NA	0.00252778	0.0215082	NA	NA	NA	NA	NA	0.0329413	NA	NA	NA	0.00582132	NA
CDYL2	0.00608396	8.08e-06	0.0404055	7.98e-14	4.5e-38	NA	NA	0.00454771	5.18e-49	0.00617184	NA	4.17e-69	1.79e-05	6.25e-60	4.38e-106
CEACAM16	0.0141584	1.94e-18	1.62e-05	1.35e-39	1.43e-05	NA	2.28e-12	3.35e-32	NA	1.56e-07	0.0192626	1.97e-08	3.3e-23	NA	2.86e-23
CEACAM19	NA	NA	6.92e-08	NA	1.05e-05	2.62e-05	NA	NA	3.8e-13	0.00205701	NA	5.94e-05	1.74e-09	2.76e-30	9.07e-09
CEBPA	NA	NA	NA	8.93e-20	6.67e-11	NA	NA	2.83e-27	1.22e-14	NA	2.28e-12	6.18e-08	1.69e-32	4.37e-12	0.0167309
CEBPB	NA	NA	NA	1.83e-05	4e-62	NA	NA	1.33e-11	1.23e-60	NA	0.0182741	6.54e-43	2.69e-07	3.28e-75	3.73e-128
CEBPD	3.78e-14	0.0190849	0.00120254	1.14e-29	4.64e-25	1.46e-35	5.31e-20	0.00129077	0.00063622	NA	1.52e-34	8.72e-36	1.29e-78	7.5e-55	NA
CEBPG	NA	NA	1.3e-07	0.000933672	NA	1.03e-09	NA	6.18e-05	NA	0.00418773	NA	NA	NA	2.59e-08	0.000826354
CEBPZ	NA	NA	NA	0.00259311	5.97e-14	NA	NA	0.00700554	4e-12	NA	0.00355074	3.14e-11	NA	8.67e-08	0.000125933
CECR2	NA	0.000968729	5.45e-05	0.0362897	NA	4.04e-11	2.17e-06	NA	NA	NA	1.96e-08	2.75e-08	1.62e-15	1.88e-11	NA
CEL	NA	NA	NA	NA	NA	NA	NA	0.0150048	NA	NA	NA	NA	0.00112465	NA	0.00889625
CELF1	NA	0.00134798	NA	0.0404577	NA	0.0310747	NA	2.3e-08	0.000184627	0.00175644	1.09e-08	4.45e-07	3.19e-09	8.22e-07	0.0370378
CELF3	NA	1.02e-06	3.07e-15	0.0253656	3.31e-64	2.37e-15	4.58e-06	NA	4.44e-73	NA	0.000179271	1.46e-05	4.68e-12	3.72e-07	3.72e-61
CELF4	8.64e-11	1.74e-05	8.2e-05	3.35e-53	4.02e-172	1.31e-07	NA	5.55e-21	4.03e-112	0.0270484	1.37e-08	1.2e-46	7.45e-41	1.73e-152	1.55e-22
CELF5	4.34e-09	2.81e-32	1.92e-12	1.5e-121	7.05e-272	3.33e-05	2.94e-21	2.36e-102	1.2e-254	3.05e-05	9.73e-11	2.33e-40	5.02e-35	1.99e-85	2.27e-09
CELSR1	NA	NA	0.00821647	NA	1.07e-51	0.0468098	NA	0.00346998	1.85e-55	NA	0.000333793	2.82e-36	1.81e-08	2.63e-40	3.27e-73
CELSR2	NA	NA	4.81e-14	8.24e-18	1.56e-95	6.6e-34	NA	1.12e-30	4.25e-136	0.000109602	7.99e-07	5.39e-40	NA	1.99e-55	1.09e-39
CELSR3	NA	NA	0.00591396	7.51e-17	3.71e-06	0.0178543	NA	2.74e-19	1.94e-05	NA	5.64e-12	NA	2.94e-30	NA	6.22e-44
CEMIP	NA	0.001101	7.88e-07	0.000184122	0.0082943	0.00164266	NA	2.81e-07	0.000452286	NA	3.8e-12	7.85e-09	1.46e-22	2.53e-10	NA
CEMIP2	NA	NA	NA	0.0126255	NA	0.00951793	NA	0.00117618	NA	0.00446938	0.000264463	NA	NA	NA	0.033671
CENATAC	NA	NA	NA	0.000411852	NA	NA	NA	0.0110189	NA	NA	4.78e-05	NA	0.000174819	NA	0.000149118
CEND1	NA	0.00870977	0.000184704	1.96e-80	2.73e-106	5.59e-15	NA	5.31e-162	1.85e-184	1.18e-07	1.62e-49	1.47e-65	3.54e-119	4.17e-125	0.000564333
CENPA	NA	NA	NA	0.000633531	0.000175386	NA	NA	0.00026609	9.2e-05	NA	7.9e-06	1.6e-07	1e-07	4.23e-10	NA
CENPC	NA	NA	0.000818674	0.00146124	0.0142002	0.000948118	NA	0.00210189	0.0168328	NA	NA	NA	NA	NA	NA
CENPH	NA	NA	NA	NA	NA	NA	NA	NA	NA	NA	0.000110536	0.00142381	NA	NA	NA
CENPI	NA	NA	0.000135372	0.0454595	NA	0.000492465	NA	NA	NA	0.00761961	NA	NA	NA	0.000106095	NA
CENPJ	NA	NA	0.0495591	NA	NA	NA	NA	NA	NA	NA	NA	NA	NA	0.00265988	0.0495868
CENPK	NA	NA	0.0001927	NA	NA	NA	NA	NA	NA	NA	0.0117448	NA	0.00392337	NA	NA
CENPM	NA	NA	0.0272299	0.000152584	6.79e-08	0.000422953	NA	6.85e-09	2.03e-13	0.0181043	0.00111479	6.36e-06	NA	0.0157	NA
CENPP	NA	0.000852495	1.4e-07	9.85e-05	2.68e-06	4.89e-08	0.000658702	0.000225482	9.41e-06	NA	2.96e-13	4.66e-14	1.28e-25	8.44e-21	NA
CENPQ	NA	NA	0.00241997	NA	NA	1.89e-05	NA	NA	NA	NA	NA	0.00841227	0.0295964	2.33e-06	NA
CENPT	NA	NA	NA	1.27e-14	7.2e-22	0.00299445	NA	2.45e-20	2.25e-29	NA	2.07e-10	1.18e-14	7e-09	2.58e-12	NA
CENPW	NA	NA	NA	NA	NA	NA	NA	NA	0.0229354	NA	NA	3.88e-10	NA	2.14e-07	0.000179535
CEP104	NA	NA	NA	6.15e-05	4.09e-05	NA	NA	5.85e-05	5.8e-05	NA	0.0272912	0.000871583	1.14e-05	5.81e-08	NA
CEP112	NA	NA	9.14e-05	9.35e-06	0.0202217	2.18e-06	NA	2.44e-07	NA	0.00612631	0.000247018	0.0188871	NA	1.19e-08	4.26e-11
CEP120	NA	4.19e-06	1.07e-08	0.0075321	NA	2.11e-06	0.0027571	NA	NA	0.0447239	NA	0.000175879	0.00422489	5.4e-07	NA
CEP126	NA	NA	7.67e-05	1.78e-07	NA	0.000819638	NA	7.14e-06	NA	NA	0.0327591	NA	NA	0.000320352	2.54e-07
CEP128	NA	NA	NA	0.000235295	NA	NA	NA	NA	NA	NA	0.00421727	NA	NA	NA	0.0126364
CEP131	NA	NA	2.19e-08	0.00178786	2.13e-15	1.37e-10	NA	0.000279635	2.1e-17	NA	NA	0.000263917	0.00617729	0.0165587	1.88e-06
CEP135	NA	NA	0.00736489	0.00144151	NA	9.67e-05	NA	9.75e-06	NA	0.0121904	0.00114505	NA	NA	0.00528727	0.000302821
CEP152	NA	NA	0.00746798	NA	8.6e-06	7.24e-05	NA	NA	0.0256557	0.00112857	NA	0.00219149	1.36e-05	3.3e-17	0.000360009
CEP162	NA	NA	0.00102363	5.88e-08	0.0177153	0.0031933	NA	2.74e-07	NA	0.00300628	1.24e-08	0.011251	0.0213626	NA	0.00019965
CEP164	NA	NA	2.11e-14	NA	NA	5.7e-16	NA	NA	NA	0.000657193	NA	NA	1.23e-14	7.92e-16	NA
CEP170	NA	NA	2.29e-06	NA	9.67e-07	2.47e-07	NA	NA	3.47e-07	0.00240171	NA	7.11e-14	9.13e-07	4.33e-30	7.4e-08
CEP170B	NA	NA	1.57e-20	3.66e-11	9.32e-29	9.64e-27	NA	1.96e-10	7.84e-30	0.000304169	0.008133	2.37e-07	0.00950608	0.024735	4.71e-06
CEP19	NA	NA	0.000409165	0.0400476	NA	7.7e-05	NA	0.0164558	NA	0.000271348	0.0396807	NA	NA	1.31e-07	0.000874073
CEP192	NA	NA	0.000564434	NA	NA	1.71e-06	NA	NA	NA	0.00917412	NA	NA	0.0240651	2.86e-07	0.0359737
CEP20	NA	NA	0.00926887	0.00193665	0.000298003	0.000132349	NA	0.00434746	0.000717114	NA	0.00330814	0.00180978	5.22e-13	2.09e-14	NA
CEP250	NA	NA	0.00655088	1.69e-08	NA	1.44e-06	NA	9.29e-17	0.000518669	NA	0.00112752	NA	2.03e-06	NA	0.000415764
CEP290	NA	NA	0.0445967	3.33e-05	0.000818395	NA	NA	0.000402811	0.00783861	NA	0.00142036	0.010695	NA	NA	NA
CEP295	NA	NA	0.000697356	2.17e-09	1.51e-05	0.00232884	NA	5.17e-07	0.000216355	0.012222	1.04e-06	0.000308027	NA	NA	NA
CEP41	NA	NA	2.31e-06	2.07e-07	0.0003829	1.93e-06	NA	1.33e-07	0.0308041	0.000610354	4.09e-05	0.00696262	NA	2.3e-22	9.61e-22
CEP43	NA	NA	NA	NA	1.68e-08	NA	NA	0.00151466	0.000957611	NA	0.00059558	NA	0.0015312	0.010016	7.29e-13
CEP44	NA	NA	3.77e-05	0.0165025	NA	0.000506769	NA	NA	NA	0.000917495	NA	NA	NA	1.08e-05	0.0155056
CEP57	NA	NA	0.000117309	5.38e-07	0.0131748	0.000245991	NA	3.62e-06	0.0270863	0.00428525	3.67e-05	NA	NA	NA	0.00922875
CEP57L1	NA	NA	NA	0.00793543	NA	NA	NA	NA	NA	NA	0.00333516	NA	NA	NA	NA
CEP63	NA	NA	0.0398917	0.0303246	NA	0.0264853	NA	0.0256846	NA	0.000562226	2.46e-05	0.00647263	NA	NA	0.0158494
CEP68	NA	NA	0.00011186	0.00239881	0.0297239	7.6e-07	NA	4.48e-05	NA	0.00266146	0.00983883	NA	NA	1.57e-12	2.13e-09
CEP76	NA	NA	0.0100676	NA	NA	2.38e-05	NA	0.0222817	NA	NA	NA	0.00913472	NA	1.58e-07	0.00641951
CEP78	NA	NA	1.11e-05	0.00288209	NA	1.38e-06	NA	0.00130328	NA	0.000745427	0.043923	NA	NA	1.89e-10	2.71e-05
CEP83	NA	NA	0.021363	NA	NA	0.0276488	NA	NA	NA	0.00229052	0.0217602	0.0042566	NA	NA	NA
CEP85	NA	NA	0.00019896	0.00279997	0.0191496	0.00824899	NA	NA	0.00268574	NA	NA	0.00228468	NA	2.05e-07	6.62e-07
CEP85L	NA	NA	0.00224874	6.24e-05	NA	0.00271185	NA	0.000111458	NA	0.0240733	0.000390012	NA	NA	0.01929	0.000272937
CEP89	NA	NA	NA	0.00462236	0.000401913	NA	NA	0.00012396	6.88e-05	NA	NA	0.00234292	0.00408934	0.000171756	2.44e-13
CEP95	NA	NA	0.000205932	7.02e-05	0.0273198	0.000243436	NA	0.000134481	0.0232983	0.000219201	9.77e-06	0.00735446	NA	0.0494618	0.0213591
CEP97	NA	0.0084991	9.77e-07	NA	NA	7.37e-05	NA	NA	0.0416726	NA	NA	4.16e-05	0.0360026	1.55e-09	0.00231644
CEPT1	NA	NA	3.91e-05	NA	NA	0.000675197	NA	NA	NA	NA	NA	NA	8.42e-06	5.75e-09	NA
CERCAM	0.00412152	3.88e-07	NA	4.72e-09	NA	0.00660278	0.0183406	8.31e-23	2.58e-05	1.02e-06	8.61e-26	2.16e-09	3.09e-13	NA	3.5e-09
CERK	NA	0.0371117	4.53e-05	NA	1.07e-12	0.00070789	0.0183999	NA	3.12e-10	1.99e-05	0.027315	2.89e-09	1.33e-07	NA	5e-14
CERS2	5.1e-09	2.79e-17	0.000850475	0.0485706	1.25e-31	0.00389038	NA	9.94e-17	0.000517673	1.13e-07	7.66e-34	0.00535836	3.03e-08	1.61e-24	1.17e-83
CERS4	NA	NA	NA	NA	1.46e-08	NA	NA	NA	2.59e-10	NA	NA	7.15e-06	NA	2.9e-06	2.61e-09
CERS5	NA	NA	NA	NA	0.000272096	NA	NA	NA	0.00847509	NA	NA	0.0046897	NA	5.25e-12	4.55e-10
CERS6	NA	NA	0.00428844	NA	4e-22	0.000727892	NA	NA	4.83e-15	0.0240216	NA	5.15e-21	NA	9.43e-36	3.35e-17
CERT1	NA	NA	5.72e-05	0.000348609	NA	1.04e-06	NA	5.86e-06	NA	0.000162316	0.000269458	NA	NA	1.9e-06	2e-05
CES3	NA	NA	NA	NA	1.91e-19	NA	NA	NA	1.48e-12	NA	0.0366923	6.3e-22	0.00197817	6.1e-32	8.48e-18
CETN3	NA	NA	0.000301549	2.21e-08	3.8e-06	1.82e-05	NA	7.17e-10	8.97e-08	0.0061925	1.12e-06	9.58e-05	NA	NA	0.0157362
CFAP100	0.00499898	1.5e-09	0.0012609	3.68e-46	4.54e-103	NA	0.00106536	4.68e-27	1.68e-82	0.00847998	2.44e-05	1.66e-40	3.86e-16	1.21e-60	1.43e-30
CFAP126	NA	0.000403239	NA	2.83e-07	1.39e-08	NA	0.00392199	3.02e-05	2.08e-06	0.00410867	NA	NA	0.000856525	0.000298563	NA
CFAP161	NA	6.93e-07	NA	2.47e-48	1.42e-28	0.0434704	3.64e-10	5.34e-66	7.71e-33	0.00075707	NA	NA	1.69e-25	2.63e-21	NA
CFAP20	NA	NA	0.0168794	NA	8.28e-05	0.00170985	NA	NA	0.00164048	NA	NA	4.63e-05	0.000369067	2.24e-14	5.31e-05
CFAP20DC	0.0334713	NA	NA	6.45e-09	NA	1.98e-05	NA	2.02e-23	0.01083	0.00499671	4.46e-15	NA	8.63e-09	NA	5.46e-15
CFAP221	NA	0.00726957	0.00712081	3.08e-14	6.09e-17	6.54e-06	NA	NA	NA	1.23e-05	NA	NA	1.72e-20	7.15e-21	NA
CFAP251	0.000196578	3.58e-07	0.0139916	0.0144938	1.31e-31	0.0275037	NA	0.0108477	NA	0.00491414	0.000571888	NA	NA	2.17e-19	4.89e-23
CFAP298-TCP10L	NA	NA	0.0376113	NA	NA	0.000817041	NA	0.00160454	NA	NA	NA	NA	NA	0.0348348	0.0182163
CFAP299	NA	NA	NA	7.11e-15	NA	NA	NA	3.13e-08	NA	NA	2.73e-12	NA	2.72e-12	NA	8.28e-17
CFAP300	NA	NA	0.00594816	NA	NA	0.00171926	NA	NA	NA	0.00827741	NA	NA	0.00330327	3.89e-06	NA
CFAP36	NA	NA	0.0206677	0.020579	0.0197824	0.000434804	NA	0.000237253	NA	0.00923409	0.00380192	NA	NA	1.09e-07	5.64e-10
CFAP410	NA	NA	0.000742077	0.021283	NA	2.07e-05	NA	0.00189916	NA	0.00405407	0.0331098	NA	NA	1.05e-11	7.16e-08
CFAP44	NA	0.0207143	NA	0.000173837	0.000128867	NA	NA	NA	NA	0.00206645	NA	NA	0.000121118	0.000178912	NA
CFAP45	NA	NA	NA	0.0258746	7.34e-27	0.00559627	NA	NA	6.54e-21	NA	0.0310891	NA	0.00874203	1.22e-20	5.63e-24
CFAP46	NA	NA	NA	NA	1.6e-09	NA	NA	NA	1.79e-06	NA	NA	0.00169494	NA	0.00154735	1.64e-10
CFAP52	NA	0.0338838	NA	NA	8.8e-39	0.0300926	NA	NA	2.47e-29	0.0131305	NA	4.87e-13	NA	4.5e-28	7.76e-37
CFAP61	NA	1.69e-08	0.0261471	NA	1.17e-05	0.0162908	3.53e-09	0.0214591	6.88e-06	0.0147726	3.16e-06	NA	NA	0.0234307	0.00200886
CFAP65	NA	0.00045845	NA	2.58e-28	4.15e-32	NA	0.00648325	1.06e-22	1.75e-29	0.0268577	0.0123007	NA	1.68e-11	1.27e-18	NA
CFAP69	NA	NA	0.000566295	0.0107861	4.29e-12	9.93e-05	NA	0.00271041	2.61e-09	0.0191322	NA	4.98e-11	NA	6.19e-32	3.79e-23
CFAP70	NA	NA	9.18e-05	0.0264872	NA	9.07e-05	NA	0.0206309	NA	2.38e-06	0.000225897	NA	0.0426183	3.99e-09	1.27e-05
CFAP73	NA	0.0120456	NA	9.58e-09	0.0240082	0.0426626	0.00439458	2.55e-11	0.000418157	NA	NA	0.00472305	0.00119613	NA	1.41e-07
[truncated: 13,521 more rows]

## Sheet: S3
Supplementary Table 3. List of genes in heatmap clusters with |log₂FC| ≥ 2 and FDR < 0.05.
The table presents a list of genes from the heatmap analysis that show |log₂FC| ≥ 2 and an FDR less < 0.05. These genes were grouped into three clusters based on their expression across six tissue types (amygdala, hippocampus, thalamus, hypothalamus, pituitary, and adrenal glands), highlighting those with significant differential expression and tissue-specific patterns.
Cluster 1	Cluster 2	Cluster 3
ACAN	ABCC8	A2M
ADAM11	ACSBG1	ABCB1
ADAM22	ADAMTS4	ADAD2
ADAMTS16	ADAMTS8	ADAM7
ADARB2	ADCYAP1	ADM
ADGRB3	ADORA1	AEBP1
ADRA1B	AMZ1	AGTR1
AGMO	ARC	AGXT
AGR2	BFSP1	AHSG
AIFM3	C1QL3	AKR1C1
AJAP1	CABP7	ALDH1A2
ALDH1L1	CACNG4	ANPEP
ALX3	CALCB	AOX1
ANKEF1	CAMKV	AP1M2
ANKFN1	CAPN12	AQP1
ANKRD34A	CBLN2	AQP2
ANKRD34C	CCDC42	AR
ANO4	CCK	AREG
APLN	CHDH	ART3
AQP4	CHRM4	ART4
ARHGAP36	CLDN10	AVPR1A
ARHGDIG	CORT	BANK1
ARHGEF5	CRACDL	BPI
ARPP21	CTXN1	BSPRY
ARX	CXCL14	BTNL9
ASAH2	DDC	C1orf116
ASB18	DLL3	C4BPA
ASB4	DNAI2	C5AR2
ASIC2	EFNB3	C7
ASPHD1	EMX1	CA12
ASTN2	ENSSSCG00000000418	CASR
ATP10B	ENSSSCG00000004045	CCBE1
ATP13A4	ENSSSCG00000024545	CCL21
ATP2B2	ENSSSCG00000040253	CD55
ATP6V1C2	ENSSSCG00000045249	CD79B
ATP6V1G2	ENSSSCG00000046031	CHP2
ATP8A2	ENSSSCG00000046562	CHRNA3
AVP	ENSSSCG00000046848	CHRNA9
AVPR1B	ENSSSCG00000046906	CILP
B3GAT2	ENSSSCG00000047210	CKM
B3GNT7	ENSSSCG00000051418	CLCF1
BBOX1	FAM131B	CLDN1
BCAN	FEZF2	CLDN3
BCAS1	FOXG1	CLDN7
BDNF	GAL	CNKSR1
BEAN1	GPR22	COL15A1
BFSP2	GRID1	COL6A5
BRINP3	GRIN2A	CPN2
C10orf105	HMCN2	CUnH14orf180
C10orf90	HOXA1	CYP11A1
C11orf52	HS6ST3	CYP11B2
C11orf87	HTR3A	CYP17A1
C11orf97	ICAM5	CYP21A2
C1QL1	IFITM10	DBH
C1QL2	ITPKA	DEFB1
C20orf85	KCNG1	DNASE1L3
C2orf80	KCNH1	DSP
C3orf80	KCNH3	DUSP2
C4orf19	KCNIP1	EHF
C6	KCNQ3	ELF3
CA14	KCNV1	EMILIN2
CA7	KRT25	ENSSSCG00000000659
CACNA1A	KRT27	ENSSSCG00000009022
CACNA1G	LDLR	ENSSSCG00000015732
CACNA2D3	LEF1	ENSSSCG00000032751
CACNG2	LHX2	ENSSSCG00000034335
CACNG3	LOC100154782	ENSSSCG00000039313
CACNG8	LOC102167762	ENSSSCG00000041189
CALB2	LOC110256054	ENSSSCG00000042665
CALCR	MAG	ENSSSCG00000043731
CAMK2A	MCHR1	ENSSSCG00000045833
CAPN6	MGAT5B	ENSSSCG00000046589
CATSPERZ	MMP17	ENSSSCG00000047899
CBLN1	MPPED1	ENSSSCG00000048033
CBLN4	MS4A10	ENSSSCG00000048559
CCDC136	NDP	ENSSSCG00000049685
CCKBR	NEUROD1	ENSSSCG00000050649
CCN6	NEUROD2	ENSSSCG00000051428
CDH1	NEUROD6	ENSSSCG00000051662
CDH18	NFE2L3	EPCAM
CDH8	NMUR2	ESM1
CDHR1	NPHS1	EXOC3L2
CDK5R1	NPTX1	FAM163A
CFAP100	NRGN	FAM167B
CFAP161	NRIP2	FAM83F
CFAP65	NTRK1	FCN2
CGA	NXPH1	FDX1
CHRNA2	OTOF	FFAR4
CHRNA4	PDLIM4	FNDC1
CHRNA5	POU3F1	FOSL1
CHRNA6	PRMT8	GATA3
CHRNB3	RASGRF1	GATA6
CHST8	RASGRP1	GDF5
CIBAR2	RASL11A	GNB3
CIST1	RDH12	GPC6
CLCA2	RGS14	GPR143
CLDN4	RLBP1	GPR182
CLDN8	RNASE1	HAL
CLDN9	RSPO3	HAND2
CLEC2L	RTN4RL2	HEPH
CLVS1	SDCBP2	HOXA2
CMTM5	SHH	HOXA3
CNR1	SLC13A5	HOXA4
CNTN2	SLC17A7	HOXA5
CNTN6	SLC25A48	HOXA7
COL11A2	SLC30A8	HOXB2
COL25A1	SLC35D3	HOXB3
COL9A1	SLIT1	HOXB4
COL9A2	SLITRK3	HOXB5
CPNE4	SOD3	HOXB6
CPNE5	SOX10	HOXB7
CPNE6	STUM	HOXB8
CRB1	TBR1	HOXC4
CRB2	TH	HOXC5
CREG2	TMEM132E	HOXC6
CRH	TRIM63	HOXC8
CRHBP	TTR	HOXD3
CRSP-2	UCMA	HOXD4
CRSP3	VSNL1	HOXD8
CRTAC1	VSTM2B	HOXD9
CRYBB2	ZNF831	HPD
CRYZL1		HPN
CSMD1		HSD11B2
CX3CR1		HSD3B1
CYP19A3		INHA
CYP46A1		INMT
CYTL1		ITIH3
DACT2		KCNE1
DAO		KCNQ1
DBX2		KDF1
DCHS2		KRT7
DDN		KRT8
DGKK		LAD1
DIO2		LARGE2
DLGAP1		LEPR
DLGAP3		LIPG
DLK1		LLGL2
DLX1		LOC100525229
DLX6		LOC100625149
DMRTA2		LOC102165484
DNAI1		LOC106504562
DOC2A		LOC110255312
DOK5		LOC110258046
DOK6		LOC110260316
DPYSL4		LRRC15
DRAXIN		LRRC39
DRD1		MAPK13
DSCAML1		MARCO
DTNA		MC2R
E2F7		MCT7
ECEL1		MFAP5
EDDM13		MGP
EDIL3		MISP
ELAVL2		MPZ
ELFN2		MPZL2
ELOVL2		MRAP
EMX2		MSC
ENSSSCG00000003325		MSX1
ENSSSCG00000003575		MT1D
ENSSSCG00000005094		MYO7B
ENSSSCG00000006053		MYOZ3
ENSSSCG00000006580		NAGLU
ENSSSCG00000006745		NECTIN4
ENSSSCG00000008702		NMUR1
ENSSSCG00000011596		NR0B2
ENSSSCG00000013714		NR1H4
ENSSSCG00000014445		NR5A1
ENSSSCG00000023501		NTF3
ENSSSCG00000024467		ORM1
ENSSSCG00000024743		OSR2
ENSSSCG00000026789		OVOL2
ENSSSCG00000030446		PAPLN
ENSSSCG00000031086		PAQR5
ENSSSCG00000031184		PDZK1IP1
ENSSSCG00000031374		PDZK1IP1
ENSSSCG00000031763		PERP
ENSSSCG00000032058		PHOX2A
ENSSSCG00000032511		PHOX2B
ENSSSCG00000033041		PI16
ENSSSCG00000033103		PLEKHG6
ENSSSCG00000033229		PNMT
ENSSSCG00000034454		POSTN
ENSSSCG00000035431		PRLR
ENSSSCG00000035599		PTGER3
ENSSSCG00000036741		RAB27A
ENSSSCG00000036884		RAB37
ENSSSCG00000037177		RAB38
ENSSSCG00000037959		RBBP8NL
ENSSSCG00000040111		RBM47
ENSSSCG00000040677		ROR2
ENSSSCG00000041042		S100A12
ENSSSCG00000041138		SCNN1A
ENSSSCG00000041282		SERINC2
ENSSSCG00000041919		SERPINB2
ENSSSCG00000041987		SERPINB7
ENSSSCG00000042107		SERPINE1
ENSSSCG00000042134		SFRP4
ENSSSCG00000042233		SFRP5
ENSSSCG00000042253		SIX2
ENSSSCG00000042919		SLC22A18
ENSSSCG00000042949		SLC34A2
ENSSSCG00000043317		SLC38A11
ENSSSCG00000044106		SLC44A4
ENSSSCG00000044228		SMOC2
ENSSSCG00000044854		SPHK1
ENSSSCG00000045115		SPINK5
ENSSSCG00000045126		SPINT1
ENSSSCG00000046891		STAB2
ENSSSCG00000046975		STAR
ENSSSCG00000047677		STEAP4
ENSSSCG00000048364		SYT8
ENSSSCG00000048684		SYTL4
ENSSSCG00000048903		TBX15
ENSSSCG00000049042		TBX3
ENSSSCG00000049455		TCF21
ENSSSCG00000049476		TFAP2B
ENSSSCG00000049542		TFPI2
ENSSSCG00000050003		TMEM45A
ENSSSCG00000050015		TNFRSF12A
ENSSSCG00000050073		TRIM10
ENSSSCG00000050108		TRIM15
ENSSSCG00000050484		TRIM29
ENSSSCG00000050635		TRPV4
ENSSSCG00000050915		UNC5CL
ENSSSCG00000051085		WFIKKN2
ENSSSCG00000051120		ZP4
ENSSSCG00000051441
ENSSSCG00000051488
ENSSSCG00000051663
ENSSSCG00000051688
ENSSSCG00000051745
ENTREP2
EPHA10
EPHA4
EPHA5
ERBB4
ERMN
ESRP1
ESRP2
ETNPPL
EVI2A
EXTL1
EYA4
F5
FA2H
FABP7
FAM135B
FAM181B
FAM216B
FBN2
FBXO41
FEZF1
FGFR3
FIBCD1
FLT3
FNDC5
FNDC9
FOXB1
FOXJ1
FOXL2
FREM1
FRMPD3
FRMPD4
FSHB
FSTL5
FUT2
GABBR2
GABRA1
GABRA2
GABRA3
GABRA5
GABRB2
GABRD
GABRE
GABRG1
GABRG2
GABRQ
GAD1
GAD2
GAL3ST3
GALNT14
GALNTL6
GDA
GDF10
GDPD2
GFAP
GH1
GHRH
GHRHR
GJB1
GJB6
GJC2
GLP1R
GLRA1
GLRA2
GLRA4
GLRB
GLT1D1
GNAL
GNG3
GNGT1
GPC2
GPC5
GPM6A
GPR101
GPR12
GPR143
GPR162
GPR17
GPR26
GPR37L1
GPR50
GPR61
GPR83
GPX2
GRB7
GRHL2
GRIA1
GRID2IP
GRIK1
GRIN1
GRIN2B
GRIN2D
GRM1
GRM3
GRM5
GRM8
GRP
HAPLN2
HCN1
HCRTR2
HDC
HECW1
HEPACAM
HES5
HHATL
HMGCLL1
HOXD1
HPCA
HPCAL4
HPDL
HRH3
HS3ST2
HS3ST4
HS6ST2
HSD17B6
HTR1E
HTR2B
HTR2C
IAPP
IFITM5
IGSF21
ILDR1
INAVA
INSC
IRS4
IRX1
IRX6
ISL1
ISL2
KBTBD11
KCNA2
KCNB2
KCNC1
KCNC2
KCNIP2
KCNJ10
KCNJ16
KCNJ3
KCNJ4
KCNJ6
KCNJ9
KCNK10
KCNK4
KCNS2
KCTD4
KIF5A
KIRREL3
KLC3
KLHDC7A
KLHL14
KLHL30
KLK5
KLK6
KRT18
KRTCAP3
LAMP5
LCAT
LDB3
LGI2
LGR6
LHB
LHFPL3
LHX3
LHX5
LHX9
LMO3
LNP1
LOC100513767
LOC100520832
LOC100524773
LOC102162312
LOC102167696
LOC102168016
LOC106509183
LOC106510139
LOC106510141
LRIT1
LRRC55
LRRC7
LRRN1
LRRTM2
LRRTM3
LRTM2
LUZP2
LY6H
LYPD6B
MAL
MAPK10
MARCHF4
MARVELD3
MC3R
MINAR1
MLC1
MMD2
MMEL1
MOG
MSLNL
MYADML2
MYH14
MYO16
MYOZ1
MYRF
NAT8L
NCAN
NECAB1
NEFH
NELL1
NETO1
NEU4
NEUROD4
NEXN
NKAIN2
NKX2-1
NKX2-2
NKX6-1
NKX6-2
NNAT
NPAS1
NPAS3
NPY
NR2E1
NRCAM
NRG3
NRK
NRN1
NRXN3
NSG2
NTNG1
NTS
NTSR1
NTSR2
NWD1
NWD2
OLIG1
OLIG2
OMG
OPALIN
OPCML
OPRK1
OPRL1
OSBP2
OTP
OTX1
OTX2
OXT
P2RX2
P2RY12
PADI1
PADI2
PAPPA2
PAQR6
PAX6
PCDH8
PCP4
PCSK2
PCYT1B
PDIA2
PDYN
PDZD4
PEX5L
PHACTR3
PHF24
PHOSPHO1
PHYHIP
PIGR
PIGZ
PIPOX
PITX2
PLA2G4E
PLCD4
PLEKHB1
PLEKHD1
PLK5
PLLP
PLP1
PLPPR1
PLPPR4
PLXDC1
PLXNB3
PMCH
PNOC
POMC
POU1F1
POU3F3
PPFIA4
PPP1R14C
PPP2R2B
PRKCG
PRKG2
PRL
PROM2
PROP1
PRRT2
PRSS12
PRSS8
PTCHD1
PTPN5
PTPRZ1
PVALB
R3HDML
RAB11FIP4
RAB15
RAB25
RAB7B
RAPGEFL1
RASGEF1A
RASL10A
RBFOX1
RBFOX3
RD3
RDH5
RELL2
RGL3
RGR
RGS11
RGS16
RGS6
RGS7
RGS7BP
RGS8
RHOV
RIBC2
ROBO3
RPH3A
RPRML
RSPO2
RTL1
S1PR5
SALL1
SALL3
SCGN
SCN1A
SCN2A
SCNN1B
SCNN1G
SCRG1
SCRT1
SCUBE3
SEC14L5
SGK2
SH3GL2
SH3GL3
SH3TC2
SHISA9
SHOX2
SIX1
SIX3
SIX4
SIX6
SLC12A1
SLC13A3
SLC14A1
SLC16A4
SLC17A6
SLC1A1
SLC1A2
SLC1A3
SLC1A6
SLC22A6
SLC24A3
SLC32A1
SLC35F3
SLC38A3
SLC39A12
SLC4A10
SLC4A4
SLC52A3
SLC5A11
SLC6A1
SLC6A12
SLC6A15
SLC6A20
SLC6A7
SLC7A10
SLC7A11
SLC7A14
SLCO1A2
SLCO1C1
SMIM17
SNX22
SOWAHB
SOX9
SP6
SP9
SPATA18
SPTSSB
SST
SSTR1
SSTR3
STMN4
STXBP6
SUSD4
SV2B
SYNC
SYNDIG1
SYNDIG1L
SYNPO2L
SYNPR
SYT6
TAC1
TACR1
TAFA1
TAFA2
TBX19
TEKT4
TENT5A
TES
TF
TG
TGFBR3L
THSD7B
TINCR
TMC4
TMEM125
TMEM132B
TMEM132D
TMEM196
TMEM215
TMEM255A
TMEM255B
TMEM26
TMEM271
TMEM88B
TNFAIP8L3
TNNT1
TOX2
TRHDE
TRIM9
TRMT9B
TRO
TRPM8
TSHB
TSPAN1
TTYH1
TUBB4A
UGT8
UROC1
VEPH1
VIP
VIPR2
VIT
VWA2
VWA5B1
VWA7
VWC2
VWC2L
VXN
WFDC2
WNT2
WNT3
WNT7A
WNT7B
WNT8B
WWC1
ZDHHC22
ZIC1
ZIC2
ZIC4
ZMAT4
ZNF385D
ZNF488

## Sheet: S4
Supplementary Table 4. Functional enrichment analysis of heatmap clustered genes
The table summarizes the KEGG pathways with significant enrichment (p < 0.05) for genes identified in the heatmap clusters.
KEGG Pathways	P-Values	Gene Count	%Genes C1	%Genes C2	%Genes C3
Oxytocin signaling pathway	0.01	14	85.71	7.14	7.14
Neuroactive ligand-receptor interaction	0.01	76	77.63	10.53	11.84
Insulin secretion	0.01	7	71.43	28.57	0
Long-term depression	0.01	9	88.89	0	11.11
Tyrosine metabolism	0.01	6	0	33.33	66.67
Calcium signaling pathway	0.02	28	75	10.71	14.29
Steroid hormone biosynthesis	0.02	8	25	0	75
Regulation of lipolysis in adipocytes	0.03	8	75	12.5	12.5
Cortisol synthesis and secretion	0.03	13	23.08	7.69	69.23
cAMP signaling pathway	0.03	21	80.95	9.52	9.52
GABAergic synapse	0.03	22	95.45	0	4.55
Long-term potentiation	0.04	8	87.5	12.5	0
GnRH signaling pathway	0.04	8	87.5	0	12.5
Hippo signaling pathway	0.04	15	66.67	6.67	26.67
Thyroid hormone synthesis	0.04	7	85.71	14.29	0

## Sheet: S5
Supplementary Table 5. Differential Gene Expression Statistics for Pairwise Comparisons of Limbic, Diencephalon, and Endocrine Tissue Groups
*L vs D = Limbic vs Diencephalon; L vs E = Limbic vs Endocrine; D vs E = Diencephalon vs Endocrine
*'NA' signify no significant expression differences were found in that comparison.
*|log₂FC| > 2 is shown in red (up) or green (down), and p.adj < 0.05 is shown in orange.
Gene	baseMean_L_vs_D	log2FoldChange_L_vs_D	lfcSE_L_vs_D	pvalue_L_vs_D	padj_L_vs_D	baseMean_L_vs_E	log2FoldChange_L_vs_E	lfcSE_L_vs_E	pvalue_L_vs_E	padj_L_vs_E	baseMean_D_vs_E	log2FoldChange_D_vs_E	lfcSE_D_vs_E	pvalue_D_vs_E	padj_D_vs_E
SLC6A1	NA	NA	NA	NA	NA	3783.37	9.43478	0.223968	0	0	3783.37	9.36091	0.22412	0	0
NAPB	NA	NA	NA	NA	NA	6369.06	5.22763	0.124703	0	0	6369.06	3.7865	0.12484	1.42579e-203	3.51136e-200
NCAN	NA	NA	NA	NA	NA	8255.99	8.47315	0.24865	6.52973e-256	4.28829e-252	8255.99	7.72587	0.248695	2.56933e-213	8.43683e-210
SYN2	7366.11	2.51303	0.157979	2.1418e-60	3.83616e-57	7366.11	5.27825	0.15635	2.09345e-251	1.03113e-247	7366.11	2.72522	0.156448	5.93528e-69	5.51589e-67
GRIN1	NA	NA	NA	NA	NA	10059	11.7357	0.349847	1.50123e-249	5.91546e-246	10059	10.9794	0.350171	1.29343e-218	8.4944e-215
CAMK2A	30323.6	2.9125	0.30492	1.02921e-24	2.04823e-22	30323.6	9.40439	0.293575	9.89428e-227	3.24895e-223	30323.6	6.41319	0.293741	8.20388e-107	2.5656e-104
CPNE6	4361.11	2.55514	0.330668	5.63307e-18	5.38751e-16	4361.11	11.341	0.359685	1.05068e-220	2.95722e-217	4361.11	8.66072	0.359879	8.15603e-130	4.22869e-127
SNX22	NA	NA	NA	NA	NA	1790.91	6.37953	0.202316	8.06654e-220	1.98659e-216	1790.91	6.61831	0.202029	1.62331e-236	1.59912e-232
PHYHIP	6020.47	2.51861	0.269209	3.84578e-24	7.14807e-22	6020.47	8.29255	0.262993	1.31947e-219	2.88846e-216	6020.47	5.6814	0.263375	2.08083e-104	5.85663e-102
AGAP2	9493.62	2.44861	0.217878	1.22781e-32	5.25875e-30	9493.62	6.61401	0.212895	1.90552e-213	3.75426e-210	9493.62	4.09317	0.213535	1.96791e-83	3.23098e-81
ENSSSCG00000036884	NA	NA	NA	NA	NA	750.604	8.8063	0.286107	1.75928e-209	3.15103e-206	750.604	8.44603	0.286288	4.91888e-193	9.69117e-190
LRRC71	NA	NA	NA	NA	NA	587.747	5.34049	0.175207	1.20725e-205	1.9821e-202	587.747	5.42453	0.174958	2.59676e-212	7.30876e-209
RBFOX1	NA	NA	NA	NA	NA	434.545	6.66392	0.218781	2.60091e-205	3.94177e-202	434.545	5.78666	0.218837	2.95325e-155	2.42438e-152
MLC1	NA	NA	NA	NA	NA	2899.32	11.2973	0.384088	1.24344e-192	1.74988e-189	2899.32	10.952	0.384748	4.90468e-181	7.43323e-178
PRDM8	586.949	3.84656	0.168102	6.38024e-117	1.25704e-112	586.949	5.13299	0.1741	1.39437e-192	1.83146e-189	NA	NA	NA	NA	NA
SLC44A4	NA	NA	NA	NA	NA	362.364	-5.92251	0.201149	3.54863e-192	4.36969e-189	362.364	-6.27866	0.199625	2.93446e-218	1.44537e-214
PPFIA4	NA	NA	NA	NA	NA	1627.13	6.67921	0.229015	1.56764e-188	1.8168e-185	1627.13	5.9841	0.228881	7.99867e-152	5.83666e-149
ALDH1A2	NA	NA	NA	NA	NA	1191.94	-7.1058	0.251928	1.71298e-176	1.87495e-173	1191.94	-7.16229	0.248998	3.34909e-183	5.99852e-180
ELAVL3	NA	NA	NA	NA	NA	1381.94	3.57184	0.126604	3.89657e-176	4.04054e-173	1381.94	3.31989	0.126679	1.01438e-152	7.68668e-150
FEZ1	NA	NA	NA	NA	NA	4805.87	5.46961	0.194242	4.62073e-176	4.55189e-173	4805.87	5.55781	0.194061	1.30616e-181	2.1445e-178
EFR3B	NA	NA	NA	NA	NA	3162.15	5.17047	0.18399	2.65585e-175	2.49169e-172	3162.15	3.51419	0.184358	2.00578e-82	3.11164e-80
OPRL1	NA	NA	NA	NA	NA	945.064	7.97617	0.284683	4.0768e-174	3.65096e-171	945.064	7.10501	0.284669	9.85847e-139	6.06973e-136
TNFAIP8L3	NA	NA	NA	NA	NA	336.535	5.17457	0.185414	6.05893e-173	5.19013e-170	336.535	3.64405	0.186339	1.26665e-86	2.24825e-84
ENSSSCG00000033067	NA	NA	NA	NA	NA	310.122	7.94367	0.285571	1.11897e-171	9.18583e-169	310.122	6.56761	0.285894	6.28836e-118	2.33761e-115
SLC17A7	12570	8.98888	0.423494	9.87112e-107	6.48269e-103	12570	11.9016	0.430503	2.84989e-171	2.24594e-168	12570	2.78012	0.436063	1.55158e-11	9.0415e-11
FABP7	NA	NA	NA	NA	NA	974.058	9.6251	0.350315	7.9303e-168	6.00934e-165	974.058	8.09726	0.350713	1.55985e-119	6.01901e-117
NTM	NA	NA	NA	NA	NA	1078.8	4.84312	0.177303	1.02941e-165	7.51168e-163	1078.8	5.51019	0.177019	6.00155e-214	2.36485e-210
GAD1	NA	NA	NA	NA	NA	2005.88	10.245	0.3759	1.99691e-165	1.40511e-162	2005.88	10.0603	0.376742	1.39891e-159	1.62126e-156
FAM135B	NA	NA	NA	NA	NA	398.937	7.73782	0.285668	5.69885e-163	3.87168e-160	398.937	8.04157	0.285439	3.44494e-176	4.84802e-173
RNF182	NA	NA	NA	NA	NA	184.154	4.14106	0.152779	6.26263e-163	4.11288e-160	184.154	4.04049	0.152626	5.79342e-156	4.9627e-153
LAMP5	1248.93	3.10488	0.319936	5.14796e-25	1.03495e-22	1248.93	9.89079	0.366383	3.11047e-162	1.97686e-159	1248.93	6.71785	0.366893	4.55326e-76	5.40412e-74
GAP43	NA	NA	NA	NA	NA	5453.9	4.75449	0.176954	2.0624e-160	1.2698e-157	5453.9	4.74683	0.177035	8.09748e-160	1.06358e-156
DSCAML1	NA	NA	NA	NA	NA	445.121	6.63223	0.247828	2.5787e-159	1.53956e-156	445.121	4.64272	0.248968	4.33962e-79	5.81627e-77
GFAP	NA	NA	NA	NA	NA	103136	9.26007	0.346383	5.53342e-159	3.20646e-156	103136	9.24783	0.346955	1.20216e-158	1.31583e-155
PIANP	NA	NA	NA	NA	NA	2773.79	5.65321	0.212911	5.71882e-157	3.2192e-154	2773.79	4.7348	0.213089	7.71941e-111	2.57776e-108
ENSSSCG00000041138	NA	NA	NA	NA	NA	405.721	7.30572	0.275596	2.81146e-156	1.53865e-153	405.721	7.32105	0.275254	3.65527e-157	3.79032e-154
PHACTR3	NA	NA	NA	NA	NA	1132.72	5.81902	0.22	8.42792e-156	4.48775e-153	1132.72	5.21714	0.219969	1.13893e-125	5.47296e-123
TMEM178A	NA	NA	NA	NA	NA	599.657	5.32923	0.203231	3.85283e-153	1.99759e-150	599.657	3.69677	0.203987	7.07113e-75	8.00664e-73
FGFR3	NA	NA	NA	NA	NA	3030.54	6.84654	0.263836	5.61635e-150	2.83727e-147	3030.54	7.00329	0.263461	6.72554e-157	6.30984e-154
IGSF21	NA	NA	NA	NA	NA	1198.07	10.2674	0.397021	2.42232e-149	1.19311e-146	1198.07	8.70006	0.397671	5.77685e-108	1.86583e-105
GPR37L1	NA	NA	NA	NA	NA	4246.9	7.00888	0.271418	1.60482e-148	7.71174e-146	4246.9	7.20126	0.271082	9.42924e-157	8.44431e-154
NRGN	445.871	4.28396	0.256799	2.97316e-63	5.85772e-60	445.871	7.36639	0.287433	2.75283e-146	1.29134e-143	445.871	3.02502	0.291663	2.22076e-26	3.72369e-25
SLC32A1	NA	NA	NA	NA	NA	1200.99	10.0672	0.396731	7.54042e-144	3.45492e-141	1200.99	10.5303	0.397777	4.25833e-157	4.19488e-154
SLC6A7	NA	NA	NA	NA	NA	2198.48	8.79169	0.346276	1.17732e-143	5.2717e-141	2198.48	7.83515	0.346479	1.04113e-114	3.66293e-112
TUBB4A	NA	NA	NA	NA	NA	20146.1	8.1543	0.321965	6.60443e-143	2.89156e-140	20146.1	8.32905	0.322098	3.93727e-149	2.77043e-146
RGS14	2122.49	4.51465	0.261708	2.0542e-67	4.49686e-64	2122.49	6.67588	0.266387	3.82064e-140	1.6364e-137	2122.49	2.10025	0.26779	6.91275e-16	5.7442e-15
ENSSSCG00000050108	NA	NA	NA	NA	NA	871.833	10.7255	0.429182	6.03632e-140	2.53037e-137	871.833	10.0275	0.43029	1.35033e-122	5.54256e-120
ENSSSCG00000049542	NA	NA	NA	NA	NA	7094.49	7.92845	0.320987	4.32903e-136	1.77689e-133	7094.49	9.58906	0.321268	4.94438e-198	1.08238e-194
LLGL2	NA	NA	NA	NA	NA	532.561	-5.76028	0.233879	1.42379e-135	5.7248e-133	532.561	-5.82753	0.230952	1.18781e-141	8.06975e-139
ENSSSCG00000003271	NA	NA	NA	NA	NA	3538.29	8.20333	0.334143	1.73026e-134	6.8179e-132	3538.29	8.18462	0.334263	4.94215e-134	2.86383e-131
GABBR2	NA	NA	NA	NA	NA	2197.02	5.72558	0.233824	4.7617e-134	1.83951e-131	2197.02	5.74637	0.233474	6.06919e-135	3.62349e-132
ENSSSCG00000048349	NA	NA	NA	NA	NA	166.705	4.548	0.185914	1.81005e-133	6.858e-131	166.705	3.19883	0.187209	9.88006e-67	8.61314e-65
KIF21B	NA	NA	NA	NA	NA	4728.62	5.51889	0.22616	3.89389e-133	1.4475e-130	4728.62	4.21998	0.226622	6.27956e-79	8.30335e-77
MTUS2	NA	NA	NA	NA	NA	312.229	4.04449	0.16681	5.68663e-131	2.07478e-128	312.229	3.61403	0.167108	3.54107e-105	1.0111e-102
ATP6V1G2-DDX39B	NA	NA	NA	NA	NA	2370.04	5.1604	0.214603	2.63769e-129	9.44867e-127	2370.04	4.66215	0.214777	5.92412e-106	1.76844e-103
ALDOC	NA	NA	NA	NA	NA	22275.7	6.51856	0.271605	7.46165e-129	2.62517e-126	22275.7	6.79681	0.271089	6.69261e-140	4.39526e-137
ICAM5	3658.71	5.43925	0.390943	5.71228e-45	4.68931e-42	3658.71	9.72698	0.406746	4.59874e-128	1.58955e-125	3658.71	4.18125	0.412936	1.22351e-25	1.97424e-24
KIRREL3	NA	NA	NA	NA	NA	1242.4	7.04054	0.295408	4.99827e-127	1.69786e-124	1242.4	5.69024	0.295548	8.21695e-84	1.37195e-81
UBE2QL1	NA	NA	NA	NA	NA	1762.97	4.56262	0.191411	6.7587e-127	2.25695e-124	1762.97	3.52274	0.191853	1.01184e-76	1.23057e-74
ADAP1	NA	NA	NA	NA	NA	5756.92	6.40476	0.270958	4.10375e-125	1.34754e-122	5756.92	5.89994	0.27063	1.55834e-106	4.72345e-104
COL15A1	NA	NA	NA	NA	NA	1478.83	-5.60839	0.238431	5.7636e-124	1.86155e-121	1478.83	-6.29095	0.238583	2.37319e-154	1.87026e-151
ELFN2	NA	NA	NA	NA	NA	1237.34	8.01021	0.340594	1.07187e-123	3.40613e-121	1237.34	7.05318	0.340536	1.5731e-96	3.52195e-94
PLPPR1	NA	NA	NA	NA	NA	264.932	5.69087	0.244461	1.68353e-121	5.2649e-119	264.932	5.11648	0.244501	1.37301e-98	3.2989e-96
ENSSSCG00000033103	NA	NA	NA	NA	NA	1120.92	8.63843	0.373927	1.63427e-119	5.031e-117	1120.92	8.63363	0.374348	1.58861e-119	6.01901e-117
ENSSSCG00000022331	NA	NA	NA	NA	NA	1258.96	4.87579	0.211676	7.63358e-119	2.3138e-116	1258.96	3.72407	0.212241	2.08361e-70	2.00251e-68
GFOD1	NA	NA	NA	NA	NA	1187.66	3.23657	0.140917	8.46655e-118	2.52739e-115	1187.66	2.07242	0.141007	1.22893e-49	6.12974e-48
RPRML	430.877	3.71471	0.272335	1.03037e-43	7.51863e-41	430.877	6.61582	0.289492	3.78501e-117	1.11302e-114	430.877	2.83768	0.292228	2.30918e-23	3.21523e-22
PDYN	NA	NA	NA	NA	NA	1961.01	5.86727	0.257294	9.74959e-117	2.8248e-114	1961.01	6.15772	0.256702	2.72025e-128	1.37421e-125
SCN2B	NA	NA	NA	NA	NA	5399.65	5.33684	0.234147	1.41513e-116	4.0407e-114	5399.65	4.71387	0.23434	1.85636e-91	3.73203e-89
MMP17	857.838	2.67062	0.277398	2.81012e-25	5.82789e-23	857.838	6.24891	0.274203	1.43769e-116	4.04647e-114	857.838	3.47721	0.275874	7.96563e-38	2.37068e-36
MAPK13	NA	NA	NA	NA	NA	481.947	-5.15528	0.226201	1.64529e-116	4.56555e-114	481.947	-5.44878	0.225151	1.2264e-130	6.89112e-128
SLC38A11	136.165	-2.82724	0.306504	1.78234e-23	3.05354e-21	136.165	-6.53492	0.286954	2.27378e-116	6.22194e-114	136.165	-3.62449	0.221652	1.47493e-61	1.09657e-59
ENSSSCG00000024467	NA	NA	NA	NA	NA	536.387	7.91928	0.349027	2.28296e-115	6.16148e-113	536.387	6.26295	0.349344	5.05384e-73	5.3822e-71
C7	NA	NA	NA	NA	NA	1128.68	-7.85379	0.346155	2.32294e-115	6.18467e-113	1128.68	-6.29816	0.334487	3.09551e-80	4.38761e-78
GRM3	NA	NA	NA	NA	NA	731.857	10.6362	0.474519	2.42619e-113	6.37345e-111	731.857	10.3188	0.4761	9.26332e-107	2.85166e-104
MFSD4A	214.605	2.40135	0.192472	4.98168e-39	2.80426e-36	214.605	4.49599	0.200555	1.37069e-112	3.55332e-110	214.605	2.02991	0.202887	2.47011e-24	3.65635e-23
RAB33A	NA	NA	NA	NA	NA	305.558	5.02862	0.224617	1.65744e-112	4.2409e-110	305.558	4.83505	0.224622	3.34153e-104	9.27252e-102
BEAN1	NA	NA	NA	NA	NA	287.964	6.25326	0.281027	2.68476e-111	6.78143e-109	287.964	5.97443	0.280497	7.99388e-102	2.12832e-99
AK5	1810	2.25238	0.272802	1.44997e-19	1.6706e-17	1810	5.91454	0.265968	3.43483e-111	8.56622e-109	1810	3.53105	0.26712	2.58957e-41	8.81169e-40
COL3A1	NA	NA	NA	NA	NA	3992.45	-4.65081	0.209795	3.09014e-110	7.61025e-108	3992.45	-4.80297	0.2098	1.98082e-117	7.22706e-115
SUMF1	NA	NA	NA	NA	NA	1129.12	-2.19922	0.0993659	1.03125e-109	2.50836e-107	1129.12	-2.32828	0.0989243	2.89882e-123	1.26917e-120
DBX2	NA	NA	NA	NA	NA	273.216	7.75285	0.350803	1.24194e-109	2.984e-107	273.216	7.81985	0.35053	1.01047e-111	3.49268e-109
WSCD2	1096.85	2.17086	0.195311	1.3198e-31	5.09858e-29	1096.85	4.27609	0.193699	3.45147e-109	8.19287e-107	1096.85	2.02971	0.194248	2.55542e-26	4.2703e-25
BCAN	NA	NA	NA	NA	NA	7288.45	9.78263	0.444497	4.77884e-109	1.12087e-106	7288.45	8.99545	0.445547	1.18368e-92	2.45483e-90
GDF1	NA	NA	NA	NA	NA	2103.99	5.48621	0.249295	6.07562e-109	1.40826e-106	2103.99	5.43855	0.249005	5.18997e-107	1.64924e-104
ENSSSCG00000032751	NA	NA	NA	NA	NA	98.5792	-6.51478	0.297624	8.79325e-108	2.01447e-105	98.5792	-6.3041	0.265945	2.38383e-125	1.11824e-122
MLLT11	NA	NA	NA	NA	NA	4322.19	3.85095	0.175657	1.36893e-107	3.10007e-105	4322.19	3.39839	0.175988	1.87283e-84	3.20857e-82
MBP	NA	NA	NA	NA	NA	247494	7.17031	0.328349	3.51369e-107	7.86668e-105	247494	8.19578	0.32804	2.11636e-139	1.34505e-136
SGK2	NA	NA	NA	NA	NA	448.678	8.45239	0.387088	4.0623e-107	8.99275e-105	448.678	9.05512	0.387502	8.37737e-123	3.51172e-120
SHISA9	NA	NA	NA	NA	NA	183.227	7.06492	0.324284	1.03767e-106	2.27159e-104	183.227	6.842	0.323677	2.2838e-100	5.76865e-98
ENSSSCG00000028322	NA	NA	NA	NA	NA	1229.96	-3.73946	0.1713	1.1016e-106	2.38503e-104	1229.96	-4.1465	0.171538	1.25916e-130	6.89112e-128
NEUROD2	1168.29	7.65665	0.35107	1.40631e-108	1.38535e-104	1168.29	13.1799	0.617168	2.22616e-106	4.76737e-104	1168.29	5.47916	0.620807	4.74068e-20	5.31593e-19
DPYSL2	NA	NA	NA	NA	NA	9557.5	3.13846	0.144506	1.12013e-105	2.373e-103	9557.5	2.92014	0.144477	5.90462e-92	1.2118e-89
RASGRF1	NA	NA	NA	NA	NA	2091.31	7.72994	0.357726	5.86069e-105	1.22838e-102	2091.31	7.0125	0.357499	6.74538e-87	1.21924e-84
ENSSSCG00000049476	NA	NA	NA	NA	NA	186.487	8.03473	0.372106	8.43456e-105	1.74924e-102	186.487	6.97591	0.37228	1.44279e-79	1.97401e-77
PRRT1	NA	NA	NA	NA	NA	6201.11	3.73974	0.172964	1.02753e-104	2.1088e-102	6201.11	2.88705	0.173139	1.60813e-63	1.28794e-61
WNT7A	NA	NA	NA	NA	NA	206.007	7.07115	0.330397	4.23473e-103	8.51354e-101	206.007	6.77904	0.329817	4.68109e-95	1.00247e-92
ENSSSCG00000046185	NA	NA	NA	NA	NA	110.995	7.42097	0.346657	4.22224e-103	8.51354e-101	110.995	6.12881	0.347309	7.52554e-71	7.41341e-69
KHDRBS3	NA	NA	NA	NA	NA	791.928	2.70192	0.126432	1.57828e-102	3.14094e-100	NA	NA	NA	NA	NA
SHANK2	NA	NA	NA	NA	NA	1291.73	2.99829	0.141218	3.64494e-101	7.18126e-99	NA	NA	NA	NA	NA
NRG3	NA	NA	NA	NA	NA	202.349	7.86601	0.371022	3.71671e-101	7.25016e-99	202.349	7.83778	0.370786	1.14928e-100	2.94067e-98
ENSSSCG00000013052	NA	NA	NA	NA	NA	7408	2.54109	0.12035	3.54083e-100	6.83935e-98	7408	2.61207	0.120118	8.94589e-106	2.63063e-103
ARRB1	NA	NA	NA	NA	NA	6788.1	3.79049	0.179449	4.38176e-100	8.38151e-98	6788.1	3.10064	0.179728	6.52241e-68	5.84112e-66
MSANTD1	NA	NA	NA	NA	NA	246.298	6.21394	0.295807	1.38233e-99	2.61872e-97	246.298	5.31086	0.295985	2.69926e-73	2.90605e-71
SST	NA	NA	NA	NA	NA	1812.28	12.9734	0.631521	1.52739e-98	2.86596e-96	1812.28	11.6811	0.627596	2.48304e-80	3.57086e-78
ENSSSCG00000016687	NA	NA	NA	NA	NA	500.031	3.92896	0.187606	1.83242e-98	3.40588e-96	500.031	5.01901	0.187164	8.88392e-160	1.09394e-156
FRMPD3	NA	NA	NA	NA	NA	857.705	5.83829	0.280914	1.42228e-97	2.61886e-95	857.705	4.67016	0.281496	2.71227e-63	2.16344e-61
PSD2	NA	NA	NA	NA	NA	1333.08	4.36783	0.209951	2.33573e-97	4.26098e-95	1333.08	4.12205	0.210408	5.38799e-87	9.92096e-85
ADAM11	NA	NA	NA	NA	NA	2066.72	7.68689	0.37037	4.32318e-97	7.81425e-95	2066.72	6.66636	0.370165	1.1081e-73	1.21965e-71
SYNPO2L	NA	NA	NA	NA	NA	561.288	6.08742	0.296235	1.84501e-95	3.30459e-93	561.288	6.4097	0.295281	1.27252e-105	3.68693e-103
OLIG2	NA	NA	NA	NA	NA	317.006	8.89603	0.432613	1.93523e-95	3.43494e-93	317.006	8.91342	0.43341	5.96865e-96	1.29225e-93
SYTL4	NA	NA	NA	NA	NA	554.492	-6.05185	0.294911	3.2895e-95	5.78658e-93	554.492	-4.44308	0.287336	1.86189e-55	1.1357e-53
PIPOX	NA	NA	NA	NA	NA	189.111	5.33193	0.260875	1.99241e-94	3.47384e-92	189.111	5.90521	0.259676	1.22094e-115	4.37363e-113
PHACTR1	NA	NA	NA	NA	NA	3646.69	3.22035	0.157242	2.75243e-94	4.75687e-92	NA	NA	NA	NA	NA
KIF5A	NA	NA	NA	NA	NA	6892.1	5.75879	0.282097	2.90761e-94	4.98137e-92	6892.1	5.29359	0.281912	5.69773e-80	7.90539e-78
RAB6B	NA	NA	NA	NA	NA	8698.49	4.80056	0.235388	7.27088e-94	1.23492e-91	8698.49	4.42825	0.235801	3.35834e-80	4.72615e-78
ENSSSCG00000051663	NA	NA	NA	NA	NA	427.4	7.50175	0.369088	2.88323e-93	4.85516e-91	427.4	6.2503	0.369129	1.80565e-65	1.5203e-63
ENSSSCG00000009543	NA	NA	NA	NA	NA	232.451	6.69828	0.329939	3.54996e-93	5.92723e-91	232.451	5.91113	0.329713	4.73594e-73	5.07105e-71
CYTL1	NA	NA	NA	NA	NA	120.661	6.11422	0.301595	5.28643e-93	8.75238e-91	120.661	5.70921	0.301106	2.23961e-81	3.39421e-79
NTSR2	NA	NA	NA	NA	NA	785.892	10.0099	0.495848	2.05346e-92	3.37144e-90	785.892	10.2724	0.497864	3.68433e-97	8.44054e-95
GABRA5	NA	NA	NA	NA	NA	608.184	11.4402	0.569563	2.27336e-92	3.70163e-90	608.184	11.1164	0.571338	3.49315e-87	6.49265e-85
OPALIN	NA	NA	NA	NA	NA	7694.03	7.1551	0.354171	3.15338e-92	5.09246e-90	7694.03	7.86232	0.35367	5.53418e-111	1.8799e-108
KRT8	NA	NA	NA	NA	NA	1690.9	-10.1282	0.502671	4.02069e-92	6.4403e-90	1690.9	-9.02723	0.479936	5.98469e-81	8.79928e-79
KCNJ9	NA	NA	NA	NA	NA	1247.9	5.9805	0.296829	6.52789e-92	1.0372e-89	1247.9	5.26884	0.296758	7.64561e-72	7.88658e-70
DRAXIN	362.534	3.82906	0.33394	1.06216e-31	4.18535e-29	362.534	7.28208	0.361181	7.45343e-92	1.17478e-89	362.534	3.36488	0.366639	1.97764e-21	2.43815e-20
DDN	6158.96	5.60377	0.47517	3.74837e-33	1.67842e-30	6158.96	9.74767	0.485729	2.82405e-91	4.41582e-89	6158.96	3.97498	0.496001	3.32434e-17	3.03785e-16
TPGS2	NA	NA	NA	NA	NA	621.335	2.3362	0.116233	4.61854e-91	7.16493e-89	621.335	2.05937	0.115934	2.54693e-71	2.58658e-69
ENSSSCG00000006621	NA	NA	NA	NA	NA	832.666	-3.72538	0.18518	4.7084e-91	7.24726e-89	832.666	-4.36348	0.185829	1.90048e-123	8.50984e-121
TRAM2	NA	NA	NA	NA	NA	626.452	-3.30858	0.16475	9.29648e-91	1.41984e-88	626.452	-3.89732	0.165228	1.56933e-124	7.19044e-122
PADI1	375.463	2.27999	0.252459	1.41313e-22	2.20964e-20	375.463	11.1589	0.56098	1.85111e-90	2.80542e-88	375.463	8.79914	0.562151	3.79737e-57	2.49386e-55
PEA15	NA	NA	NA	NA	NA	24638.2	3.21999	0.160708	2.25981e-90	3.39869e-88	24638.2	2.99177	0.160732	1.73926e-78	2.2544e-76
ENSSSCG00000040342	NA	NA	NA	NA	NA	808.057	5.49396	0.276026	9.2624e-90	1.38248e-87	808.057	5.05983	0.276009	1.93742e-76	2.3275e-74
ENSSSCG00000004404	NA	NA	NA	NA	NA	1144.9	4.13886	0.207416	9.87198e-90	1.46239e-87	1144.9	2.14871	0.207758	7.68286e-26	1.25616e-24
ENSSSCG00000042919	NA	NA	NA	NA	NA	249.949	4.98316	0.250328	1.18046e-89	1.73563e-87	249.949	4.60824	0.250634	5.48434e-77	6.75328e-75
CACNG2	NA	NA	NA	NA	NA	77.1176	6.02882	0.304498	7.07379e-89	1.03235e-86	77.1176	6.04622	0.30317	1.20055e-89	2.3419e-87
KCNJ4	485.628	3.63833	0.353675	1.89825e-26	4.34877e-24	485.628	7.30556	0.370391	4.74943e-88	6.88039e-86	485.628	3.57151	0.375613	7.19142e-23	9.75794e-22
NR5A1	3678.17	-3.41217	0.612089	7.80398e-11	2.75545e-09	3678.17	-10.9268	0.558388	1.59944e-87	2.30016e-85	3678.17	-7.31533	0.532655	2.94523e-44	1.16054e-42
CNNM1	NA	NA	NA	NA	NA	1490.07	2.67124	0.136449	1.51235e-86	2.15916e-84	1490.07	2.40915	0.136123	6.52615e-71	6.46122e-69
C1QL2	457.034	2.58737	0.390032	1.88551e-14	1.14302e-12	457.034	7.62221	0.391144	5.37991e-86	7.57107e-84	457.034	4.85672	0.394516	2.81626e-36	7.80392e-35
ELFN1	NA	NA	NA	NA	NA	141.058	4.43407	0.227628	9.00918e-86	1.25886e-83	141.058	2.83364	0.229199	3.56203e-36	9.74709e-35
NUAK1	NA	NA	NA	NA	NA	1421.2	2.62368	0.134732	1.12813e-85	1.56524e-83	1421.2	2.09928	0.134466	1.10889e-55	6.84871e-54
WNT7B	NA	NA	NA	NA	NA	815.74	7.23784	0.372338	1.24948e-85	1.72148e-83	815.74	7.12579	0.371685	3.53829e-83	5.76127e-81
TBR1	245.346	5.29758	0.337468	1.95569e-56	2.96393e-53	245.346	9.13892	0.470991	2.11773e-85	2.89747e-83	245.346	3.7449	0.486977	4.90394e-16	4.11488e-15
GPR37	NA	NA	NA	NA	NA	1960.6	4.76711	0.246423	8.91223e-85	1.21096e-82	1960.6	4.99392	0.24646	1.12356e-92	2.35492e-90
AGTR1	210.469	-2.75457	0.347705	1.31777e-18	1.36407e-16	210.469	-6.26635	0.324751	1.42621e-84	1.92461e-82	210.469	-3.38027	0.296187	1.58659e-31	3.44263e-30
PLP1	NA	NA	NA	NA	NA	51965.2	8.04935	0.416754	1.59564e-84	2.13859e-82	51965.2	10.0317	0.417617	5.56602e-130	2.96383e-127
SLC24A3	NA	NA	NA	NA	NA	5340.51	5.995	0.311724	4.67744e-84	6.22668e-82	5340.51	6.53571	0.310673	2.11798e-99	5.15166e-97
TREM2	NA	NA	NA	NA	NA	589.785	4.87276	0.253505	8.84394e-84	1.16942e-81	589.785	4.39868	0.254035	1.08085e-68	9.95088e-67
NPY5R	NA	NA	NA	NA	NA	71.2817	4.23621	0.220192	1.15883e-83	1.52208e-81	71.2817	3.20265	0.221954	1.79609e-48	8.5475e-47
ZBTB18	NA	NA	NA	NA	NA	855.789	3.43862	0.178717	1.54969e-83	2.02199e-81	NA	NA	NA	NA	NA
HEPACAM	NA	NA	NA	NA	NA	5258.06	7.17976	0.374378	1.91824e-83	2.48639e-81	5258.06	7.0387	0.373693	2.23957e-80	3.24442e-78
ARX	159.113	2.18408	0.235027	1.84705e-23	3.13711e-21	159.113	8.78817	0.45831	2.0368e-83	2.62281e-81	159.113	6.51816	0.459829	8.56227e-47	3.74875e-45
P3H2	NA	NA	NA	NA	NA	405.462	-3.13748	0.163443	3.22227e-83	4.12241e-81	405.462	-3.11193	0.162347	4.024e-83	6.49843e-81
ENSSSCG00000046848	NA	NA	NA	NA	NA	544.439	6.03022	0.315419	4.17311e-83	5.30442e-81	544.439	4.94815	0.315912	1.04617e-56	6.73584e-55
PHYHIPL	NA	NA	NA	NA	NA	855.685	2.99173	0.156178	6.39859e-83	8.08109e-81	855.685	3.65621	0.15591	4.45018e-123	1.90603e-120
KCNH3	1392.5	5.86571	0.269792	5.97077e-106	2.9409e-102	1392.5	5.16848	0.270603	7.31139e-83	9.1751e-81	NA	NA	NA	NA	NA
C10orf90	NA	NA	NA	NA	NA	272.474	8.17242	0.427959	1.05581e-82	1.31655e-80	272.474	8.8806	0.428228	1.7504e-97	4.10551e-95
STMN4	NA	NA	NA	NA	NA	3011.87	5.5066	0.289739	3.76579e-82	4.66627e-80	3011.87	5.41701	0.289345	1.75677e-79	2.38703e-77
CREB3L2	NA	NA	NA	NA	NA	1771.35	-2.42278	0.127228	4.53373e-82	5.58273e-80	1771.35	-2.09979	0.126592	1.59911e-62	1.23551e-60
ENSSSCG00000048903	NA	NA	NA	NA	NA	203.769	8.50715	0.448039	7.9984e-82	9.78786e-80	203.769	8.33856	0.448492	7.29159e-79	9.57726e-77
ENSSSCG00000027970	NA	NA	NA	NA	NA	2498.62	5.19754	0.274058	9.4016e-82	1.1434e-79	2498.62	3.38975	0.275012	2.85099e-36	7.88907e-35
FSHB	2297.96	-21.3432	1.62762	3.83205e-40	2.22056e-37	2297.96	-31.2738	1.6379	1.03753e-81	1.25407e-79	2297.96	-8.18906	1.52078	8.12749e-10	4.0621e-09
SNCA	NA	NA	NA	NA	NA	1677.76	4.56339	0.240487	1.31355e-81	1.57803e-79	1677.76	2.43913	0.240591	5.18327e-25	7.97819e-24
SLC2A5	NA	NA	NA	NA	NA	306.788	4.2937	0.226121	1.33057e-81	1.58878e-79	306.788	4.6175	0.226156	3.83904e-94	8.13298e-92
PDIA2	NA	NA	NA	NA	NA	441.051	5.69203	0.300837	1.80651e-81	2.14409e-79	441.051	5.32316	0.300548	1.70545e-71	1.74097e-69
HAPLN2	NA	NA	NA	NA	NA	1277.09	9.54897	0.505395	2.93089e-81	3.45775e-79	1277.09	10.8314	0.507696	9.12614e-104	2.49727e-101
KCNS2	NA	NA	NA	NA	NA	177.068	8.01354	0.425023	1.05718e-80	1.2398e-78	177.068	8.09649	0.424914	1.52083e-82	2.37805e-80
PAQR6	NA	NA	NA	NA	NA	3246.27	5.92814	0.315479	2.0761e-80	2.42032e-78	3246.27	6.55002	0.314338	1.39608e-97	3.31393e-95
MYT1L	NA	NA	NA	NA	NA	914.533	3.0947	0.164142	2.15572e-80	2.49835e-78	NA	NA	NA	NA	NA
SLC14A1	NA	NA	NA	NA	NA	657.353	8.5456	0.454321	2.30196e-80	2.65224e-78	657.353	8.89153	0.45514	5.97017e-87	1.08911e-84
CELF5	NA	NA	NA	NA	NA	911.28	4.86312	0.258896	3.72479e-80	4.26662e-78	911.28	3.18262	0.259739	8.80975e-36	2.36793e-34
ENSSSCG00000003920	NA	NA	NA	NA	NA	383.278	5.63427	0.300992	8.20689e-80	9.34637e-78	383.278	5.47326	0.300472	2.12983e-75	2.46834e-73
GPR17	NA	NA	NA	NA	NA	2397.64	8.47716	0.453747	2.54526e-79	2.88199e-77	2397.64	8.39837	0.454316	4.97741e-78	6.36785e-76
HPCA	9152.37	4.33784	0.417991	4.0106e-26	8.87831e-24	9152.37	7.82632	0.420496	9.90607e-79	1.11525e-76	9152.37	3.35495	0.426345	1.62758e-16	1.41574e-15
THPO	NA	NA	NA	NA	NA	120.139	3.50063	0.187759	1.29561e-78	1.45035e-76	NA	NA	NA	NA	NA
APBB1IP	NA	NA	NA	NA	NA	435.431	2.46189	0.132266	1.50314e-78	1.67316e-76	435.431	2.6457	0.13162	8.16804e-91	1.60927e-88
SLC1A3	NA	NA	NA	NA	NA	4336.01	7.68505	0.413472	1.56879e-78	1.73642e-76	4336.01	7.62656	0.413145	1.67559e-77	2.11618e-75
POU3F3	NA	NA	NA	NA	NA	193.146	9.5976	0.517252	1.64393e-78	1.80942e-76	193.146	8.98862	0.51895	3.20875e-69	3.01042e-67
PLLP	NA	NA	NA	NA	NA	5721.89	5.73432	0.309635	3.34402e-78	3.66022e-76	5721.89	6.37702	0.308532	4.75733e-96	1.05313e-93
STUM	959.808	2.71767	0.370056	1.16261e-16	9.45267e-15	959.808	6.51945	0.352877	8.66502e-78	9.43195e-76	959.808	3.63805	0.356012	5.7527e-26	9.44497e-25
NRIP2	NA	NA	NA	NA	NA	268.413	5.40645	0.293391	2.01344e-77	2.1796e-75	268.413	5.28188	0.293002	5.85065e-74	6.47581e-72
TMEM271	NA	NA	NA	NA	NA	198.602	6.00379	0.32604	2.3525e-77	2.53273e-75	198.602	4.34309	0.328079	1.5528e-41	5.31132e-40
NECAB3	NA	NA	NA	NA	NA	522.414	3.49279	0.189189	3.84467e-77	4.11672e-75	522.414	2.21874	0.189405	1.81936e-32	4.10596e-31
ENSSSCG00000035828	NA	NA	NA	NA	NA	3435.12	3.64747	0.197572	3.86806e-77	4.11938e-75	3435.12	3.15272	0.197925	2.25311e-58	1.52546e-56
IFITM5	307.31	2.15897	0.367833	7.52011e-12	3.24204e-10	307.31	11.1882	0.612689	6.03581e-77	6.39341e-75	307.31	8.83756	0.61409	6.64254e-49	3.23139e-47
ZNF831	150.926	4.34183	0.2848	2.99218e-53	3.46776e-50	150.926	5.58762	0.304312	6.3962e-77	6.73893e-75	NA	NA	NA	NA	NA
DAP	NA	NA	NA	NA	NA	2262.51	-2.83816	0.154305	9.98903e-77	1.04683e-74	2262.51	-2.79666	0.153894	7.76218e-75	8.68923e-73
IGSF11	NA	NA	NA	NA	NA	1013.04	3.25238	0.177072	2.04569e-76	2.1325e-74	1013.04	3.24943	0.177128	1.8086e-76	2.18607e-74
AJAP1	NA	NA	NA	NA	NA	462.924	7.21928	0.395065	4.56083e-76	4.72934e-74	462.924	5.92378	0.3952	5.53292e-52	2.98656e-50
MSX1	NA	NA	NA	NA	NA	753.277	-6.22613	0.341214	5.29096e-76	5.45772e-74	753.277	-6.87846	0.341204	1.40818e-91	2.86021e-89
FAM168A	NA	NA	NA	NA	NA	4400.68	2.16612	0.119134	4.94285e-75	5.0458e-73	NA	NA	NA	NA	NA
QPCT	NA	NA	NA	NA	NA	2162.53	-5.81957	0.321201	5.30363e-75	5.3862e-73	2162.53	-4.0833	0.320907	1.26163e-38	3.91442e-37
ISLR2	613.602	2.45324	0.248784	3.01589e-26	6.75216e-24	613.602	4.41726	0.243163	5.36175e-75	5.41729e-73	NA	NA	NA	NA	NA
KCNV1	365.501	5.32178	0.366977	1.43467e-48	1.34599e-45	365.501	7.00846	0.386881	7.63033e-75	7.67004e-73	NA	NA	NA	NA	NA
RNASE1	NA	NA	NA	NA	NA	2545.76	6.02422	0.333186	1.05716e-74	1.05726e-72	2545.76	4.88882	0.333754	5.13574e-50	2.61458e-48
SMAP2	NA	NA	NA	NA	NA	4074.56	2.44397	0.135225	3.09984e-74	3.0845e-72	NA	NA	NA	NA	NA
RASL10A	109.481	4.01552	0.275675	5.07383e-49	4.99823e-46	109.481	8.22711	0.456284	4.28404e-74	4.24141e-72	109.481	4.15599	0.4699	2.64726e-20	3.0183e-19
SYT1	NA	NA	NA	NA	NA	3057.92	4.69958	0.260777	5.60616e-74	5.52263e-72	3057.92	4.50055	0.261301	5.4602e-68	4.91219e-66
TFPI2	NA	NA	NA	NA	NA	617.472	-6.52367	0.362712	6.65015e-74	6.51847e-72	617.472	-4.50758	0.355325	2.16134e-38	6.61223e-37
ENSSSCG00000006452	NA	NA	NA	NA	NA	171.294	2.72315	0.151219	1.06501e-73	1.03875e-71	171.294	2.63141	0.150471	2.03868e-69	1.92182e-67
TMEM88B	NA	NA	NA	NA	NA	1256.89	7.02537	0.391103	1.20699e-73	1.17143e-71	1256.89	7.68344	0.390186	9.38441e-88	1.76087e-85
ENSSSCG00000045249	223.566	2.00033	0.298634	7.25904e-14	4.14544e-12	223.566	5.54413	0.309052	1.41429e-73	1.3659e-71	223.566	3.36329	0.311349	1.50025e-28	2.79376e-27
ENSSSCG00000026140	NA	NA	NA	NA	NA	22178.5	4.16142	0.231388	1.80149e-73	1.73136e-71	22178.5	3.96416	0.232115	6.39134e-67	5.62152e-65
OPCML	NA	NA	NA	NA	NA	1009.54	5.59254	0.312076	1.95385e-73	1.86868e-71	1009.54	5.25439	0.31182	4.91798e-65	4.07118e-63
SCRG1	NA	NA	NA	NA	NA	441.11	5.08381	0.283841	2.97701e-73	2.83348e-71	441.11	5.8698	0.282838	7.70988e-97	1.74598e-94
FIBCD1	1554.59	5.42778	0.528929	1.05529e-25	2.25992e-23	1554.59	12.7738	0.729181	3.88286e-73	3.67789e-71	1554.59	7.21635	0.720309	5.51964e-25	8.48931e-24
CNTNAP1	NA	NA	NA	NA	NA	5654	4.57296	0.255234	4.18234e-73	3.9426e-71	5654	4.27819	0.255925	2.89976e-64	2.35108e-62
SLC12A5	NA	NA	NA	NA	NA	5474.47	4.34678	0.242555	4.82815e-73	4.52972e-71	5474.47	4.14252	0.243276	1.47509e-66	1.26357e-64
TRPV4	NA	NA	NA	NA	NA	57.361	-6.6481	0.371961	5.27319e-73	4.92381e-71	57.361	-6.92477	0.35641	2.69324e-85	4.69577e-83
B3GAT1	NA	NA	NA	NA	NA	8954.51	4.38064	0.244573	5.53767e-73	5.14637e-71	8954.51	3.21835	0.245281	1.30164e-40	4.34659e-39
SMOC1	NA	NA	NA	NA	NA	1419.61	4.4281	0.247867	1.22006e-72	1.12852e-70	1419.61	4.51134	0.248347	3.01664e-75	3.45546e-73
MAP2K4	NA	NA	NA	NA	NA	1407.49	2.07509	0.11646	3.89786e-72	3.57189e-70	1407.49	2.12743	0.116116	1.03234e-75	1.21791e-73
ESYT3	NA	NA	NA	NA	NA	162.446	3.42754	0.192256	3.88204e-72	3.57189e-70	162.446	3.00743	0.192414	3.09541e-56	1.95467e-54
CHGB	NA	NA	NA	NA	NA	85047	-4.52054	0.254086	4.15456e-72	3.78949e-70	85047	-5.595	0.253853	7.10341e-109	2.33252e-106
MOG	NA	NA	NA	NA	NA	6250.32	8.62222	0.485677	5.78295e-72	5.25049e-70	6250.32	9.26425	0.487033	8.21475e-83	1.31583e-80
ADCY8	NA	NA	NA	NA	NA	558.791	3.43989	0.193304	6.98225e-72	6.31029e-70	558.791	3.88234	0.193382	3.65056e-91	7.26499e-89
SOX8	NA	NA	NA	NA	NA	2369.65	4.58481	0.259442	3.27502e-71	2.94633e-69	2369.65	4.82211	0.259701	2.12569e-78	2.73728e-76
KCNK4	NA	NA	NA	NA	NA	163.066	9.86109	0.560864	6.04755e-71	5.39135e-69	163.066	8.06537	0.562472	3.12203e-48	1.46802e-46
CTSC	NA	NA	NA	NA	NA	1885.78	-5.6208	0.319525	6.84704e-71	6.07659e-69	1885.78	-4.45783	0.318944	6.52036e-46	2.76862e-44
TF	NA	NA	NA	NA	NA	14428.7	6.48397	0.369149	1.19631e-70	1.05694e-68	14428.7	7.75424	0.36791	4.57659e-100	1.14137e-97
FABP3	NA	NA	NA	NA	NA	571.953	3.28493	0.186354	1.31126e-70	1.15332e-68	571.953	3.14329	0.186404	4.8173e-65	4.00466e-63
SLC52A3	NA	NA	NA	NA	NA	276.632	4.72279	0.268591	1.36743e-70	1.19268e-68	276.632	4.88206	0.268573	2.91572e-75	3.35939e-73
SYNPR	NA	NA	NA	NA	NA	585.233	7.41411	0.421859	1.36811e-70	1.19268e-68	585.233	5.7492	0.422599	2.21785e-43	8.32308e-42
SEC61A2	NA	NA	NA	NA	NA	3497.54	2.35877	0.134015	1.48614e-70	1.28987e-68	3497.54	2.07033	0.133663	7.5757e-55	4.46875e-53
RGS8	NA	NA	NA	NA	NA	3078.2	6.788	0.386712	1.63302e-70	1.41113e-68	3078.2	8.90316	0.385954	1.06087e-119	4.18026e-117
CMTM5	NA	NA	NA	NA	NA	1242.27	6.41329	0.365543	1.66473e-70	1.43225e-68	1242.27	6.95756	0.364128	1.32524e-82	2.10564e-80
MAS1	148.817	8.98986	0.458981	3.88747e-92	1.27652e-88	148.817	9.90518	0.565369	1.73775e-70	1.48857e-68	NA	NA	NA	NA	NA
ENSSSCG00000042949	NA	NA	NA	NA	NA	244.332	5.67345	0.324046	2.91987e-70	2.49036e-68	244.332	6.83807	0.321997	2.84944e-101	7.38679e-99
ADGRB2	NA	NA	NA	NA	NA	4680.36	4.17969	0.238156	4.08094e-70	3.46563e-68	4680.36	2.08804	0.238528	3.37601e-19	3.57219e-18
NKX6-2	NA	NA	NA	NA	NA	403.422	7.84254	0.448488	6.92021e-70	5.85159e-68	403.422	8.33469	0.448415	8.09985e-79	1.05684e-76
ADORA2B	NA	NA	NA	NA	NA	1200.03	4.03093	0.230171	8.83043e-70	7.43492e-68	1200.03	3.72734	0.230925	4.32802e-60	3.12347e-58
COL1A2	NA	NA	NA	NA	NA	4600.17	-2.67632	0.152934	8.88904e-70	7.45242e-68	4600.17	-2.94713	0.152635	3.37592e-84	5.73383e-82
STXBP2	NA	NA	NA	NA	NA	294.919	-4.37775	0.250761	1.73154e-69	1.43945e-67	294.919	-4.87113	0.251329	4.1656e-85	7.19918e-83
ZDHHC22	1608.84	-2.11074	0.39684	2.328e-10	7.48226e-09	1608.84	7.03559	0.404439	2.80897e-69	2.31733e-67	1608.84	9.38791	0.403962	1.16848e-121	4.69823e-119
ENSSSCG00000029291	NA	NA	NA	NA	NA	299.248	4.65334	0.267202	2.81109e-69	2.31733e-67	299.248	5.71783	0.266174	1.47449e-103	3.97951e-101
NRXN3	NA	NA	NA	NA	NA	198.592	6.77073	0.389495	3.17512e-69	2.60651e-67	198.592	7.24603	0.387936	3.79658e-79	5.12331e-77
ETNPPL	NA	NA	NA	NA	NA	386.364	8.66003	0.498968	6.19741e-69	5.06645e-67	386.364	9.41381	0.500367	3.61725e-81	5.35842e-79
NTRK3	NA	NA	NA	NA	NA	1045.45	2.4713	0.142348	9.72434e-69	7.9169e-67	NA	NA	NA	NA	NA
ARNT2	NA	NA	NA	NA	NA	7206.87	3.85921	0.222051	9.99178e-69	8.10116e-67	7206.87	2.82967	0.222363	3.70382e-38	1.1175e-36
PLXNB3	NA	NA	NA	NA	NA	861.624	5.45737	0.315386	1.09968e-68	8.87945e-67	861.624	5.99033	0.314253	3.58193e-82	5.47063e-80
OLIG1	NA	NA	NA	NA	NA	6166.14	8.49289	0.490857	1.64631e-68	1.3239e-66	6166.14	8.91977	0.491954	1.90838e-75	2.22479e-73
NCAM1	NA	NA	NA	NA	NA	8714.48	2.68535	0.154959	1.75054e-68	1.40199e-66	8714.48	2.78242	0.154624	1.99428e-73	2.18285e-71
ENSSSCG00000016990	NA	NA	NA	NA	NA	1011.53	-2.82221	0.162826	1.77e-68	1.41184e-66	1011.53	-2.48692	0.161859	3.87816e-54	2.26057e-52
ENSSSCG00000038192	NA	NA	NA	NA	NA	273.466	4.36566	0.252223	2.35841e-68	1.8736e-66	273.466	3.40433	0.253345	1.55272e-42	5.59264e-41
EMX1	52.5398	7.06054	0.380469	4.93987e-79	1.39036e-75	52.5398	9.49384	0.550269	2.47424e-68	1.95773e-66	52.5398	2.16293	0.65591	8.86332e-05	0.000248506
SEPTIN3	NA	NA	NA	NA	NA	4078	4.63334	0.268592	5.01589e-68	3.95293e-66	4078	3.42263	0.269581	2.60577e-38	7.93493e-37
ZNF488	NA	NA	NA	NA	NA	62.004	5.29958	0.30804	6.62426e-68	5.19965e-66	62.004	5.83032	0.305634	2.60899e-82	4.0158e-80
RBFOX3	NA	NA	NA	NA	NA	716.484	6.69501	0.389129	6.79485e-68	5.29139e-66	716.484	5.4511	0.389477	8.48401e-46	3.58695e-44
NPAS1	NA	NA	NA	NA	NA	106.17	5.40896	0.314476	6.77336e-68	5.29139e-66	106.17	3.73649	0.317277	1.69404e-33	4.06035e-32
COL4A4	NA	NA	NA	NA	NA	149.938	-2.99989	0.174024	1.01003e-67	7.83448e-66	149.938	-2.69881	0.169846	7.80212e-58	5.19315e-56
KRT27	377.016	7.2906	0.46819	3.40354e-57	5.58805e-54	377.016	10.0189	0.584651	1.22632e-67	9.4749e-66	377.016	2.47383	0.615825	4.93717e-06	1.64311e-05
MMEL1	NA	NA	NA	NA	NA	108.914	6.12542	0.356944	1.2354e-67	9.50778e-66	108.914	6.8169	0.354545	1.41245e-83	2.3385e-81
CRACDL	1253.54	5.89112	0.32796	2.60216e-73	6.40848e-70	1253.54	5.67341	0.330778	1.43565e-67	1.10059e-65	NA	NA	NA	NA	NA
FAM162B	NA	NA	NA	NA	NA	73.3893	-5.04157	0.293679	1.48654e-67	1.13519e-65	73.3893	-4.9551	0.28071	3.86172e-71	3.88181e-69
GPC6	305.288	-2.10126	0.356196	8.01854e-12	3.44186e-10	305.288	-5.78307	0.337401	1.72998e-67	1.31599e-65	305.288	-3.45637	0.325763	1.09283e-27	1.93972e-26
KCNK10	NA	NA	NA	NA	NA	187.588	5.94214	0.346727	1.7954e-67	1.3605e-65	187.588	6.49552	0.344836	2.6604e-80	3.7982e-78
LARP6	NA	NA	NA	NA	NA	802.271	3.01798	0.175428	1.86637e-67	1.40886e-65	802.271	2.92169	0.175216	1.53133e-63	1.23144e-61
GAS7	NA	NA	NA	NA	NA	4575.6	3.74892	0.21781	1.92124e-67	1.44474e-65	4575.6	2.64235	0.217947	8.80122e-35	2.24613e-33
CASZ1	NA	NA	NA	NA	NA	114.793	-4.80039	0.279816	2.20952e-67	1.65521e-65	114.793	-4.01659	0.266542	7.58763e-53	4.25902e-51
SAPCD2	NA	NA	NA	NA	NA	265.587	4.63446	0.270149	2.593e-67	1.93513e-65	265.587	4.0988	0.271113	3.55821e-53	2.032e-51
CAMK2G	NA	NA	NA	NA	NA	3036.32	2.44173	0.142339	3.49267e-67	2.5967e-65	3036.32	2.09654	0.141937	4.1252e-50	2.10556e-48
DERL3	NA	NA	NA	NA	NA	165.347	-3.87576	0.226047	5.70028e-67	4.22206e-65	165.347	-4.23396	0.226032	7.95257e-80	1.09567e-77
OTOS	NA	NA	NA	NA	NA	205.395	4.22217	0.246905	9.78343e-67	7.21922e-65	205.395	3.25734	0.248024	1.06051e-40	3.55949e-39
GRM1	NA	NA	NA	NA	NA	207.657	8.63535	0.506123	9.97829e-67	7.33553e-65	207.657	8.93993	0.507219	1.62522e-71	1.66771e-69
DACT2	NA	NA	NA	NA	NA	124.625	6.74968	0.396845	2.02764e-66	1.47958e-64	124.625	5.67962	0.397114	1.22811e-47	5.65332e-46
GJB6	NA	NA	NA	NA	NA	467.145	6.7393	0.396262	2.06036e-66	1.4979e-64	467.145	7.22383	0.394805	4.51207e-76	5.38768e-74
ENSSSCG00000039071	NA	NA	NA	NA	NA	1181.9	-2.96508	0.173805	2.1333e-66	1.54523e-64	1181.9	-2.74176	0.173114	1.67658e-57	1.11219e-55
EXOC3L2	NA	NA	NA	NA	NA	240.283	-5.41122	0.318504	2.5006e-66	1.80465e-64	240.283	-4.99848	0.311755	2.98813e-59	2.09509e-57
ICAM2	NA	NA	NA	NA	NA	1956.35	-3.33947	0.195903	3.25473e-66	2.34032e-64	1956.35	-3.34439	0.195959	1.18348e-66	1.02717e-64
SERPINE2	NA	NA	NA	NA	NA	1160.42	2.60546	0.153103	3.66992e-66	2.62926e-64	1160.42	2.29197	0.152619	9.37913e-52	5.00779e-50
HSD17B6	NA	NA	NA	NA	NA	589.859	6.25298	0.368998	5.01132e-66	3.57728e-64	589.859	6.95523	0.36729	3.44596e-81	5.18262e-79
RHCE	NA	NA	NA	NA	NA	53.1367	4.29822	0.252954	5.83208e-66	4.14815e-64	53.1367	4.30876	0.25268	9.87003e-67	8.61314e-65
NTSR1	NA	NA	NA	NA	NA	318.243	9.54719	0.563889	5.95625e-66	4.22123e-64	318.243	8.58647	0.565667	7.21519e-54	4.18099e-52
ARHGAP22	NA	NA	NA	NA	NA	460.783	3.79714	0.223315	6.75097e-66	4.7673e-64	460.783	2.10399	0.22397	9.6386e-22	1.21575e-20
IGFBP5	NA	NA	NA	NA	NA	9506.88	-4.39153	0.258826	8.18613e-66	5.76011e-64	9506.88	-4.27163	0.259535	2.11456e-62	1.62738e-60
ENSSSCG00000013027	NA	NA	NA	NA	NA	102.554	10.0676	0.59702	1.23666e-65	8.67068e-64	102.554	8.26104	0.599252	6.39482e-45	2.61392e-43
ENSSSCG00000038048	NA	NA	NA	NA	NA	1138.09	4.26209	0.251646	1.54097e-65	1.0766e-63	1138.09	2.89555	0.252233	1.31991e-31	2.87982e-30
B4GALNT1	NA	NA	NA	NA	NA	1540.88	4.79616	0.284466	3.42442e-65	2.38403e-63	1540.88	4.12712	0.285475	6.56148e-49	3.19986e-47
ENSSSCG00000003079	NA	NA	NA	NA	NA	736.65	-2.49946	0.148327	6.16189e-65	4.2747e-63	736.65	-2.59678	0.147548	2.98625e-70	2.85607e-68
THY1	NA	NA	NA	NA	NA	12891	4.69099	0.279588	1.50561e-64	1.03719e-62	12891	4.20006	0.280515	3.20669e-52	1.75009e-50
GRIN2B	NA	NA	NA	NA	NA	42.3843	5.4822	0.327579	1.79003e-64	1.22882e-62	42.3843	5.04964	0.327584	5.34948e-55	3.17456e-53
RNF165	NA	NA	NA	NA	NA	56.3968	4.08276	0.243215	2.26433e-64	1.54902e-62	56.3968	2.76345	0.245715	2.2744e-30	4.66772e-29
VSTM2B	NA	NA	NA	NA	NA	283.126	7.23599	0.43249	2.61743e-64	1.78438e-62	283.126	7.13948	0.431436	8.85659e-63	6.92431e-61
LMTK3	NA	NA	NA	NA	NA	2837.01	3.95298	0.235619	2.9037e-64	1.97271e-62	2837.01	3.16334	0.236286	3.97644e-42	1.4015e-40
ENSSSCG00000009754	NA	NA	NA	NA	NA	351.406	5.12202	0.306916	4.73751e-64	3.20751e-62	351.406	4.91973	0.307019	3.29992e-59	2.3055e-57
GPX3	NA	NA	NA	NA	NA	18814.6	-6.77378	0.406651	7.64989e-64	5.16158e-62	18814.6	-4.9479	0.408161	2.98631e-35	7.81358e-34
ENSSSCG00000022345	NA	NA	NA	NA	NA	3234.16	3.2437	0.194054	8.53151e-64	5.73678e-62	3234.16	2.3155	0.193822	1.07574e-33	2.62304e-32
ATP10B	NA	NA	NA	NA	NA	188.463	6.33891	0.3809	8.58165e-64	5.75087e-62	188.463	7.36171	0.378647	1.6161e-85	2.84289e-83
FAM167B	NA	NA	NA	NA	NA	162.157	-7.12935	0.428036	8.88895e-64	5.93661e-62	162.157	-6.97777	0.408699	1.38551e-66	1.19202e-64
PNOC	NA	NA	NA	NA	NA	202.958	6.4876	0.390207	1.16943e-63	7.78385e-62	202.958	7.70504	0.388042	3.5383e-89	6.83447e-87
LTC4S	NA	NA	NA	NA	NA	193.108	4.07764	0.244488	1.40008e-63	9.28766e-62	193.108	4.35776	0.244696	1.79009e-72	1.86605e-70
ENSSSCG00000050015	NA	NA	NA	NA	NA	36.2694	4.60231	0.27652	1.56354e-63	1.03372e-61	36.2694	3.75163	0.278934	1.00345e-42	3.65433e-41
CYP46A1	NA	NA	NA	NA	NA	3862.03	6.94524	0.418326	2.03796e-63	1.34288e-61	3862.03	5.81009	0.418188	4.20094e-45	1.72072e-43
NCDN	NA	NA	NA	NA	NA	21741.2	4.81596	0.28985	2.05699e-63	1.3509e-61	21741.2	4.13139	0.29089	2.55942e-47	1.15921e-45
ENSSSCG00000048831	NA	NA	NA	NA	NA	64.9659	5.46916	0.329838	2.36639e-63	1.54892e-61	64.9659	5.23826	0.329269	2.56319e-58	1.72945e-56
GATM	NA	NA	NA	NA	NA	526.009	3.55529	0.213435	2.43093e-63	1.5859e-61	526.009	4.07328	0.213634	1.39465e-82	2.19819e-80
CAMK1D	NA	NA	NA	NA	NA	161.172	3.92428	0.235822	2.89207e-63	1.88051e-61	161.172	2.9697	0.236758	3.1036e-37	9.00547e-36
SLC7A10	NA	NA	NA	NA	NA	521.32	5.95123	0.359932	4.81068e-63	3.11777e-61	521.32	6.59545	0.358135	6.69296e-77	8.19036e-75
SV2B	NA	NA	NA	NA	NA	831.886	7.27235	0.439914	7.39715e-63	4.77832e-61	831.886	7.16998	0.438915	2.89214e-61	2.14214e-59
TSHB	598.461	-19.4135	1.77064	1.09073e-28	3.31509e-26	598.461	-29.5325	1.77396	1.24815e-62	8.03629e-61	598.461	-8.06649	1.66861	1.30694e-08	5.79028e-08
PDXP	NA	NA	NA	NA	NA	2189.8	4.38646	0.26581	2.01798e-62	1.29506e-60	2189.8	3.31954	0.266806	7.22352e-37	2.06857e-35
ASIC2	NA	NA	NA	NA	NA	792.052	5.57769	0.339127	2.11322e-62	1.35177e-60	792.052	4.89971	0.339469	1.18489e-48	5.67996e-47
PROSER2	NA	NA	NA	NA	NA	153.717	-2.84344	0.172308	2.37148e-62	1.51207e-60	153.717	-2.1376	0.166791	2.36617e-38	7.21644e-37
EDDM13	54.3611	2.48065	0.188034	4.02261e-43	2.83048e-40	54.3611	8.79793	0.534587	2.43415e-62	1.54702e-60	54.3611	6.28182	0.539073	1.37502e-32	3.12464e-31
KCNQ1	NA	NA	NA	NA	NA	1887.97	-9.28447	0.565644	3.97532e-62	2.51838e-60	1887.97	-9.70077	0.568284	1.13092e-67	1.00367e-65
DPF1	NA	NA	NA	NA	NA	614.474	4.50978	0.274114	4.10794e-62	2.59406e-60	614.474	2.80961	0.274785	1.35773e-25	2.17303e-24
PIP4K2B	NA	NA	NA	NA	NA	5943.41	2.06233	0.125211	4.59836e-62	2.89447e-60	NA	NA	NA	NA	NA
CPLX2	14241.9	2.86864	0.1955	6.49539e-52	7.10957e-49	14241.9	3.16374	0.192082	4.80922e-62	3.01755e-60	NA	NA	NA	NA	NA
ADORA1	NA	NA	NA	NA	NA	867.146	5.61045	0.342261	5.17558e-62	3.23712e-60	867.146	5.30453	0.341865	1.29624e-55	7.9808e-54
ENSSSCG00000021656	637.05	2.64997	0.234561	5.67856e-33	2.4862e-30	637.05	3.76378	0.228851	7.82276e-62	4.87734e-60	NA	NA	NA	NA	NA
HS3ST4	NA	NA	NA	NA	NA	156.51	9.87615	0.604449	8.97638e-62	5.57895e-60	156.51	8.3876	0.606545	3.10388e-45	1.28203e-43
KCNK3	NA	NA	NA	NA	NA	1254.91	-5.65074	0.345451	9.08273e-62	5.62729e-60	1254.91	-4.33437	0.344563	8.01656e-38	2.38224e-36
C1QL1	NA	NA	NA	NA	NA	438.879	4.99331	0.305278	1.28297e-61	7.92387e-60	438.879	5.36453	0.304726	1.16524e-70	1.13651e-68
CACNG8	1607.69	2.52722	0.346699	1.70568e-16	1.35505e-14	1607.69	5.35527	0.327763	1.36482e-61	8.403e-60	1607.69	2.65455	0.328071	6.16473e-17	5.53842e-16
OTX1	NA	NA	NA	NA	NA	46.2965	6.5841	0.403023	1.44329e-61	8.85849e-60	46.2965	4.67431	0.408385	7.92541e-32	1.74465e-30
ENSSSCG00000039222	NA	NA	NA	NA	NA	7378.74	2.88901	0.17664	2.73436e-61	1.67306e-59	NA	NA	NA	NA	NA
EBF4	NA	NA	NA	NA	NA	302.925	3.05117	0.186627	3.35061e-61	2.04377e-59	302.925	2.07819	0.18669	1.53762e-29	3.02942e-28
LRRC55	NA	NA	NA	NA	NA	154.215	5.74053	0.352814	3.71431e-61	2.25862e-59	154.215	5.93522	0.351234	3.07165e-65	2.56431e-63
WFDC2	767.754	-3.26221	0.576099	3.11241e-11	1.20001e-09	767.754	-8.49824	0.522213	5.43398e-61	3.28406e-59	767.754	-5.02371	0.504079	7.91683e-25	1.20539e-23
PRMT8	NA	NA	NA	NA	NA	524.322	6.75978	0.41623	7.405e-61	4.46157e-59	524.322	5.85128	0.415813	3.48527e-46	1.49601e-44
PERP	NA	NA	NA	NA	NA	252.092	-5.21753	0.321521	9.04741e-61	5.43452e-59	252.092	-3.03126	0.31077	1.16952e-23	1.66007e-22
ENSSSCG00000050003	NA	NA	NA	NA	NA	74.6326	9.19776	0.566886	9.17735e-61	5.49581e-59	74.6326	8.3153	0.568602	3.87055e-50	1.98072e-48
CEND1	NA	NA	NA	NA	NA	6038.21	5.32175	0.328266	1.10718e-60	6.61018e-59	6038.21	5.67414	0.327383	1.63389e-68	1.49032e-66
PNCK	NA	NA	NA	NA	NA	1522.92	3.88699	0.238847	1.25983e-60	7.49885e-59	1522.92	2.31776	0.238987	4.67578e-23	6.40182e-22
SH3TC2	NA	NA	NA	NA	NA	394.092	5.12052	0.316559	2.24618e-60	1.33296e-58	394.092	5.65039	0.315568	6.41788e-73	6.79812e-71
TMEM132D	NA	NA	NA	NA	NA	97.1088	8.85936	0.548733	3.92218e-60	2.32056e-58	97.1088	7.46081	0.549833	2.53382e-43	9.4369e-42
ANKRD34A	NA	NA	NA	NA	NA	1125.03	5.56524	0.345659	6.12509e-60	3.61307e-58	1125.03	4.64936	0.346514	1.54441e-42	5.57289e-41
PTN	NA	NA	NA	NA	NA	903.664	4.68285	0.290267	6.45406e-60	3.79576e-58	903.664	4.36686	0.291136	2.19346e-52	1.20714e-50
BTD	NA	NA	NA	NA	NA	591.923	-2.0118	0.124505	8.18179e-60	4.79755e-58	NA	NA	NA	NA	NA
GPM6B	NA	NA	NA	NA	NA	5228.43	4.08947	0.253345	9.5034e-60	5.55596e-58	5228.43	4.47801	0.253988	4.39181e-71	4.39226e-69
LRRC4B	NA	NA	NA	NA	NA	3312.49	4.46637	0.27718	1.08293e-59	6.31239e-58	3312.49	4.19165	0.278167	7.52355e-53	4.23512e-51
FAM131B	NA	NA	NA	NA	NA	1197.75	5.93253	0.369384	1.1141e-59	6.47493e-58	1197.75	5.95332	0.368065	5.01814e-60	3.59518e-58
IL34	NA	NA	NA	NA	NA	1681.31	4.11918	0.255484	1.26117e-59	7.30811e-58	1681.31	4.23303	0.256289	8.09349e-63	6.37832e-61
MPPED1	1457.23	3.9265	0.371012	2.30723e-27	5.98119e-25	1457.23	5.98279	0.372978	1.54184e-59	8.90833e-58	NA	NA	NA	NA	NA
ADRA2C	63.9651	2.10045	0.269135	1.17228e-17	1.06435e-15	63.9651	4.84877	0.302033	1.99354e-59	1.14844e-57	63.9651	2.59959	0.30601	2.22423e-18	2.21882e-17
HPCAL4	6111.55	2.14867	0.463544	7.54073e-09	1.72552e-07	6111.55	6.87859	0.429554	3.04744e-59	1.75046e-57	6111.55	4.39401	0.433823	1.20354e-25	1.94362e-24
SSTR1	NA	NA	NA	NA	NA	312.633	5.23087	0.326908	3.5087e-59	2.00955e-57	312.633	3.36722	0.328874	5.93515e-26	9.73642e-25
ENSSSCG00000012238	NA	NA	NA	NA	NA	11383.3	2.25045	0.140197	3.58252e-59	2.04588e-57	NA	NA	NA	NA	NA
DAAM2	NA	NA	NA	NA	NA	8589.51	3.83757	0.239258	5.76828e-59	3.28458e-57	8589.51	3.83353	0.240087	6.73414e-59	4.6553e-57
SEPTIN8	NA	NA	NA	NA	NA	6071.02	2.17713	0.136031	8.12702e-59	4.61436e-57	6071.02	2.19675	0.135605	9.04019e-60	6.40683e-58
MGP	NA	NA	NA	NA	NA	3715.78	-6.13884	0.386644	2.15238e-58	1.21857e-56	3715.78	-5.32812	0.385749	1.02564e-44	4.14082e-43
VXN	NA	NA	NA	NA	NA	1509.84	6.49525	0.409222	2.5517e-58	1.4405e-56	1509.84	6.94879	0.407419	1.8942e-66	1.6086e-64
SERP2	NA	NA	NA	NA	NA	913.12	4.01138	0.251911	3.35307e-58	1.88749e-56	913.12	3.43271	0.252879	2.35188e-43	8.77589e-42
ENSSSCG00000037791	NA	NA	NA	NA	NA	8315.16	3.97228	0.249533	3.71742e-58	2.08663e-56	8315.16	3.08779	0.250238	3.40879e-36	9.37989e-35
CCDC9B	NA	NA	NA	NA	NA	905.139	2.51355	0.158097	3.85758e-58	2.15915e-56	905.139	2.86214	0.157509	7.25377e-75	8.1665e-73
NRN1	NA	NA	NA	NA	NA	1214.27	7.81276	0.492379	3.9652e-58	2.2131e-56	1214.27	7.01732	0.491906	1.9913e-47	9.04816e-46
HTR1E	NA	NA	NA	NA	NA	58.9871	6.68995	0.422191	4.14696e-58	2.30801e-56	58.9871	5.25811	0.424457	1.35833e-36	3.82313e-35
MRAS	NA	NA	NA	NA	NA	4420.71	3.21427	0.202142	5.14806e-58	2.8571e-56	4420.71	3.23739	0.202271	5.97824e-59	4.1473e-57
ENSSSCG00000031374	72.644	2.39452	0.275011	1.85932e-21	2.65452e-19	72.644	4.63987	0.292641	5.80322e-58	3.21166e-56	72.644	2.11571	0.297723	1.78803e-13	1.24217e-12
WIPF3	2637.14	2.37096	0.278281	1.02314e-20	1.31751e-18	2637.14	4.24102	0.267148	6.11036e-58	3.37217e-56	NA	NA	NA	NA	NA
CTSH	NA	NA	NA	NA	NA	1042.52	-4.98251	0.315273	9.71945e-58	5.34896e-56	1042.52	-5.00204	0.314699	2.76148e-58	1.85688e-56
ARHGAP33	NA	NA	NA	NA	NA	1392.57	3.27154	0.206376	1.14838e-57	6.30232e-56	NA	NA	NA	NA	NA
INKA2	497.611	2.55954	0.257706	1.31621e-26	3.05082e-24	497.611	3.95542	0.250351	2.50842e-57	1.3728e-55	NA	NA	NA	NA	NA
GLB1L	NA	NA	NA	NA	NA	583.376	-2.08245	0.132004	3.45947e-57	1.88804e-55	583.376	-2.44336	0.131542	7.50736e-78	9.54259e-76
ENSSSCG00000003045	NA	NA	NA	NA	NA	32865.4	5.06264	0.32303	7.30104e-57	3.96268e-55	32865.4	5.1151	0.322938	7.16875e-58	4.78775e-56
GDPD2	NA	NA	NA	NA	NA	88.5991	5.14113	0.328719	1.15122e-56	6.21404e-55	88.5991	3.7351	0.331518	6.3247e-31	1.32846e-29
TCF21	NA	NA	NA	NA	NA	33.0755	-8.7229	0.557509	1.1707e-56	6.30195e-55	33.0755	-9.15696	0.559495	2.69552e-62	2.05842e-60
ENSSSCG00000002639	NA	NA	NA	NA	NA	12543.4	4.95683	0.316932	1.31523e-56	7.06068e-55	12543.4	5.0705	0.316931	5.45608e-59	3.79843e-57
ENSSSCG00000038005	NA	NA	NA	NA	NA	443.742	3.58419	0.228407	1.54445e-56	8.2687e-55	443.742	2.07167	0.228999	2.44468e-20	2.7938e-19
ENSSSCG00000040677	NA	NA	NA	NA	NA	144.974	9.19047	0.588893	1.7898e-56	9.55628e-55	144.974	10.1683	0.5918	1.05085e-68	9.72014e-67
FLT4	NA	NA	NA	NA	NA	376.283	-4.62062	0.295472	1.82792e-56	9.73343e-55	376.283	-4.98856	0.295382	2.18699e-65	1.83354e-63
SYT6	NA	NA	NA	NA	NA	125.567	5.80198	0.372223	2.05585e-56	1.09024e-54	125.567	7.30249	0.368757	1.39431e-88	2.6414e-86
CXCL14	NA	NA	NA	NA	NA	2866.16	5.70484	0.365976	2.05851e-56	1.09024e-54	2866.16	5.02413	0.366175	3.03686e-44	1.19188e-42
TG	NA	NA	NA	NA	NA	56.7198	5.60961	0.360153	2.54591e-56	1.34476e-54	56.7198	3.93325	0.364487	1.14232e-28	2.14342e-27
FLT3	NA	NA	NA	NA	NA	191.544	3.76118	0.240263	2.7055e-56	1.42524e-54	191.544	5.66778	0.238013	1.54158e-126	7.59305e-124
COL12A1	NA	NA	NA	NA	NA	434.221	-4.88011	0.313531	4.54189e-56	2.38625e-54	434.221	-3.23485	0.309813	8.26343e-27	1.41325e-25
HIST1H2BD	NA	NA	NA	NA	NA	248.184	-3.64477	0.233357	4.85554e-56	2.54425e-54	248.184	-2.82065	0.229736	1.04567e-35	2.80679e-34
MTHFD2	NA	NA	NA	NA	NA	141.679	-3.96891	0.254379	5.56563e-56	2.9009e-54	141.679	-2.24718	0.243468	4.26922e-21	5.14133e-20
BRINP3	NA	NA	NA	NA	NA	240.941	5.10337	0.328664	6.84401e-56	3.5578e-54	240.941	5.31409	0.328017	2.44111e-60	1.78129e-58
S1PR5	NA	NA	NA	NA	NA	578.026	4.67541	0.300745	7.327e-56	3.79886e-54	578.026	5.53589	0.300088	3.10259e-77	3.89345e-75
PTPN5	NA	NA	NA	NA	NA	1218.85	5.93561	0.383419	1.08156e-55	5.59288e-54	1218.85	5.17778	0.383471	6.581e-43	2.41002e-41
ENC1	2222.34	3.21801	0.235789	8.09874e-45	6.38246e-42	2222.34	3.61498	0.232394	1.31457e-55	6.78003e-54	NA	NA	NA	NA	NA
PAQR8	NA	NA	NA	NA	NA	1887.26	3.13049	0.201373	1.34133e-55	6.89995e-54	1887.26	3.30906	0.201409	5.50745e-62	4.15738e-60
ENSSSCG00000013919	NA	NA	NA	NA	NA	1043.57	3.57152	0.230188	2.44843e-55	1.25622e-53	1043.57	3.53945	0.230785	1.63739e-54	9.57264e-53
SYN1	NA	NA	NA	NA	NA	10089.7	4.17981	0.270985	7.62912e-55	3.90413e-53	10089.7	2.83843	0.271522	1.19863e-26	2.0411e-25
VSTM2L	2952.63	2.25645	0.2617	6.10901e-21	8.18773e-19	2952.63	3.90064	0.252833	8.75979e-55	4.47113e-53	NA	NA	NA	NA	NA
GJC2	NA	NA	NA	NA	NA	1395.69	6.06002	0.395117	1.00501e-54	5.11644e-53	1395.69	6.87428	0.392957	9.91469e-70	9.43667e-68
AR	95.6414	-3.8474	0.338256	3.2081e-31	1.17048e-28	95.6414	-5.16579	0.336613	1.09004e-54	5.53504e-53	NA	NA	NA	NA	NA
NT5C1A	NA	NA	NA	NA	NA	247.244	3.81657	0.248143	1.88784e-54	9.53697e-53	247.244	2.5131	0.2487	6.71926e-25	1.02622e-23
CSPG5	NA	NA	NA	NA	NA	3650.49	4.0822	0.265587	1.89438e-54	9.54554e-53	3650.49	3.3461	0.266646	1.82661e-37	5.37935e-36
PRKCG	NA	NA	NA	NA	NA	5684.95	6.4819	0.423884	2.22598e-54	1.11878e-52	5684.95	5.36981	0.42415	4.70554e-38	1.40681e-36
MAPT	NA	NA	NA	NA	NA	12115.6	3.25741	0.212021	2.40679e-54	1.20658e-52	12115.6	2.50874	0.21176	2.92166e-33	6.91027e-32
LGI2	NA	NA	NA	NA	NA	406.855	5.3177	0.3479	2.5621e-54	1.28118e-52	406.855	7.13437	0.345487	5.40756e-96	1.18378e-93
TUBB2B	NA	NA	NA	NA	NA	31321.4	4.44041	0.289972	3.37433e-54	1.68306e-52	31321.4	3.97541	0.291265	6.09382e-44	2.36339e-42
SFXN5	NA	NA	NA	NA	NA	4143.27	3.97438	0.259168	3.50985e-54	1.74624e-52	4143.27	2.87076	0.259712	1.72036e-29	3.38606e-28
ENSSSCG00000002653	NA	NA	NA	NA	NA	3235.21	4.45742	0.291269	3.85577e-54	1.91351e-52	3235.21	3.11518	0.292285	9.49376e-28	1.69119e-26
ASB2	NA	NA	NA	NA	NA	280.855	3.99155	0.260795	5.49314e-54	2.71924e-52	280.855	3.8473	0.261755	2.05481e-50	1.05979e-48
NOG	NA	NA	NA	NA	NA	55.0093	6.54938	0.430148	6.23145e-54	3.07699e-52	55.0093	6.32916	0.428289	1.37636e-50	7.17384e-49
MC2R	65.1315	-16.8918	1.77974	5.58066e-22	8.20524e-20	65.1315	-26.5364	1.72369	7.03548e-54	3.45668e-52	65.1315	-7.63916	1.68232	6.36635e-08	2.6246e-07
TTLL11	NA	NA	NA	NA	NA	325.3	3.65719	0.239147	7.62986e-54	3.73939e-52	325.3	3.45103	0.239804	2.39633e-48	1.13219e-46
NETO1	NA	NA	NA	NA	NA	83.517	7.16335	0.470799	9.00223e-54	4.40104e-52	83.517	5.17313	0.474913	5.12112e-29	9.7673e-28
ENSSSCG00000031184	214.977	2.73192	0.401403	6.02163e-15	3.92842e-13	214.977	5.94632	0.391463	9.52203e-54	4.64364e-52	214.977	3.01537	0.394831	1.48087e-15	1.20066e-14
JPH4	NA	NA	NA	NA	NA	5402.19	2.87126	0.188182	9.85939e-54	4.79629e-52	NA	NA	NA	NA	NA
PRSS12	216.621	4.02037	0.42308	1.40597e-22	2.20964e-20	216.621	6.8367	0.449764	1.00986e-53	4.90054e-52	216.621	2.66091	0.456252	5.09582e-10	2.59829e-09
ZIC2	NA	NA	NA	NA	NA	211.237	5.94411	0.391523	1.07553e-53	5.20642e-52	211.237	5.64794	0.390469	1.1634e-48	5.59058e-47
SLC5A11	NA	NA	NA	NA	NA	253.282	7.18621	0.472704	1.10477e-53	5.33486e-52	253.282	8.26008	0.471391	2.03933e-70	1.96955e-68
SRARP	NA	NA	NA	NA	NA	64.5329	6.03389	0.397591	1.18327e-53	5.69994e-52	64.5329	6.00301	0.395586	3.40285e-53	1.94892e-51
PDZD4	NA	NA	NA	NA	NA	2004.11	5.10305	0.33602	1.31466e-53	6.31744e-52	2004.11	3.43175	0.337719	1.23235e-25	1.98689e-24
ENSSSCG00000048684	NA	NA	NA	NA	NA	86.9248	7.63902	0.50286	1.45659e-53	6.98244e-52	86.9248	7.18701	0.502077	8.982e-48	4.18353e-46
RPS4X	NA	NA	NA	NA	NA	12197.3	-2.26228	0.148658	1.72667e-53	8.25698e-52	NA	NA	NA	NA	NA
ENSSSCG00000012531	NA	NA	NA	NA	NA	401.124	3.15817	0.20749	2.05318e-53	9.79459e-52	401.124	3.16747	0.207388	6.38922e-54	3.71329e-52
TGFBR3	NA	NA	NA	NA	NA	1494.79	-3.2466	0.21356	2.84459e-53	1.35372e-51	1494.79	-2.34823	0.212644	3.6214e-29	6.97446e-28
ENSSSCG00000042134	NA	NA	NA	NA	NA	45.8874	7.26122	0.47965	2.9808e-53	1.41513e-51	45.8874	5.55548	0.482993	6.56694e-32	1.45047e-30
PCDH8	NA	NA	NA	NA	NA	673.596	5.76673	0.381668	3.27109e-53	1.54921e-51	673.596	3.8043	0.384578	1.43702e-24	2.15466e-23
LINGO1	NA	NA	NA	NA	NA	3934.87	4.59733	0.304149	5.97328e-53	2.82219e-51	3934.87	3.57865	0.30564	4.21757e-33	9.86872e-32
CAP2	NA	NA	NA	NA	NA	630.818	4.31541	0.285528	7.95493e-53	3.74947e-51	630.818	3.49972	0.286912	1.24663e-35	3.32355e-34
PLA1A	NA	NA	NA	NA	NA	94.3008	3.04997	0.201889	1.09015e-52	5.12605e-51	94.3008	3.32754	0.200706	4.52782e-63	3.59706e-61
CD164	NA	NA	NA	NA	NA	1131.61	-2.88066	0.190963	1.38232e-52	6.48441e-51	NA	NA	NA	NA	NA
NKIRAS1	NA	NA	NA	NA	NA	593.089	2.43022	0.161421	1.91672e-52	8.96987e-51	593.089	2.61242	0.160651	2.17973e-60	1.59647e-58
RAMP3	NA	NA	NA	NA	NA	4686.34	3.12542	0.207949	3.66825e-52	1.7126e-50	4686.34	3.77802	0.208056	3.49936e-75	3.98523e-73
SLC13A3	NA	NA	NA	NA	NA	163.824	4.12697	0.274761	3.83011e-52	1.78394e-50	163.824	4.89253	0.274327	1.44033e-72	1.50943e-70
SLC1A4	NA	NA	NA	NA	NA	2125.55	2.51338	0.167558	4.36994e-52	2.03058e-50	NA	NA	NA	NA	NA
CNRIP1	NA	NA	NA	NA	NA	1493.19	2.76785	0.184544	4.81488e-52	2.23207e-50	NA	NA	NA	NA	NA
ENSSSCG00000013078	NA	NA	NA	NA	NA	4058.99	5.43774	0.364358	5.7969e-52	2.681e-50	4058.99	6.01283	0.362777	7.17407e-63	5.67645e-61
CCDC159	NA	NA	NA	NA	NA	4467.86	3.19273	0.212846	5.93429e-52	2.73811e-50	NA	NA	NA	NA	NA
ENSSSCG00000024495	NA	NA	NA	NA	NA	559.926	2.91389	0.194426	6.15938e-52	2.83533e-50	559.926	2.93481	0.193999	7.95781e-53	4.45411e-51
FZD5	NA	NA	NA	NA	NA	605.064	-4.21319	0.281198	6.26698e-52	2.87814e-50	605.064	-2.26485	0.27855	6.3858e-17	5.72919e-16
ENSSSCG00000007665	NA	NA	NA	NA	NA	68.3075	-3.97391	0.265342	8.21582e-52	3.76438e-50	68.3075	-4.06967	0.261043	2.47974e-56	1.58109e-54
ENSSSCG00000009348	NA	NA	NA	NA	NA	260.65	-2.49541	0.167101	1.18946e-51	5.4373e-50	NA	NA	NA	NA	NA
SLC16A4	NA	NA	NA	NA	NA	101.532	5.00885	0.336707	1.53667e-51	7.00819e-50	101.532	6.00435	0.334128	2.27615e-73	2.4776e-71
NEUROD6	122.588	5.77433	0.520666	1.00133e-29	3.34377e-27	122.588	10.553	0.713934	1.59283e-51	7.24755e-50	122.588	4.60709	0.750076	2.27724e-11	1.30844e-10
MAST3	NA	NA	NA	NA	NA	4553.89	3.31568	0.222177	1.97694e-51	8.97458e-50	4553.89	2.2516	0.221935	5.59791e-25	8.60296e-24
SPECC1	NA	NA	NA	NA	NA	2156.79	3.81771	0.256321	3.05029e-51	1.37837e-49	2156.79	4.316	0.257052	8.43344e-65	6.95212e-63
CCND1	NA	NA	NA	NA	NA	1314.58	-2.01595	0.135568	4.21256e-51	1.89922e-49	1314.58	-2.03582	0.135025	4.2022e-52	2.28707e-50
TNFRSF21	NA	NA	NA	NA	NA	1854.74	2.87345	0.193418	4.28359e-51	1.92683e-49	1854.74	3.41247	0.193172	3.25501e-71	3.28872e-69
ENSSSCG00000049894	NA	NA	NA	NA	NA	66.341	5.08146	0.343308	4.42231e-51	1.9847e-49	66.341	5.38802	0.34177	2.75543e-57	1.82173e-55
DRP2	NA	NA	NA	NA	NA	647.057	3.97448	0.267523	4.94689e-51	2.21508e-49	647.057	2.52975	0.267873	4.46211e-22	5.73466e-21
NEURL1	NA	NA	NA	NA	NA	2165.29	3.09107	0.208086	4.96728e-51	2.21917e-49	NA	NA	NA	NA	NA
PRL	153448	-3.32673	1.22575	1.16476e-05	9.63801e-05	153448	-14.1323	1.02458	7.77783e-51	3.46694e-49	153448	-9.82788	0.970501	1.60123e-26	2.69637e-25
ROBO3	NA	NA	NA	NA	NA	102.832	4.80138	0.325223	9.75498e-51	4.33843e-49	102.832	2.83142	0.327578	4.6237e-19	4.84039e-18
C2orf80	NA	NA	NA	NA	NA	64.1757	8.27953	0.561132	1.02791e-50	4.56123e-49	64.1757	8.89156	0.561579	1.98365e-58	1.35701e-56
ENSSSCG00000031778	NA	NA	NA	NA	NA	37.822	4.93754	0.334834	1.1202e-50	4.95958e-49	37.822	4.90732	0.334182	3.02771e-50	1.55749e-48
AK4	NA	NA	NA	NA	NA	1088.9	4.05387	0.273997	1.17068e-50	5.17149e-49	1088.9	3.26502	0.275119	8.63763e-34	2.11665e-32
EMX2	34.101	3.53288	0.237937	1.5914e-51	1.65019e-48	34.101	8.06303	0.546968	1.28145e-50	5.64813e-49	34.101	4.48397	0.568934	9.35119e-17	8.26546e-16
KCNA2	NA	NA	NA	NA	NA	149.162	6.82657	0.46382	1.4082e-50	6.19292e-49	149.162	8.112	0.461397	8.42025e-71	8.25352e-69
ENSSSCG00000046319	NA	NA	NA	NA	NA	175.129	4.69456	0.318423	1.4491e-50	6.35861e-49	175.129	4.44589	0.319371	1.42561e-45	5.97603e-44
ELOVL2	NA	NA	NA	NA	NA	667.698	4.47603	0.303454	1.59873e-50	6.99961e-49	667.698	4.77764	0.303924	3.87122e-57	2.53392e-55
ERMN	NA	NA	NA	NA	NA	497.259	8.39342	0.570691	2.04129e-50	8.89766e-49	497.259	10.5919	0.57308	5.7452e-79	7.6481e-77
GRIN2D	NA	NA	NA	NA	NA	231.175	4.99011	0.339453	2.11494e-50	9.19837e-49	231.175	5.94237	0.337693	1.73921e-70	1.68798e-68
LDLRAD4	NA	NA	NA	NA	NA	607.136	2.20225	0.149345	2.1929e-50	9.51639e-49	NA	NA	NA	NA	NA
PIGS	NA	NA	NA	NA	NA	13414.6	3.19706	0.216927	2.9788e-50	1.28985e-48	13414.6	2.673	0.21669	6.24407e-36	1.68984e-34
ADAMTS2	NA	NA	NA	NA	NA	507.337	-3.65301	0.247909	3.39234e-50	1.4657e-48	507.337	-3.23699	0.247284	1.91357e-40	6.35769e-39
EGR4	303.065	2.81692	0.344527	1.84234e-19	2.09814e-17	303.065	4.87122	0.332554	5.05512e-50	2.17934e-48	NA	NA	NA	NA	NA
PAPLN	NA	NA	NA	NA	NA	163.31	-5.13374	0.35088	5.30379e-50	2.28156e-48	163.31	-6.08828	0.356282	1.24472e-66	1.07559e-64
A2M	NA	NA	NA	NA	NA	29559.1	-7.82422	0.535121	7.44891e-50	3.1904e-48	29559.1	-6.26618	0.535163	7.13482e-33	1.63835e-31
MGAT5B	NA	NA	NA	NA	NA	1292.24	6.47684	0.443981	8.50565e-50	3.62724e-48	1292.24	6.84385	0.441707	2.32976e-55	1.40801e-53
GPX7	NA	NA	NA	NA	NA	102.368	-3.15225	0.215001	8.98864e-50	3.82493e-48	102.368	-2.97314	0.210544	2.00361e-46	8.67585e-45
YPEL1	NA	NA	NA	NA	NA	291.964	2.21477	0.151217	9.47173e-50	4.02181e-48	NA	NA	NA	NA	NA
ENSSSCG00000002967	78.3918	2.83853	0.357384	1.32239e-18	1.36407e-16	78.3918	5.47073	0.375423	1.05414e-49	4.4664e-48	78.3918	2.47497	0.380269	8.88307e-12	5.28744e-11
CADM4	NA	NA	NA	NA	NA	5678.15	3.45949	0.236061	1.10555e-49	4.67416e-48	5678.15	3.65376	0.236667	3.11329e-55	1.86438e-53
ENSSSCG00000041987	NA	NA	NA	NA	NA	148.009	4.87271	0.333969	1.17647e-49	4.96333e-48	148.009	6.05646	0.331684	1.19802e-75	1.40496e-73
FDX1	NA	NA	NA	NA	NA	9015.41	-7.29441	0.500535	1.37317e-49	5.76847e-48	9015.41	-6.82841	0.498803	6.99029e-44	2.70044e-42
BACE1	NA	NA	NA	NA	NA	2482.43	2.01971	0.138063	1.50318e-49	6.30122e-48	NA	NA	NA	NA	NA
CBLN4	NA	NA	NA	NA	NA	211.387	7.23776	0.497047	1.6039e-49	6.70915e-48	211.387	8.50289	0.49572	9.90296e-68	8.82842e-66
FAM171A2	NA	NA	NA	NA	NA	1259.22	3.53983	0.242103	1.83249e-49	7.6491e-48	1259.22	2.85323	0.242389	4.60097e-33	1.07149e-31
ENSSSCG00000013386	249.486	2.09471	0.403078	4.89999e-10	1.47614e-08	249.486	5.74081	0.395783	2.63134e-49	1.09604e-47	249.486	3.3543	0.399264	2.01078e-18	2.01406e-17
ENSSSCG00000021236	NA	NA	NA	NA	NA	1025.03	-2.50211	0.171832	2.94804e-49	1.22536e-47	1025.03	-2.55412	0.170923	2.18129e-51	1.14909e-49
GPR162	NA	NA	NA	NA	NA	2741.69	5.62892	0.388254	2.96985e-49	1.23183e-47	2741.69	5.81087	0.38674	3.10388e-52	1.69869e-50
SLC1A6	NA	NA	NA	NA	NA	433.419	5.85388	0.404066	3.36146e-49	1.39133e-47	433.419	5.25423	0.403859	4.8397e-40	1.59451e-38
DNM1	NA	NA	NA	NA	NA	15285.9	4.56158	0.313948	3.77902e-49	1.55762e-47	15285.9	3.70865	0.315605	2.33873e-33	5.56494e-32
LRRN2	NA	NA	NA	NA	NA	1757.49	3.57553	0.246273	8.22704e-49	3.38391e-47	1757.49	2.89502	0.246636	6.44286e-33	1.48291e-31
BCAR3	NA	NA	NA	NA	NA	390.307	2.54554	0.175794	9.6346e-49	3.95044e-47	390.307	2.76	0.174904	4.09214e-57	2.66965e-55
TIFAB	NA	NA	NA	NA	NA	101.5	3.73353	0.257378	9.64451e-49	3.95044e-47	101.5	3.72956	0.257866	6.8118e-49	3.29743e-47
SYNGR3	NA	NA	NA	NA	NA	2238.96	4.33553	0.299429	9.70277e-49	3.96606e-47	2238.96	4.94745	0.299781	1.3451e-62	1.04335e-60
ENSSSCG00000007398	NA	NA	NA	NA	NA	116.506	9.15024	0.635073	1.24117e-48	5.06283e-47	116.506	9.92603	0.638608	6.42309e-57	4.16275e-55
PPP1R14C	NA	NA	NA	NA	NA	164.924	5.6056	0.389562	1.44262e-48	5.87241e-47	164.924	5.3593	0.388831	1.56662e-44	6.2229e-43
PPP2R2C	NA	NA	NA	NA	NA	3443.58	4.21049	0.29149	1.78638e-48	7.25674e-47	3443.58	3.34518	0.292836	1.45232e-31	3.15824e-30
TBX3	NA	NA	NA	NA	NA	908.536	-5.38642	0.374675	1.88698e-48	7.64963e-47	908.536	-4.01737	0.37434	2.124e-28	3.91459e-27
ENSSSCG00000006531	NA	NA	NA	NA	NA	776.446	4.22938	0.292998	2.02984e-48	8.21187e-47	776.446	3.26044	0.294339	8.08285e-30	1.61019e-28
CLIC5	NA	NA	NA	NA	NA	168.365	-3.32245	0.229949	2.17669e-48	8.78795e-47	168.365	-2.19292	0.224004	2.05118e-23	2.86613e-22
LRRC7	NA	NA	NA	NA	NA	76.6832	4.56914	0.317301	2.47061e-48	9.95417e-47	76.6832	4.96308	0.316592	8.53855e-57	5.51562e-55
R3HDML	NA	NA	NA	NA	NA	67.1362	4.23848	0.294029	2.6775e-48	1.07657e-46	67.1362	3.01709	0.296306	1.59774e-25	2.54066e-24
ACOX2	NA	NA	NA	NA	NA	173.299	-2.51307	0.174509	3.04744e-48	1.22282e-46	173.299	-2.36246	0.17161	6.30352e-44	2.43992e-42
IL10RB	NA	NA	NA	NA	NA	215.21	-2.43052	0.168997	4.02812e-48	1.61305e-46	215.21	-2.55372	0.16735	1.79364e-53	1.03027e-51
ADORA3	NA	NA	NA	NA	NA	641.735	2.32705	0.16192	4.84298e-48	1.93542e-46	641.735	2.45065	0.161097	4.19522e-53	2.38885e-51
ENSSSCG00000035756	NA	NA	NA	NA	NA	1293.35	3.7518	0.260648	4.86658e-48	1.94092e-46	1293.35	3.65779	0.261665	7.21983e-46	3.05903e-44
ACKR1	NA	NA	NA	NA	NA	379.576	3.24441	0.225529	5.24183e-48	2.08635e-46	379.576	2.44255	0.225302	3.05968e-28	5.60761e-27
ACSBG1	NA	NA	NA	NA	NA	4363	5.37381	0.375645	5.25602e-48	2.08778e-46	4363	5.48634	0.374718	8.11855e-50	4.0804e-48
SV2A	NA	NA	NA	NA	NA	8094.17	4.05371	0.282053	5.74102e-48	2.27585e-46	8094.17	4.07501	0.28329	1.88294e-48	8.93918e-47
SLC35F1	NA	NA	NA	NA	NA	439.315	3.4528	0.240113	6.08614e-48	2.40781e-46	439.315	3.73228	0.240542	8.85274e-56	5.4848e-54
NT5DC3	NA	NA	NA	NA	NA	2095.12	3.70842	0.258033	6.78536e-48	2.67906e-46	NA	NA	NA	NA	NA
KRT14	NA	NA	NA	NA	NA	290.138	-5.20663	0.364415	7.43546e-48	2.92987e-46	290.138	-4.95472	0.360919	2.62769e-44	1.03749e-42
MYOZ1	NA	NA	NA	NA	NA	130.828	6.28303	0.440189	7.7248e-48	3.0378e-46	130.828	6.1236	0.438191	1.45929e-45	6.10424e-44
ENSSSCG00000045539	NA	NA	NA	NA	NA	495.536	4.14631	0.289154	8.60581e-48	3.37752e-46	495.536	2.86667	0.290041	4.00822e-24	5.87573e-23
YWHAH	NA	NA	NA	NA	NA	14210.6	2.5918	0.180967	9.58672e-48	3.75502e-46	14210.6	2.1885	0.180243	1.09231e-34	2.76972e-33
CNKSR1	NA	NA	NA	NA	NA	31.8119	-6.21367	0.435959	1.02318e-47	3.99974e-46	31.8119	-8.53805	0.568829	9.90275e-53	5.51141e-51
ENSSSCG00000015713	40.2938	6.43438	0.415657	1.37861e-55	1.9401e-52	40.2938	5.20879	0.36577	1.45648e-47	5.68228e-46	NA	NA	NA	NA	NA
FOXG1	320.673	5.96232	0.519239	9.14025e-32	3.67513e-29	320.673	7.83683	0.550471	1.95667e-47	7.61863e-46	NA	NA	NA	NA	NA
PCOLCE	NA	NA	NA	NA	NA	1267.53	-3.76973	0.263705	2.01059e-47	7.81315e-46	1267.53	-3.82512	0.264507	6.6591e-49	3.23147e-47
CFAP161	NA	NA	NA	NA	NA	66.6947	6.79821	0.478503	2.32086e-47	9.0011e-46	66.6947	5.5964	0.479521	9.40206e-33	2.14397e-31
NEU4	NA	NA	NA	NA	NA	59.577	7.72082	0.542908	2.41007e-47	9.32872e-46	59.577	7.52205	0.541936	3.34439e-45	1.3756e-43
COL6A2	NA	NA	NA	NA	NA	684.682	-3.58324	0.251349	3.64438e-47	1.40787e-45	684.682	-3.80424	0.25191	4.99367e-53	2.83531e-51
KIFC2	NA	NA	NA	NA	NA	1371.64	3.94414	0.27685	3.74166e-47	1.44262e-45	1371.64	2.29629	0.277125	1.7317e-17	1.6101e-16
LTBP2	NA	NA	NA	NA	NA	333.732	-4.13919	0.290749	3.80212e-47	1.46307e-45	333.732	-3.43856	0.289217	5.57169e-34	1.37389e-32
GPR83	NA	NA	NA	NA	NA	70.8905	5.4024	0.381396	3.88755e-47	1.49303e-45	70.8905	4.11063	0.384672	3.42715e-28	6.25201e-27
ASB18	NA	NA	NA	NA	NA	265.964	5.49099	0.387725	3.90206e-47	1.49569e-45	265.964	4.22547	0.390126	7.06505e-29	1.341e-27
GRIN2A	NA	NA	NA	NA	NA	64.8245	4.98067	0.351596	4.96108e-47	1.89793e-45	64.8245	3.77254	0.354768	6.71287e-28	1.20783e-26
NOVA2	NA	NA	NA	NA	NA	478.863	3.18195	0.223659	4.99681e-47	1.90789e-45	478.863	2.23796	0.223403	2.06435e-24	3.06264e-23
TTC9	NA	NA	NA	NA	NA	1013.75	2.50213	0.176194	5.37881e-47	2.04978e-45	NA	NA	NA	NA	NA
ROR1	NA	NA	NA	NA	NA	39.8055	-4.22247	0.297326	5.84813e-47	2.22432e-45	39.8055	-3.28065	0.268457	1.17758e-35	3.15226e-34
F11R	NA	NA	NA	NA	NA	1210.53	-2.50531	0.176507	5.96359e-47	2.26386e-45	1210.53	-2.27085	0.175406	4.1027e-39	1.30584e-37
ENSSSCG00000035908	NA	NA	NA	NA	NA	315.887	2.21942	0.156308	6.16724e-47	2.33667e-45	315.887	2.02202	0.155641	2.4606e-39	7.93434e-38
SMOX	NA	NA	NA	NA	NA	1360.37	3.18857	0.224372	6.27393e-47	2.37253e-45	1360.37	3.15574	0.224437	3.72322e-46	1.59467e-44
UNC5CL	NA	NA	NA	NA	NA	67.8479	-7.19614	0.508704	6.29849e-47	2.37726e-45	67.8479	-6.49111	0.439286	1.38372e-50	7.19314e-49
GRP	NA	NA	NA	NA	NA	131.113	9.54613	0.67642	6.69041e-47	2.52035e-45	131.113	9.15946	0.68023	1.99045e-43	7.49824e-42
CACNA1G	NA	NA	NA	NA	NA	2002.89	4.93372	0.348978	7.69446e-47	2.89306e-45	2002.89	6.57653	0.347209	3.61488e-81	5.35842e-79
ENSSSCG00000041919	NA	NA	NA	NA	NA	77.2711	4.94824	0.35013	8.16816e-47	3.06532e-45	77.2711	5.84755	0.34737	8.88604e-65	7.2947e-63
STX1A	1175.37	2.52341	0.249002	1.71923e-27	4.51631e-25	1175.37	3.41892	0.24089	8.84763e-47	3.3077e-45	NA	NA	NA	NA	NA
QSOX1	NA	NA	NA	NA	NA	2161.55	-3.58657	0.253157	1.29155e-46	4.81025e-45	2161.55	-2.26098	0.252615	5.49401e-20	6.11888e-19
GOLGA7B	NA	NA	NA	NA	NA	1167	4.08691	0.288774	1.3017e-46	4.8389e-45	1167	2.91265	0.289617	6.59599e-25	1.00818e-23
ASPHD2	NA	NA	NA	NA	NA	320.573	3.16359	0.22352	1.40639e-46	5.21819e-45	320.573	2.03846	0.223721	1.35012e-20	1.57583e-19
ENSSSCG00000041042	NA	NA	NA	NA	NA	39.658	7.73138	0.548628	1.50852e-46	5.58664e-45	39.658	6.97818	0.548259	2.26486e-38	6.91817e-37
NCS1	NA	NA	NA	NA	NA	13492.7	4.04982	0.286551	1.76632e-46	6.52909e-45	13492.7	3.49377	0.287942	2.75638e-35	7.22156e-34
CCDC105	NA	NA	NA	NA	NA	27.0696	7.38864	0.525061	1.89075e-46	6.97594e-45	27.0696	7.05073	0.523466	1.27407e-42	4.63133e-41
TSKU	NA	NA	NA	NA	NA	909.266	-4.30357	0.305297	2.43362e-46	8.9621e-45	909.266	-5.02434	0.306055	5.94962e-62	4.47403e-60
SEMA4A	NA	NA	NA	NA	NA	827.348	3.02792	0.214772	2.85615e-46	1.04985e-44	827.348	2.51464	0.214239	1.06521e-32	2.42622e-31
SLC4A10	NA	NA	NA	NA	NA	127.149	8.39516	0.59816	3.31e-46	1.21441e-44	127.149	8.9115	0.599548	5.95028e-52	3.20307e-50
CISH	NA	NA	NA	NA	NA	525.284	-3.33797	0.236996	4.02756e-46	1.47492e-44	525.284	-3.43257	0.236942	6.06724e-49	2.96617e-47
ENSSSCG00000051488	NA	NA	NA	NA	NA	41.2197	7.72991	0.551611	4.5853e-46	1.67606e-44	41.2197	7.10168	0.551006	2.69451e-39	8.66023e-38
MOB3B	NA	NA	NA	NA	NA	198.379	3.36408	0.239117	5.07163e-46	1.85039e-44	198.379	3.69585	0.239147	2.36812e-55	1.42681e-53
KCTD4	NA	NA	NA	NA	NA	97.4424	7.79478	0.556992	6.01923e-46	2.19207e-44	97.4424	7.01326	0.55646	1.08535e-37	3.20593e-36
RPH3A	NA	NA	NA	NA	NA	2189.88	6.25019	0.448473	9.07886e-46	3.30022e-44	2189.88	5.73932	0.447281	6.2758e-39	1.97517e-37
HS3ST3B1	NA	NA	NA	NA	NA	49.8575	-3.23323	0.230608	9.55425e-46	3.46663e-44	NA	NA	NA	NA	NA
ENSSSCG00000038540	NA	NA	NA	NA	NA	39.9733	-4.31247	0.308164	1.02177e-45	3.70054e-44	39.9733	-3.65089	0.283594	2.19581e-39	7.10376e-38
SPTB	NA	NA	NA	NA	NA	1340.41	2.72004	0.194373	1.05839e-45	3.82614e-44	NA	NA	NA	NA	NA
ENSSSCG00000037959	NA	NA	NA	NA	NA	64.7977	7.77102	0.556937	1.07152e-45	3.86652e-44	64.7977	6.37169	0.55787	2.00711e-31	4.31703e-30
KCNJ10	NA	NA	NA	NA	NA	3694.54	7.02179	0.503822	1.13589e-45	4.09129e-44	3694.54	7.5499	0.50191	1.53961e-52	8.54464e-51
RGS11	NA	NA	NA	NA	NA	41.9275	5.03193	0.361346	1.42019e-45	5.10593e-44	41.9275	4.51259	0.362732	4.79951e-37	1.38246e-35
PLCH2	NA	NA	NA	NA	NA	2054.16	4.93035	0.353949	1.45191e-45	5.21046e-44	2054.16	4.64786	0.354848	1.08813e-40	3.64598e-39
RASGEF1C	NA	NA	NA	NA	NA	287.369	4.0233	0.287809	1.57803e-45	5.6528e-44	287.369	3.58175	0.289248	1.1799e-36	3.33044e-35
NWD1	NA	NA	NA	NA	NA	176.296	4.43962	0.318906	2.52468e-45	9.02744e-44	176.296	4.52937	0.31969	4.47488e-47	2.0083e-45
AGA	NA	NA	NA	NA	NA	403.848	-2.64467	0.18987	2.56909e-45	9.16959e-44	NA	NA	NA	NA	NA
AIF1	NA	NA	NA	NA	NA	519.325	2.15145	0.154442	2.91292e-45	1.0378e-43	519.325	2.64808	0.153529	1.29918e-67	1.14782e-65
ENSSSCG00000003753	NA	NA	NA	NA	NA	1225.68	-7.91923	0.57065	3.10593e-45	1.10457e-43	1225.68	-9.50521	0.584075	8.45069e-62	6.33063e-60
ENSSSCG00000038188	NA	NA	NA	NA	NA	46.7855	3.98181	0.286145	3.95322e-45	1.40336e-43	46.7855	4.9207	0.28322	4.98129e-69	4.65125e-67
TIMP1	NA	NA	NA	NA	NA	1016.87	-3.0717	0.220907	4.44326e-45	1.57448e-43	1016.87	-3.58686	0.221065	1.20629e-60	8.86802e-59
ENSSSCG00000006418	NA	NA	NA	NA	NA	52.0808	-4.36203	0.31422	4.6944e-45	1.65751e-43	52.0808	-2.92544	0.286274	1.23471e-25	1.98906e-24
SCUBE3	NA	NA	NA	NA	NA	269.248	-7.60128	0.549929	6.49169e-45	2.288e-43	269.248	-5.82862	0.521884	3.27452e-30	6.64413e-29
MYC	NA	NA	NA	NA	NA	547.889	-2.9309	0.211325	6.75186e-45	2.37545e-43	547.889	-2.76558	0.210126	1.38478e-40	4.61641e-39
SLC16A12	NA	NA	NA	NA	NA	63.4072	-4.67956	0.338667	8.5984e-45	3.01971e-43	63.4072	-3.99283	0.32143	5.86558e-37	1.6846e-35
PRKCQ	NA	NA	NA	NA	NA	203.545	3.76024	0.271187	8.72137e-45	3.05745e-43	203.545	4.83846	0.270673	6.69266e-73	7.05127e-71
ENSSSCG00000051580	NA	NA	NA	NA	NA	183.796	4.0329	0.291368	1.07494e-44	3.76171e-43	183.796	4.47975	0.291843	1.08454e-54	6.35943e-53
ENSSSCG00000038644	83.4201	-15.4793	2.01785	1.44637e-15	1.01773e-13	83.4201	-27.0591	1.93845	1.09771e-44	3.83459e-43	83.4201	-8.96444	1.87587	7.74115e-09	3.50773e-08
ADM	NA	NA	NA	NA	NA	241.49	-5.22131	0.379268	1.13984e-44	3.97472e-43	241.49	-3.64992	0.372619	4.13101e-24	6.04675e-23
GLUL	NA	NA	NA	NA	NA	24862.2	2.82409	0.204359	1.27422e-44	4.43547e-43	24862.2	3.03896	0.203958	2.15492e-51	1.13824e-49
RBM47	NA	NA	NA	NA	NA	254.234	-4.65828	0.33795	1.39871e-44	4.86021e-43	254.234	-4.47084	0.33623	7.28832e-42	2.52807e-40
KCTD7	NA	NA	NA	NA	NA	1201.9	2.33511	0.169135	1.44751e-44	5.02093e-43	1201.9	2.36075	0.168313	1.68634e-45	7.00935e-44
F8	NA	NA	NA	NA	NA	307.634	-2.98542	0.216263	1.70947e-44	5.91914e-43	307.634	-2.4236	0.213644	1.13575e-30	2.35543e-29
KCNJ11	NA	NA	NA	NA	NA	381.382	4.17565	0.302637	1.77877e-44	6.14829e-43	381.382	4.53426	0.303435	5.37435e-52	2.90894e-50
SPCS3	NA	NA	NA	NA	NA	724.829	-2.18399	0.158339	1.91546e-44	6.60918e-43	NA	NA	NA	NA	NA
LYPD1	NA	NA	NA	NA	NA	315.945	4.44531	0.322788	2.02019e-44	6.95836e-43	315.945	3.43955	0.32472	1.34158e-27	2.37057e-26
KCNQ3	NA	NA	NA	NA	NA	559.991	4.89999	0.356941	2.46101e-44	8.46191e-43	559.991	5.52385	0.356	1.47103e-55	9.02872e-54
ST6GALNAC5	264.54	2.10184	0.330578	4.31552e-13	2.2027e-11	264.54	4.43943	0.322868	2.73725e-44	9.39536e-43	264.54	2.1286	0.324816	8.08879e-12	4.82925e-11
HECW1	NA	NA	NA	NA	NA	410.38	5.45992	0.399246	3.57088e-44	1.22141e-42	410.38	5.71822	0.397594	3.95761e-48	1.85649e-46
RASAL3	NA	NA	NA	NA	NA	361.982	2.69875	0.19643	3.66353e-44	1.25093e-42	361.982	3.04348	0.195584	8.69716e-56	5.40541e-54
SNX10	NA	NA	NA	NA	NA	691.89	2.25217	0.163994	4.16176e-44	1.4186e-42	691.89	3.07898	0.163134	1.15609e-80	1.68721e-78
LPAR5	NA	NA	NA	NA	NA	50.8759	3.65849	0.266022	4.29379e-44	1.46108e-42	50.8759	3.91101	0.265445	1.18302e-50	6.18246e-49
ENSSSCG00000024545	900.195	5.45221	0.428263	4.18405e-38	2.28984e-35	900.195	5.94205	0.435833	5.8175e-44	1.97614e-42	NA	NA	NA	NA	NA
ENSSSCG00000043543	23.7761	3.57429	0.365279	2.18032e-24	4.17054e-22	23.7761	8.23145	0.602588	6.18452e-44	2.0972e-42	23.7761	4.56268	0.632156	1.52485e-14	1.14886e-13
SLC1A7	NA	NA	NA	NA	NA	30.1195	4.85589	0.355639	7.04638e-44	2.38536e-42	30.1195	3.64894	0.360198	1.41792e-25	2.26018e-24
DUSP2	NA	NA	NA	NA	NA	234.855	-4.60333	0.33675	7.0991e-44	2.39908e-42	234.855	-5.2716	0.338024	3.70862e-56	2.33442e-54
CABLES1	NA	NA	NA	NA	NA	282.809	2.20182	0.160774	7.30999e-44	2.46612e-42	NA	NA	NA	NA	NA
ZIC5	NA	NA	NA	NA	NA	28.182	7.65727	0.561456	8.26477e-44	2.78346e-42	28.182	6.73298	0.561575	2.37538e-34	5.92401e-33
CASKIN1	NA	NA	NA	NA	NA	2410.97	3.36223	0.24545	8.8863e-44	2.98768e-42	2410.97	3.00804	0.245693	1.24502e-35	3.32355e-34
LGMN	NA	NA	NA	NA	NA	2667.32	-2.70609	0.197986	9.75047e-44	3.27263e-42	2667.32	-2.50358	0.197036	7.2534e-38	2.16197e-36
ENSSSCG00000046834	NA	NA	NA	NA	NA	164.786	3.34788	0.244897	1.29314e-43	4.33289e-42	164.786	2.70721	0.244962	2.1911e-29	4.29544e-28
ENSSSCG00000024823	NA	NA	NA	NA	NA	1601.59	-4.69816	0.345157	1.44561e-43	4.83555e-42	1601.59	-5.04917	0.345268	8.05664e-50	4.05964e-48
APOE	NA	NA	NA	NA	NA	37833.7	3.97131	0.29096	1.58773e-43	5.30193e-42	37833.7	3.60134	0.292445	2.71976e-36	7.54714e-35
PPP1R16B	NA	NA	NA	NA	NA	3034.99	2.8959	0.212556	1.9503e-43	6.49066e-42	3034.99	2.38957	0.211802	2.37653e-30	4.87226e-29
TMEM39A	NA	NA	NA	NA	NA	258.223	-2.49003	0.183023	2.22781e-43	7.40172e-42	258.223	-2.18623	0.180525	1.60594e-34	4.03061e-33
CHDH	NA	NA	NA	NA	NA	246.008	5.19676	0.383522	2.2688e-43	7.52524e-42	246.008	4.72829	0.384397	2.98907e-36	8.248e-35
C1orf216	NA	NA	NA	NA	NA	626.671	2.24442	0.16501	2.55152e-43	8.44876e-42	626.671	2.30932	0.164135	9.52284e-46	4.00895e-44
AVPR1B	131.324	-16.3431	2.05855	3.14144e-16	2.40828e-14	131.324	-27.5321	2.00514	2.6583e-43	8.78756e-42	131.324	-8.42558	1.94256	7.82046e-08	3.19268e-07
SLC6A12	NA	NA	NA	NA	NA	237.204	4.1083	0.302242	3.13356e-43	1.03413e-41	237.204	3.92725	0.303731	9.18034e-40	2.99455e-38
ENSSSCG00000013434	166.326	2.88709	0.419144	4.41795e-15	2.94062e-13	166.326	5.48624	0.406304	3.74819e-43	1.2349e-41	166.326	2.39993	0.409193	5.27331e-10	2.68532e-09
SDC1	NA	NA	NA	NA	NA	299.02	-4.74176	0.350282	3.8498e-43	1.26626e-41	299.02	-3.6981	0.347585	6.60627e-28	1.18973e-26
GABRA4	NA	NA	NA	NA	NA	189.826	3.84918	0.283316	3.98794e-43	1.30951e-41	189.826	4.65177	0.283276	4.43196e-62	3.37137e-60
PRDM16	NA	NA	NA	NA	NA	178.517	3.53169	0.259913	4.14097e-43	1.3575e-41	178.517	2.03204	0.261245	1.15711e-15	9.46341e-15
SLC9A5	NA	NA	NA	NA	NA	381.18	2.62893	0.19393	4.40726e-43	1.44239e-41	NA	NA	NA	NA	NA
DLG4	NA	NA	NA	NA	NA	7553.1	3.52996	0.259947	4.64488e-43	1.51764e-41	7553.1	2.31745	0.259835	7.02587e-20	7.75918e-19
ENSSSCG00000013231	NA	NA	NA	NA	NA	197.362	5.18048	0.383834	4.7405e-43	1.54631e-41	197.362	5.24692	0.383192	5.10454e-44	1.98754e-42
FBLN1	NA	NA	NA	NA	NA	2007.54	-3.54094	0.260884	5.09216e-43	1.65828e-41	2007.54	-3.27117	0.261377	3.03377e-37	8.81583e-36
PTHLH	NA	NA	NA	NA	NA	25.9847	4.44311	0.328666	6.496e-43	2.10847e-41	25.9847	3.28501	0.333087	2.95312e-24	4.35171e-23
NCALD	NA	NA	NA	NA	NA	1058.82	2.31192	0.170875	6.52023e-43	2.11286e-41	NA	NA	NA	NA	NA
BANK1	NA	NA	NA	NA	NA	72.201	-5.60929	0.417231	7.99364e-43	2.58605e-41	72.201	-4.83467	0.391311	1.6038e-36	4.50758e-35
GJB1	NA	NA	NA	NA	NA	781.617	6.87446	0.510939	8.23905e-43	2.66108e-41	781.617	8.26851	0.508912	4.86371e-61	3.58895e-59
ENSSSCG00000043216	NA	NA	NA	NA	NA	41.2511	7.41743	0.551077	8.94637e-43	2.8848e-41	41.2511	5.56627	0.555796	6.33834e-25	9.69549e-24
FGFR4	NA	NA	NA	NA	NA	141.891	3.83652	0.283663	9.23183e-43	2.97198e-41	141.891	4.12333	0.284305	3.35136e-49	1.6425e-47
KRT25	20.5169	7.80332	0.613833	1.37371e-40	8.73059e-38	20.5169	8.12998	0.604607	1.13605e-42	3.65131e-41	NA	NA	NA	NA	NA
SLC36A1	NA	NA	NA	NA	NA	1227.62	2.57794	0.191173	1.14893e-42	3.68667e-41	NA	NA	NA	NA	NA
PRSS23	NA	NA	NA	NA	NA	707.105	-3.70575	0.274383	1.24875e-42	3.99398e-41	707.105	-4.86374	0.275981	6.05201e-71	6.02205e-69
PLPP5	NA	NA	NA	NA	NA	51.2994	-3.48129	0.257747	1.24789e-42	3.99398e-41	51.2994	-3.23565	0.248584	5.05359e-40	1.6622e-38
SLCO2B1	NA	NA	NA	NA	NA	1786.81	2.61269	0.194044	1.5243e-42	4.85951e-41	1786.81	2.64639	0.193218	1.19087e-43	4.52946e-42
RAB3A	NA	NA	NA	NA	NA	12486	3.87598	0.287392	1.52322e-42	4.85951e-41	12486	3.49842	0.288776	3.45854e-35	8.98946e-34
C10orf105	NA	NA	NA	NA	NA	260.322	6.34257	0.473482	1.55922e-42	4.95478e-41	260.322	6.30171	0.470937	5.10115e-42	1.77881e-40
LGI4	NA	NA	NA	NA	NA	1058.78	3.18262	0.236339	1.95674e-42	6.20799e-41	1058.78	2.86607	0.236182	5.67725e-35	1.46982e-33
PRKAR1B	NA	NA	NA	NA	NA	5545.43	4.11734	0.306265	2.35515e-42	7.46e-41	5545.43	3.46002	0.307912	1.08921e-30	2.26366e-29
LCAT	NA	NA	NA	NA	NA	75.6341	8.13981	0.607945	2.4677e-42	7.80394e-41	75.6341	8.05913	0.608055	1.06344e-41	3.66934e-40
B4GALT1	NA	NA	NA	NA	NA	654.697	-2.55845	0.190576	2.57997e-42	8.13288e-41	654.697	-2.53254	0.189292	1.03301e-41	3.5706e-40
ENSSSCG00000033807	NA	NA	NA	NA	NA	5698.31	2.14614	0.159719	2.60333e-42	8.19342e-41	NA	NA	NA	NA	NA
ANPEP	NA	NA	NA	NA	NA	1950.43	-6.05707	0.453752	2.78842e-42	8.76194e-41	1950.43	-6.31688	0.450839	8.82879e-46	3.72473e-44
APLN	NA	NA	NA	NA	NA	1005.95	4.36586	0.32545	2.83668e-42	8.89941e-41	1005.95	5.37341	0.325161	1.22555e-62	9.54375e-61
CPQ	NA	NA	NA	NA	NA	427.027	-3.3245	0.247396	3.04271e-42	9.5306e-41	427.027	-2.28631	0.245055	1.63748e-21	2.03672e-20
RTN4RL2	596.843	4.95339	0.366472	1.94695e-42	1.32271e-39	596.843	4.95997	0.371156	3.34471e-42	1.04599e-40	NA	NA	NA	NA	NA
ENSSSCG00000044228	26.017	2.28404	0.393851	7.38992e-12	3.1929e-10	26.017	8.23235	0.616196	3.61743e-42	1.1277e-40	26.017	5.73331	0.626316	2.69366e-21	3.2699e-20
OSGIN1	NA	NA	NA	NA	NA	2426.98	-5.99111	0.450045	4.53531e-42	1.41161e-40	2426.98	-5.79326	0.447724	1.58831e-39	5.15532e-38
HTR7	NA	NA	NA	NA	NA	102.705	3.18929	0.238046	4.94858e-42	1.53781e-40	102.705	3.57617	0.237265	8.97272e-53	5.00795e-51
ENSSSCG00000050073	NA	NA	NA	NA	NA	111.15	5.85708	0.440389	5.36238e-42	1.66116e-40	111.15	5.25125	0.440259	3.74043e-34	9.25803e-33
OBSCN	NA	NA	NA	NA	NA	356.686	2.74914	0.205592	5.55629e-42	1.71852e-40	356.686	2.81124	0.20473	5.86478e-44	2.27905e-42
MFSD2A	NA	NA	NA	NA	NA	607.699	3.78535	0.282832	6.34241e-42	1.95859e-40	607.699	3.39571	0.28406	2.6613e-34	6.61197e-33
ACER1	NA	NA	NA	NA	NA	37.2178	2.29332	0.171655	6.54337e-42	2.01749e-40	NA	NA	NA	NA	NA
DNAJB13	NA	NA	NA	NA	NA	73.3652	4.41137	0.330623	7.19422e-42	2.2147e-40	73.3652	3.76606	0.33289	3.65905e-31	7.80201e-30
TGM2	NA	NA	NA	NA	NA	6595.99	-5.73242	0.43193	7.90741e-42	2.43045e-40	6595.99	-5.84112	0.429861	2.85337e-43	1.0587e-41
RASSF4	NA	NA	NA	NA	NA	1768.01	2.11562	0.1584	7.97362e-42	2.44698e-40	1768.01	2.83697	0.157762	2.29786e-73	2.48749e-71
FKBP1B	NA	NA	NA	NA	NA	764.751	2.43632	0.182651	8.27178e-42	2.53453e-40	NA	NA	NA	NA	NA
GH1	136258	-2.02806	1.27002	0.000648882	0.0028581	136258	-14.1157	1.15551	8.69162e-42	2.65904e-40	136258	-10.3623	1.08347	2.56408e-24	3.78691e-23
SUPT5H	NA	NA	NA	NA	NA	877.191	2.81507	0.211049	8.96803e-42	2.73935e-40	NA	NA	NA	NA	NA
MYO7A	NA	NA	NA	NA	NA	840.251	-4.54988	0.34167	8.98449e-42	2.74013e-40	840.251	-4.30207	0.342395	9.61006e-38	2.84718e-36
HRH2	NA	NA	NA	NA	NA	299.068	2.65234	0.198952	9.21565e-42	2.80629e-40	NA	NA	NA	NA	NA
ADCYAP1R1	NA	NA	NA	NA	NA	3453.22	3.65336	0.273496	9.24942e-42	2.81222e-40	3453.22	3.10442	0.274292	6.42755e-31	1.34862e-29
FBXO41	NA	NA	NA	NA	NA	3881.48	4.81944	0.362798	1.08874e-41	3.30514e-40	3881.48	3.92523	0.365039	1.73633e-28	3.22423e-27
LTBP1	NA	NA	NA	NA	NA	708.942	-3.88222	0.291055	1.12031e-41	3.39573e-40	708.942	-3.40328	0.291435	7.10017e-33	1.63229e-31
CKAP4	NA	NA	NA	NA	NA	425.07	-2.49084	0.187137	1.20238e-41	3.63891e-40	425.07	-2.49523	0.185642	4.68349e-42	1.63607e-40
AATK	NA	NA	NA	NA	NA	3122.51	4.04429	0.303681	1.35114e-41	4.08284e-40	3122.51	4.22417	0.30506	3.84125e-45	1.57667e-43
CRB1	NA	NA	NA	NA	NA	159.321	4.44213	0.334314	1.4667e-41	4.42525e-40	159.321	3.72222	0.336531	6.4847e-30	1.29707e-28
GPC2	NA	NA	NA	NA	NA	40.0665	6.42315	0.48649	2.08483e-41	6.28063e-40	40.0665	5.83485	0.485347	1.58294e-34	3.98302e-33
MTHFD1L	NA	NA	NA	NA	NA	772.358	2.34503	0.17671	2.11562e-41	6.36367e-40	772.358	2.44686	0.175755	6.64716e-45	2.71143e-43
HSD11B2	NA	NA	NA	NA	NA	1186.54	-7.25212	0.548715	2.2335e-41	6.70799e-40	1186.54	-6.90201	0.54419	4.14829e-38	1.24778e-36
OLFM1	NA	NA	NA	NA	NA	12518.6	3.90018	0.293597	2.29494e-41	6.88202e-40	12518.6	2.12516	0.294311	7.79454e-14	5.554e-13
HCRTR1	NA	NA	NA	NA	NA	77.8569	4.6564	0.352481	3.35958e-41	1.00593e-39	77.8569	3.88513	0.355049	2.2139e-29	4.3358e-28
ENSSSCG00000035431	26.9641	3.32183	0.375101	3.80505e-21	5.27937e-19	26.9641	8.0308	0.608937	3.60766e-41	1.07858e-39	26.9641	4.60091	0.634092	1.15928e-14	8.81632e-14
ENSSSCG00000038969	NA	NA	NA	NA	NA	782.28	-4.91101	0.372514	3.85133e-41	1.14968e-39	782.28	-4.37504	0.372733	2.39515e-33	5.6923e-32
PPP3R1	NA	NA	NA	NA	NA	2307.66	2.13189	0.161086	3.98587e-41	1.18804e-39	NA	NA	NA	NA	NA
SLC1A2	NA	NA	NA	NA	NA	1214.82	7.26399	0.551528	4.11465e-41	1.22457e-39	1214.82	7.49735	0.549653	9.36026e-44	3.60187e-42
COBLL1	NA	NA	NA	NA	NA	469.071	-4.5322	0.343462	4.57618e-41	1.35783e-39	469.071	-3.73952	0.34319	3.95176e-29	7.58106e-28
TAGLN3	NA	NA	NA	NA	NA	4182.35	2.96518	0.22437	5.01044e-41	1.48445e-39	4182.35	2.54852	0.223673	5.58633e-31	1.17839e-29
ACHE	NA	NA	NA	NA	NA	2924.32	3.49741	0.264572	5.91956e-41	1.75116e-39	2924.32	4.77624	0.26473	3.22887e-74	3.59408e-72
PDLIM1	NA	NA	NA	NA	NA	460.626	-3.36338	0.254746	7.16064e-41	2.11513e-39	460.626	-3.12207	0.25412	6.3402e-36	1.71351e-34
FAM114A1	NA	NA	NA	NA	NA	241.601	-4.13636	0.313805	7.76876e-41	2.29132e-39	241.601	-2.84212	0.309616	3.64239e-21	4.3999e-20
PAQR9	NA	NA	NA	NA	NA	195.51	-3.12825	0.237319	8.5974e-41	2.53193e-39	195.51	-2.41966	0.233319	4.77684e-26	7.86901e-25
CAMKV	NA	NA	NA	NA	NA	5489.47	6.37693	0.487043	8.80303e-41	2.58862e-39	5489.47	4.8219	0.489946	2.48549e-24	3.67637e-23
ENSSSCG00000037620	NA	NA	NA	NA	NA	64.1827	7.09671	0.541464	9.15052e-41	2.68679e-39	64.1827	7.63777	0.538505	4.25549e-47	1.91419e-45
GNAZ	NA	NA	NA	NA	NA	5607.86	3.00636	0.228242	9.16434e-41	2.68684e-39	5607.86	2.61327	0.227626	1.90289e-31	4.11083e-30
STX1B	NA	NA	NA	NA	NA	5671.56	3.99091	0.303147	1.06403e-40	3.11493e-39	5671.56	3.56451	0.304801	5.03942e-33	1.16945e-31
ENSSSCG00000051611	NA	NA	NA	NA	NA	35.9372	7.08573	0.541171	1.08482e-40	3.17109e-39	35.9372	6.69833	0.539061	1.13986e-36	3.22203e-35
CDK5R1	NA	NA	NA	NA	NA	941.522	4.35063	0.331408	1.32447e-40	3.86016e-39	941.522	3.16569	0.333052	1.11667e-22	1.48753e-21
C11orf49	NA	NA	NA	NA	NA	992.685	2.74953	0.209478	1.47667e-40	4.2974e-39	NA	NA	NA	NA	NA
ARSB	NA	NA	NA	NA	NA	1673.47	2.24639	0.171237	1.67827e-40	4.87689e-39	1673.47	2.81637	0.17048	2.3281e-62	1.78476e-60
SYNDIG1L	374.623	-2.53317	0.339805	4.81655e-17	4.16209e-15	374.623	4.64227	0.354881	1.8756e-40	5.44228e-39	374.623	7.32486	0.352021	1.80182e-97	4.1764e-95
HLA-DOB	NA	NA	NA	NA	NA	66.6032	-2.3285	0.177748	2.04356e-40	5.92091e-39	66.6032	-2.33294	0.172968	2.94113e-42	1.04596e-40
RNF149	NA	NA	NA	NA	NA	509.959	-2.01508	0.153649	2.23362e-40	6.4621e-39	509.959	-2.08979	0.152723	2.30615e-43	8.6216e-42
FAM210B	NA	NA	NA	NA	NA	838.017	-2.07013	0.157979	2.41063e-40	6.96397e-39	NA	NA	NA	NA	NA
ENSSSCG00000036363	NA	NA	NA	NA	NA	79.1165	2.32613	0.177814	2.60233e-40	7.50674e-39	79.1165	2.05772	0.176683	4.23229e-32	9.40074e-31
MAL	NA	NA	NA	NA	NA	584.386	4.91278	0.376847	2.66705e-40	7.68219e-39	584.386	5.78439	0.375323	8.41473e-55	4.94887e-53
PLEK	NA	NA	NA	NA	NA	258.409	2.26937	0.173506	2.76824e-40	7.96203e-39	258.409	2.22947	0.172407	5.1043e-39	1.6142e-37
DNASE1L3	NA	NA	NA	NA	NA	200.284	-7.1075	0.546418	3.36388e-40	9.64704e-39	200.284	-7.89958	0.554449	1.35504e-47	6.19418e-46
CRH	NA	NA	NA	NA	NA	54.8317	6.98817	0.537466	3.48282e-40	9.97362e-39	54.8317	6.46088	0.535634	1.04589e-34	2.65542e-33
SP9	NA	NA	NA	NA	NA	41.5255	8.24801	0.633842	3.57041e-40	1.02096e-38	41.5255	7.98542	0.634128	6.09033e-38	1.81806e-36
CD19	NA	NA	NA	NA	NA	41.3719	3.61814	0.276593	3.6691e-40	1.04766e-38	41.3719	4.06786	0.275151	5.40801e-51	2.83374e-49
ZNF385B	NA	NA	NA	NA	NA	75.9747	3.94811	0.302215	4.12769e-40	1.1769e-38	75.9747	3.75756	0.303534	1.09799e-36	3.10812e-35
KCNJ5	NA	NA	NA	NA	NA	5322.51	-4.07185	0.311839	4.15791e-40	1.18325e-38	5322.51	-4.54459	0.312952	2.75236e-49	1.35568e-47
MME	NA	NA	NA	NA	NA	63.8841	-5.27531	0.406306	4.16196e-40	1.18325e-38	63.8841	-3.2218	0.369958	1.61276e-19	1.74298e-18
CD163	NA	NA	NA	NA	NA	109.324	-4.77054	0.367064	5.08069e-40	1.44028e-38	109.324	-3.71365	0.356368	6.67588e-27	1.14972e-25
APC2	NA	NA	NA	NA	NA	2828.53	3.41044	0.261237	5.09268e-40	1.44161e-38	2828.53	2.98234	0.261556	2.86619e-31	6.12469e-30
RPN2	NA	NA	NA	NA	NA	3584.8	-2.06777	0.158593	5.72281e-40	1.61766e-38	NA	NA	NA	NA	NA
GPD1	NA	NA	NA	NA	NA	1026.83	3.41808	0.262054	5.93886e-40	1.67632e-38	1026.83	3.43711	0.262714	1.69968e-40	5.65662e-39
OXCT1	NA	NA	NA	NA	NA	374.952	-3.02947	0.232563	6.29083e-40	1.77313e-38	374.952	-2.1025	0.2301	1.06035e-20	1.24574e-19
GPR75	NA	NA	NA	NA	NA	922.725	3.90321	0.299535	6.51292e-40	1.83311e-38	922.725	4.67271	0.300208	4.17524e-56	2.61976e-54
GATA6	NA	NA	NA	NA	NA	405.709	-8.7791	0.677637	6.6462e-40	1.86529e-38	405.709	-9.07335	0.676882	4.94866e-43	1.819e-41
C1orf210	NA	NA	NA	NA	NA	138.015	-3.00059	0.23044	6.63762e-40	1.86529e-38	138.015	-2.22915	0.22487	5.92519e-24	8.59e-23
PRRG3	NA	NA	NA	NA	NA	697.21	3.02877	0.232627	6.85336e-40	1.9207e-38	697.21	2.82701	0.232168	3.60211e-35	9.35031e-34
ANKS1B	NA	NA	NA	NA	NA	849.759	2.98401	0.229401	7.81769e-40	2.18784e-38	849.759	3.19776	0.229114	1.52174e-45	6.33855e-44
ENSSSCG00000051382	NA	NA	NA	NA	NA	44.6678	5.49177	0.424841	7.92201e-40	2.21389e-38	44.6678	5.38672	0.423404	2.14791e-38	6.58136e-37
KDELR3	NA	NA	NA	NA	NA	114.888	-3.54114	0.27197	8.15533e-40	2.27587e-38	114.888	-2.60457	0.264669	8.59979e-24	1.23134e-22
ENSSSCG00000033117	49.5431	5.51271	0.526371	1.07624e-26	2.55471e-24	49.5431	9.10284	0.704089	8.21657e-40	2.28648e-38	49.5431	3.30551	0.760828	6.08652e-07	2.266e-06
DZANK1	NA	NA	NA	NA	NA	10842.7	2.22027	0.170859	8.70706e-40	2.41615e-38	10842.7	2.44503	0.170071	1.04177e-47	4.84078e-46
DLG2	NA	NA	NA	NA	NA	1026.53	3.4415	0.264629	9.8568e-40	2.73134e-38	1026.53	3.20409	0.265213	7.06197e-35	1.81876e-33
SYNPO	NA	NA	NA	NA	NA	3392.75	3.06211	0.235793	1.08009e-39	2.98875e-38	NA	NA	NA	NA	NA
FAXDC2	NA	NA	NA	NA	NA	430.278	-2.9202	0.225077	1.17083e-39	3.2353e-38	430.278	-2.41616	0.222991	3.35457e-28	6.12527e-27
VIT	NA	NA	NA	NA	NA	179.155	4.2585	0.328434	1.19283e-39	3.29149e-38	179.155	3.60433	0.330575	4.01088e-29	7.687e-28
GABRA2	NA	NA	NA	NA	NA	96.3677	5.0209	0.39002	2.05526e-39	5.65541e-38	96.3677	5.05239	0.389735	7.86082e-40	2.57265e-38
F5	546.75	3.06184	0.434354	2.32362e-15	1.6007e-13	546.75	5.28485	0.411163	2.24811e-39	6.17744e-38	546.75	2.02784	0.415868	1.33661e-07	5.34808e-07
LIMD2	NA	NA	NA	NA	NA	357.934	2.63369	0.20397	2.32123e-39	6.36948e-38	NA	NA	NA	NA	NA
DOC2A	544.392	2.46458	0.461686	7.61942e-11	2.69996e-09	544.392	5.46413	0.425557	2.46236e-39	6.74734e-38	544.392	2.70008	0.426953	2.35916e-11	1.35313e-10
ALOX5	NA	NA	NA	NA	NA	335.506	2.43176	0.188494	2.66421e-39	7.28022e-38	335.506	2.83781	0.1873	6.40321e-53	3.62518e-51
MFAP2	NA	NA	NA	NA	NA	70.5102	-3.12927	0.242454	3.16178e-39	8.6279e-38	NA	NA	NA	NA	NA
COL13A1	NA	NA	NA	NA	NA	63.56	-3.04276	0.235969	3.52171e-39	9.59679e-38	63.56	-3.08073	0.231606	1.40154e-41	4.81903e-40
COL6A1	NA	NA	NA	NA	NA	1987.97	-3.31217	0.256697	3.59032e-39	9.77023e-38	1987.97	-3.58665	0.257202	1.22621e-45	5.15114e-44
RBMS1	NA	NA	NA	NA	NA	76.6324	-3.1845	0.246938	3.73416e-39	1.01476e-37	NA	NA	NA	NA	NA
ENSSSCG00000051026	NA	NA	NA	NA	NA	371.816	3.11237	0.241451	3.87504e-39	1.0516e-37	371.816	2.94114	0.24116	2.43526e-35	6.41733e-34
MLIP	44.0941	2.25296	0.272678	1.37719e-19	1.59608e-17	44.0941	3.65952	0.283747	4.02557e-39	1.09095e-37	NA	NA	NA	NA	NA
SEPTIN11	NA	NA	NA	NA	NA	583.219	2.68934	0.209184	4.86298e-39	1.31608e-37	583.219	2.1416	0.208313	1.46005e-25	2.32546e-24
C4BPA	NA	NA	NA	NA	NA	120.639	-5.31376	0.415503	5.10116e-39	1.37864e-37	120.639	-5.62356	0.411994	1.13183e-43	4.31322e-42
CITED1	NA	NA	NA	NA	NA	1109.94	-3.47365	0.269787	5.33143e-39	1.43693e-37	1109.94	-3.5124	0.270396	5.3934e-40	1.77101e-38
SOX21	NA	NA	NA	NA	NA	25.2564	7.01251	0.549292	7.39732e-39	1.99101e-37	25.2564	5.93962	0.550259	2.09516e-28	3.86506e-27
MTURN	NA	NA	NA	NA	NA	1098.37	2.4733	0.192925	7.5481e-39	2.02882e-37	1098.37	3.10776	0.192109	4.36904e-60	3.14156e-58
ANXA2	NA	NA	NA	NA	NA	1601.16	-2.9715	0.231581	7.68164e-39	2.0619e-37	NA	NA	NA	NA	NA
PRKCB	NA	NA	NA	NA	NA	1805.93	3.59562	0.279993	8.28418e-39	2.22061e-37	1805.93	3.05531	0.280722	8.81504e-29	1.66674e-27
MICAL2	1653.66	2.01882	0.228419	2.86389e-21	4.0303e-19	1653.66	2.88674	0.225158	8.38788e-39	2.24535e-37	NA	NA	NA	NA	NA
CDH20	NA	NA	NA	NA	NA	298.796	4.08391	0.318487	8.71938e-39	2.33092e-37	298.796	4.59281	0.319276	2.03928e-48	9.65815e-47
RNF112	NA	NA	NA	NA	NA	1047.75	3.25685	0.253884	9.26631e-39	2.47043e-37	1047.75	2.19254	0.253615	8.51983e-19	8.75627e-18
ROR2	NA	NA	NA	NA	NA	204.684	-4.91401	0.385421	1.10008e-38	2.9289e-37	204.684	-5.31256	0.384574	9.92193e-45	4.02226e-43
RLBP1	NA	NA	NA	NA	NA	971.388	5.78977	0.455309	1.11721e-38	2.9639e-37	971.388	5.48087	0.454153	7.77406e-35	1.9947e-33
ENSSSCG00000033806	517.288	2.40721	0.441389	4.29485e-11	1.60395e-09	517.288	5.21278	0.409424	1.11774e-38	2.9639e-37	517.288	2.51798	0.410444	9.33136e-11	5.0927e-10
BBOX1	NA	NA	NA	NA	NA	84.3018	5.83652	0.459228	1.21219e-38	3.21001e-37	84.3018	7.35154	0.453871	2.45371e-60	1.78388e-58
GABBR1	NA	NA	NA	NA	NA	18349.5	3.51373	0.274466	1.3806e-38	3.65108e-37	18349.5	3.56079	0.275445	1.16865e-39	3.80573e-38
NUPR1	NA	NA	NA	NA	NA	404.998	-3.05585	0.238989	1.43243e-38	3.78307e-37	404.998	-3.28559	0.238615	1.87875e-44	7.44771e-43
LZTS3	NA	NA	NA	NA	NA	3425.18	3.0672	0.240023	1.59413e-38	4.20448e-37	NA	NA	NA	NA	NA
FAM131A	2550.51	2.88069	0.225333	1.43654e-40	8.84462e-38	2550.51	2.81822	0.220802	1.69399e-38	4.46189e-37	NA	NA	NA	NA	NA
ENSSSCG00000047800	NA	NA	NA	NA	NA	6588.06	2.79303	0.218886	1.74836e-38	4.59784e-37	6588.06	2.56862	0.217983	5.79068e-33	1.33592e-31
TUBA4A	NA	NA	NA	NA	NA	8679.12	3.53574	0.276582	1.75027e-38	4.59784e-37	8679.12	2.87544	0.276967	2.42816e-26	4.068e-25
PAPSS2	NA	NA	NA	NA	NA	566.794	-4.37975	0.343541	1.78184e-38	4.67454e-37	566.794	-4.74843	0.344345	9.99193e-45	4.04232e-43
GPR26	NA	NA	NA	NA	NA	359.851	6.16443	0.486199	1.81236e-38	4.74829e-37	359.851	4.57562	0.490067	2.99765e-22	3.89576e-21
KRT18	NA	NA	NA	NA	NA	375.416	-9.11448	0.71867	1.92821e-38	5.04511e-37	375.416	-6.74708	0.66599	2.17761e-25	3.41587e-24
ENSSSCG00000044760	NA	NA	NA	NA	NA	8196.42	-9.00833	0.71025	2.00606e-38	5.24184e-37	8196.42	-8.94192	0.713253	4.66305e-38	1.39622e-36
DACT3	NA	NA	NA	NA	NA	2464.04	3.29074	0.257734	2.03381e-38	5.30731e-37	2464.04	2.9371	0.257809	3.40684e-31	7.27211e-30
LAMC2	NA	NA	NA	NA	NA	468.661	-3.97509	0.311566	2.13911e-38	5.57471e-37	468.661	-3.16045	0.311064	1.67797e-25	2.65536e-24
CHGA	NA	NA	NA	NA	NA	47300.8	-4.70031	0.370088	2.47733e-38	6.44761e-37	47300.8	-4.04937	0.372379	4.46831e-29	8.54706e-28
GDA	174.147	2.69254	0.551419	8.37395e-10	2.39995e-08	174.147	6.54924	0.517413	2.57955e-38	6.70478e-37	174.147	3.51102	0.526836	1.05491e-12	6.8166e-12
ENSSSCG00000048033	NA	NA	NA	NA	NA	107.134	-9.18708	0.725907	2.59856e-38	6.74529e-37	107.134	-7.45603	0.586469	2.04177e-38	6.26588e-37
ACKR2	NA	NA	NA	NA	NA	233.846	-3.90503	0.306736	3.15881e-38	8.18879e-37	233.846	-4.54465	0.308662	1.41642e-50	7.34376e-49
UGT8	1598.63	-2.02588	0.39458	9.31658e-10	2.64489e-08	1598.63	4.84871	0.382678	3.1968e-38	8.27638e-37	1598.63	7.1467	0.380267	4.61947e-80	6.45481e-78
AQP11	NA	NA	NA	NA	NA	406.689	2.04019	0.160327	3.42219e-38	8.8483e-37	406.689	2.14772	0.15945	4.21321e-42	1.47965e-40
OLFM2	NA	NA	NA	NA	NA	1770.89	2.71809	0.213953	3.47372e-38	8.96975e-37	1770.89	2.19751	0.212987	9.75964e-26	1.58913e-24
IQSEC2	NA	NA	NA	NA	NA	2416.47	3.04039	0.239178	3.70278e-38	9.54872e-37	NA	NA	NA	NA	NA
PRKAG3	NA	NA	NA	NA	NA	116.354	-4.79632	0.378909	3.9058e-38	1.00591e-36	116.354	-4.73233	0.374553	4.54533e-38	1.36305e-36
WNT9B	91.0126	2.38571	0.306242	4.38323e-18	4.23325e-16	91.0126	3.83698	0.301889	4.25909e-38	1.09546e-36	NA	NA	NA	NA	NA
ENSSSCG00000041322	NA	NA	NA	NA	NA	343.232	-3.19924	0.251786	4.31474e-38	1.10833e-36	343.232	-3.96842	0.252925	5.24964e-57	3.41348e-55
TRPV2	NA	NA	NA	NA	NA	446.083	3.60043	0.283239	4.40147e-38	1.12767e-36	446.083	3.91373	0.284198	1.14941e-44	4.61214e-43
ENSSSCG00000015823	NA	NA	NA	NA	NA	484.014	-3.72496	0.293067	4.39693e-38	1.12767e-36	484.014	-3.45561	0.293345	2.01531e-33	4.81865e-32
SH3GL3	NA	NA	NA	NA	NA	352.155	3.65827	0.288032	5.01767e-38	1.28387e-36	352.155	4.23441	0.288761	3.17751e-50	1.63029e-48
ENSSSCG00000048159	NA	NA	NA	NA	NA	31.2238	7.51733	0.595586	5.30264e-38	1.35503e-36	31.2238	6.81809	0.594581	1.08483e-31	2.38011e-30
ENSSSCG00000017643	NA	NA	NA	NA	NA	7017.16	3.12213	0.246145	5.50726e-38	1.40549e-36	7017.16	3.97884	0.246276	3.05254e-60	2.21107e-58
FGD2	NA	NA	NA	NA	NA	528.7	2.09602	0.165322	5.8209e-38	1.48361e-36	528.7	2.22728	0.164407	1.41256e-42	5.11585e-41
S100A1	NA	NA	NA	NA	NA	21835.2	4.34943	0.343626	5.88113e-38	1.49703e-36	21835.2	4.38554	0.345252	1.69145e-38	5.20704e-37
GLA	NA	NA	NA	NA	NA	446.373	-2.2945	0.181217	6.1022e-38	1.5513e-36	NA	NA	NA	NA	NA
ENSSSCG00000032202	NA	NA	NA	NA	NA	8112.65	2.79554	0.220802	6.22879e-38	1.58144e-36	NA	NA	NA	NA	NA
EPHB6	NA	NA	NA	NA	NA	468.173	3.7264	0.293826	6.27561e-38	1.59128e-36	468.173	3.00699	0.294757	1.32847e-25	2.13313e-24
GGCX	NA	NA	NA	NA	NA	720.868	-2.16761	0.171211	6.80416e-38	1.72308e-36	720.868	-2.00467	0.170122	8.36862e-33	1.91275e-31
FAM219A	NA	NA	NA	NA	NA	800.226	2.1166	0.167201	7.28948e-38	1.84125e-36	NA	NA	NA	NA	NA
ENSSSCG00000044700	NA	NA	NA	NA	NA	1393.04	-2.51115	0.198665	7.54294e-38	1.9004e-36	1393.04	-2.73037	0.197684	2.15597e-44	8.52951e-43
CYRIA	NA	NA	NA	NA	NA	685.622	3.16591	0.250049	7.54198e-38	1.9004e-36	685.622	3.34625	0.250145	3.71402e-42	1.31135e-40
ALDH1L1	NA	NA	NA	NA	NA	453.318	4.55819	0.361398	8.61854e-38	2.16861e-36	453.318	4.68951	0.362402	8.77762e-40	2.86794e-38
RFX6	NA	NA	NA	NA	NA	18.0091	-7.27504	0.578746	9.6395e-38	2.42242e-36	18.0091	-5.28706	0.400908	4.76506e-41	1.61308e-39
RRBP1	NA	NA	NA	NA	NA	1785.36	-2.31814	0.183885	1.21516e-37	3.04981e-36	NA	NA	NA	NA	NA
ENSSSCG00000010559	NA	NA	NA	NA	NA	272.565	2.87133	0.227799	1.32006e-37	3.30887e-36	272.565	2.43642	0.226849	9.22438e-28	1.64469e-26
ARL4C	NA	NA	NA	NA	NA	395.155	2.65919	0.211167	1.4042e-37	3.51085e-36	395.155	3.25654	0.210202	1.94299e-55	1.18151e-53
ENSSSCG00000021155	NA	NA	NA	NA	NA	40952.2	-8.90689	0.710677	1.40368e-37	3.51085e-36	40952.2	-6.94578	0.711743	8.32243e-24	1.1925e-22
WNT2	NA	NA	NA	NA	NA	101.157	4.75698	0.379204	1.70616e-37	4.25503e-36	101.157	4.09962	0.381756	1.93997e-28	3.58549e-27
ENSSSCG00000003846	NA	NA	NA	NA	NA	31.2647	2.95468	0.234728	1.71304e-37	4.26678e-36	NA	NA	NA	NA	NA
RIMS1	NA	NA	NA	NA	NA	401.897	3.71298	0.29473	1.83935e-37	4.57562e-36	401.897	3.12506	0.29581	2.55409e-27	4.48092e-26
FREM2	NA	NA	NA	NA	NA	226.217	-3.47234	0.275663	1.89755e-37	4.71445e-36	226.217	-3.9429	0.276695	1.34315e-47	6.15414e-46
ENSSSCG00000000362	NA	NA	NA	NA	NA	55.1723	7.51479	0.600608	2.11661e-37	5.24548e-36	55.1723	7.787	0.598575	3.43344e-40	1.13499e-38
ENSSSCG00000006679	12.036	2.86287	0.335953	1.09872e-20	1.40565e-18	12.036	7.22272	0.577704	2.23583e-37	5.53395e-36	12.036	4.21666	0.609155	1.264e-13	8.85924e-13
ARHGDIG	NA	NA	NA	NA	NA	802.532	5.81084	0.465762	2.33891e-37	5.78184e-36	802.532	5.3797	0.464953	2.72563e-32	6.10925e-31
NGEF	NA	NA	NA	NA	NA	1141.98	3.46523	0.27547	2.35079e-37	5.80392e-36	NA	NA	NA	NA	NA
LIPG	NA	NA	NA	NA	NA	1343.35	-10.2761	0.82824	2.47417e-37	6.10088e-36	1343.35	-7.65372	0.797674	2.65626e-23	3.66995e-22
ENSSSCG00000050259	NA	NA	NA	NA	NA	225.676	3.9188	0.311851	2.5429e-37	6.26252e-36	225.676	4.67014	0.312223	4.57481e-52	2.483e-50
EPHA5	NA	NA	NA	NA	NA	207.073	4.63424	0.370454	2.95832e-37	7.26743e-36	207.073	3.95178	0.37303	9.55488e-28	1.70054e-26
RGS7BP	NA	NA	NA	NA	NA	93.1663	4.70097	0.376477	3.71534e-37	9.11577e-36	93.1663	5.03536	0.376103	2.82029e-42	1.00845e-40
GADD45A	NA	NA	NA	NA	NA	318.255	-3.69466	0.294657	3.8927e-37	9.53906e-36	318.255	-3.18621	0.293741	1.12139e-28	2.10616e-27
CACNG4	NA	NA	NA	NA	NA	184.368	4.63759	0.371432	3.98428e-37	9.75134e-36	184.368	4.44218	0.373028	3.18699e-34	7.89812e-33
HLA-DRA	NA	NA	NA	NA	NA	2916.65	-3.45756	0.27583	4.10044e-37	1.00232e-35	2916.65	-3.27961	0.276451	8.95648e-34	2.19206e-32
SLC26A11	NA	NA	NA	NA	NA	11584.8	2.85578	0.228325	4.46521e-37	1.09013e-35	11584.8	2.92542	0.227724	6.86089e-39	2.15587e-37
PPP1R14A	NA	NA	NA	NA	NA	1251.38	3.96455	0.316799	4.77009e-37	1.16312e-35	1251.38	4.58097	0.317813	1.3342e-48	6.38017e-47
ADCY1	NA	NA	NA	NA	NA	2719.2	4.12401	0.329759	4.77795e-37	1.1636e-35	2719.2	3.75168	0.33186	4.04985e-31	8.61664e-30
PACSIN1	NA	NA	NA	NA	NA	5940.28	4.18697	0.334944	4.89117e-37	1.1897e-35	5940.28	3.52267	0.337074	5.60263e-27	9.69974e-26
SPSB2	NA	NA	NA	NA	NA	318.776	-3.25662	0.260234	5.04e-37	1.22439e-35	318.776	-3.23072	0.259586	7.60556e-37	2.17481e-35
SLC25A48	NA	NA	NA	NA	NA	211.352	5.75934	0.464994	7.27088e-37	1.76417e-35	211.352	7.60959	0.46039	8.79661e-63	6.90481e-61
TNFRSF12A	NA	NA	NA	NA	NA	893.497	-5.51654	0.445394	7.71157e-37	1.8688e-35	893.497	-6.42997	0.443374	7.81855e-49	3.76629e-47
GDF10	NA	NA	NA	NA	NA	80.5385	5.12326	0.413401	8.60378e-37	2.08245e-35	80.5385	5.87239	0.410314	1.1495e-47	5.31631e-46
CHST2	NA	NA	NA	NA	NA	2174.35	3.85918	0.309772	1.01847e-36	2.45905e-35	2174.35	3.46071	0.311436	4.44796e-30	8.9605e-29
RPL7	NA	NA	NA	NA	NA	4127.66	-2.22115	0.178514	1.02194e-36	2.46441e-35	NA	NA	NA	NA	NA
CTXN1	4724.64	2.31588	0.431195	8.54887e-11	2.99697e-09	4724.64	4.93663	0.398453	1.02907e-36	2.47857e-35	4724.64	2.32905	0.399407	6.75179e-10	3.4004e-09
C3orf80	NA	NA	NA	NA	NA	30.4595	5.26157	0.425448	1.09059e-36	2.62034e-35	30.4595	4.15142	0.430078	1.37965e-23	1.95554e-22
SLC6A9	NA	NA	NA	NA	NA	2558.51	3.32198	0.267002	1.27973e-36	3.06731e-35	2558.51	4.16562	0.267427	3.03819e-56	1.92471e-54
ENSSSCG00000006719	NA	NA	NA	NA	NA	49607.7	-10.4671	0.854187	1.31566e-36	3.14959e-35	49607.7	-11.4997	0.864098	2.11009e-43	7.93377e-42
ENPP1	NA	NA	NA	NA	NA	55.7107	-3.16914	0.255093	1.51139e-36	3.61376e-35	NA	NA	NA	NA	NA
SPRY1	NA	NA	NA	NA	NA	343.831	-2.28852	0.184479	1.55243e-36	3.70739e-35	343.831	-2.20899	0.1827	2.01687e-34	5.0363e-33
ENSSSCG00000047174	9.96715	5.67484	0.520238	8.42956e-29	2.63618e-26	9.96715	7.10123	0.575314	1.57695e-36	3.7614e-35	NA	NA	NA	NA	NA
ENSSSCG00000051418	NA	NA	NA	NA	NA	65.7107	4.88428	0.395297	1.62853e-36	3.87973e-35	65.7107	3.09944	0.399145	4.91906e-16	4.12581e-15
LNP1	20.7818	2.59692	0.367312	8.41423e-16	6.07243e-14	20.7818	7.42033	0.601016	1.6422e-36	3.90756e-35	20.7818	4.65016	0.62127	2.11631e-15	1.6977e-14
SPINT2	NA	NA	NA	NA	NA	2257.4	-4.01262	0.323693	2.03259e-36	4.82483e-35	2257.4	-3.58099	0.325381	1.31835e-29	2.60261e-28
ERP44	NA	NA	NA	NA	NA	495.657	-2.20783	0.178232	2.05492e-36	4.87195e-35	NA	NA	NA	NA	NA
HES5	NA	NA	NA	NA	NA	52.0606	5.58088	0.45382	2.2606e-36	5.35317e-35	52.0606	4.22597	0.458593	8.91681e-22	1.12752e-20
PTPRS	NA	NA	NA	NA	NA	8303.5	2.67593	0.216344	2.34762e-36	5.55255e-35	NA	NA	NA	NA	NA
TAFA1	NA	NA	NA	NA	NA	58.1145	5.61701	0.456953	2.38888e-36	5.64337e-35	58.1145	3.82717	0.463158	4.50715e-18	4.38734e-17
SYT11	NA	NA	NA	NA	NA	6515.41	3.45641	0.278966	2.52027e-36	5.94663e-35	6515.41	3.95711	0.279849	6.40596e-47	2.82983e-45
TMEM45A	NA	NA	NA	NA	NA	67.0189	-5.28916	0.430508	2.94588e-36	6.9405e-35	67.0189	-5.13258	0.417073	3.47687e-36	9.52729e-35
FEZF2	364.963	5.26404	0.561006	7.07049e-22	1.03187e-19	364.963	7.18145	0.584123	2.94853e-36	6.9405e-35	NA	NA	NA	NA	NA
ENSSSCG00000012535	NA	NA	NA	NA	NA	47.1928	7.1173	0.579211	3.13916e-36	7.3804e-35	47.1928	8.0034	0.575467	1.50425e-45	6.27897e-44
SNTB1	NA	NA	NA	NA	NA	463.226	-4.13711	0.334935	3.24798e-36	7.62715e-35	463.226	-3.07501	0.33421	2.21614e-21	2.70858e-20
KCNMB4	251.557	2.63402	0.25493	2.16944e-28	6.19455e-26	251.557	3.06369	0.247996	3.41091e-36	8.0002e-35	NA	NA	NA	NA	NA
CASQ1	NA	NA	NA	NA	NA	120.057	3.19806	0.259104	4.18318e-36	9.79987e-35	120.057	3.46205	0.258729	3.15145e-42	1.11874e-40
SULT4A1	NA	NA	NA	NA	NA	3860.6	3.78184	0.306323	4.24375e-36	9.92998e-35	3860.6	3.60539	0.307953	4.1861e-33	9.80672e-32
PDIA5	NA	NA	NA	NA	NA	295.424	-2.60289	0.211362	4.51333e-36	1.05482e-34	295.424	-2.70336	0.209719	5.25797e-39	1.66014e-37
LRRTM2	NA	NA	NA	NA	NA	188.839	4.45558	0.362252	4.77188e-36	1.11393e-34	188.839	5.14506	0.361929	3.15298e-47	1.42151e-45
ENSSSCG00000044737	NA	NA	NA	NA	NA	26.0032	4.04641	0.328412	5.06696e-36	1.18141e-34	26.0032	3.04269	0.331907	3.1502e-21	3.81002e-20
NECTIN4	NA	NA	NA	NA	NA	53.4367	-6.10215	0.499139	5.27223e-36	1.22782e-34	53.4367	-5.88815	0.469653	2.80544e-37	8.20072e-36
CYP11A1	NA	NA	NA	NA	NA	27536.5	-11.4088	0.951153	6.44936e-36	1.49841e-34	27536.5	-11.594	0.956733	7.90084e-37	2.25598e-35
ENSSSCG00000051085	NA	NA	NA	NA	NA	31.9728	7.15535	0.586369	9.03514e-36	2.09424e-34	31.9728	8.22155	0.581814	5.25941e-47	2.33907e-45
RBBP8NL	NA	NA	NA	NA	NA	50.0186	-6.04625	0.497158	1.14771e-35	2.65712e-34	50.0186	-7.07015	0.528516	4.35417e-42	1.52644e-40
CSMD1	NA	NA	NA	NA	NA	206.201	5.30236	0.435804	1.26628e-35	2.92819e-34	206.201	5.2538	0.435077	6.28978e-35	1.62626e-33
BCL11A	493.481	2.60251	0.32086	2.45349e-19	2.731e-17	493.481	3.74128	0.305203	1.26851e-35	2.92991e-34	NA	NA	NA	NA	NA
ENSSSCG00000044111	NA	NA	NA	NA	NA	17.2976	4.95444	0.406656	1.29855e-35	2.99579e-34	17.2976	4.02843	0.411715	3.85738e-24	5.65884e-23
ENSSSCG00000041267	NA	NA	NA	NA	NA	178.844	-3.60079	0.293861	1.37941e-35	3.1786e-34	178.844	-3.16741	0.291631	9.83774e-29	1.85477e-27
STAR	NA	NA	NA	NA	NA	20103.1	-7.66097	0.629327	1.43725e-35	3.30802e-34	20103.1	-7.6438	0.627921	1.51429e-35	4.02625e-34
OMG	NA	NA	NA	NA	NA	621.812	5.43854	0.44763	1.46728e-35	3.3732e-34	621.812	6.48971	0.444081	1.52452e-49	7.58485e-48
FAM171A1	NA	NA	NA	NA	NA	1491.69	2.06311	0.168666	1.632e-35	3.74751e-34	NA	NA	NA	NA	NA
FBXL16	NA	NA	NA	NA	NA	12217.6	3.85789	0.315763	2.00867e-35	4.60708e-34	12217.6	2.24541	0.316265	1.78947e-13	1.24273e-12
ELMO3	NA	NA	NA	NA	NA	90.4853	-4.25286	0.348773	2.09202e-35	4.79268e-34	90.4853	-3.9114	0.343637	1.55397e-31	3.37556e-30
PRICKLE1	NA	NA	NA	NA	NA	670.573	2.08833	0.171084	2.16772e-35	4.96033e-34	670.573	2.30514	0.170118	1.28699e-42	4.66965e-41
ATP8A2	NA	NA	NA	NA	NA	1840.06	3.61663	0.29642	2.62098e-35	5.99056e-34	1840.06	4.26093	0.297415	4.33849e-48	2.03033e-46
PLXNA2	NA	NA	NA	NA	NA	1298.37	3.32428	0.272738	2.94247e-35	6.71756e-34	1298.37	2.44227	0.27233	4.06079e-20	4.58223e-19
PLEK2	NA	NA	NA	NA	NA	28.1259	-2.5144	0.20689	3.27481e-35	7.46763e-34	28.1259	-3.52283	0.220515	7.21671e-59	4.97145e-57
ENSSSCG00000048917	13.0428	2.72796	0.289927	2.50096e-24	4.73787e-22	13.0428	6.78075	0.561032	3.36307e-35	7.65119e-34	13.0428	3.91728	0.588336	8.53151e-13	5.56582e-12
MPP3	293.064	2.26461	0.278794	4.23583e-19	4.61074e-17	293.064	3.29436	0.270544	3.36256e-35	7.65119e-34	NA	NA	NA	NA	NA
FAM83G	111.959	-4.24394	0.423183	1.26452e-24	2.49136e-22	111.959	-5.14803	0.426008	3.79427e-35	8.62223e-34	NA	NA	NA	NA	NA
ENSSSCG00000045286	NA	NA	NA	NA	NA	56.8834	4.48034	0.369414	3.83649e-35	8.70814e-34	56.8834	3.69452	0.37262	1.21779e-24	1.83432e-23
PRELP	NA	NA	NA	NA	NA	1335.09	-2.98094	0.245306	3.92236e-35	8.89279e-34	1335.09	-3.57292	0.245317	1.72915e-49	8.58128e-48
CX3CR1	NA	NA	NA	NA	NA	707.304	3.62201	0.297741	4.07372e-35	9.21475e-34	707.304	4.63768	0.298158	4.83391e-56	3.02342e-54
ENSSSCG00000042233	NA	NA	NA	NA	NA	2329.49	4.58116	0.378435	4.62233e-35	1.04317e-33	2329.49	3.94512	0.381119	1.23967e-26	2.10733e-25
ENSSSCG00000049082	14.3922	5.11645	0.459432	1.10845e-29	3.63978e-27	14.3922	7.40181	0.613084	4.6591e-35	1.05027e-33	NA	NA	NA	NA	NA
CADM3	NA	NA	NA	NA	NA	8457	2.92975	0.24145	4.75022e-35	1.06959e-33	8457	2.2017	0.240544	8.90505e-21	1.05058e-19
KCNAB2	NA	NA	NA	NA	NA	8836.32	4.59434	0.379787	5.06069e-35	1.1369e-33	8836.32	4.35415	0.381828	1.17294e-31	2.5677e-30
LRRC4	NA	NA	NA	NA	NA	730.083	3.36307	0.277015	5.3642e-35	1.20371e-33	NA	NA	NA	NA	NA
TRIB3	NA	NA	NA	NA	NA	227.766	-3.87982	0.319925	6.01153e-35	1.34743e-33	227.766	-2.82396	0.316659	4.07913e-20	4.60028e-19
GSTA1	NA	NA	NA	NA	NA	2676.17	-8.11167	0.672961	6.24327e-35	1.39778e-33	2676.17	-9.61371	0.680893	1.42879e-47	6.51622e-46
TTYH2	NA	NA	NA	NA	NA	5959.19	3.73623	0.308202	6.69265e-35	1.49669e-33	5959.19	4.09732	0.309649	1.66165e-41	5.67381e-40
NKAIN2	NA	NA	NA	NA	NA	379.911	6.36711	0.529804	6.90178e-35	1.54171e-33	379.911	7.3942	0.525524	2.54969e-46	1.09681e-44
GABRA3	NA	NA	NA	NA	NA	825.321	6.18843	0.51558	8.02019e-35	1.78951e-33	825.321	5.55646	0.514556	1.74218e-28	3.23206e-27
KCND3	NA	NA	NA	NA	NA	483.592	2.07072	0.171138	8.17053e-35	1.82099e-33	NA	NA	NA	NA	NA
HTR4	69.0772	2.35548	0.289052	2.52642e-19	2.79638e-17	69.0772	3.47429	0.287001	8.38809e-35	1.86737e-33	NA	NA	NA	NA	NA
PCDH1	NA	NA	NA	NA	NA	4896.95	3.19122	0.263808	8.55952e-35	1.90338e-33	NA	NA	NA	NA	NA
SLITRK2	NA	NA	NA	NA	NA	450.76	3.61995	0.299075	8.59015e-35	1.90804e-33	450.76	3.40345	0.300314	3.86105e-31	8.22383e-30
GRIN3A	NA	NA	NA	NA	NA	317.142	4.11394	0.340407	8.73231e-35	1.93743e-33	317.142	4.15761	0.34227	1.71575e-35	4.54351e-34
DLX5	NA	NA	NA	NA	NA	34.6386	5.57795	0.464899	8.80973e-35	1.95022e-33	34.6386	4.41288	0.469442	1.58309e-22	2.09611e-21
TRIM63	39.743	2.67662	0.421029	1.24364e-13	6.90202e-12	39.743	5.43361	0.452709	8.80482e-35	1.95022e-33	39.743	2.51767	0.46114	4.88303e-09	2.25676e-08
ADA2	NA	NA	NA	NA	NA	655.819	2.6813	0.222151	9.30621e-35	2.0555e-33	655.819	2.76128	0.221077	8.04766e-37	2.29457e-35
PAMR1	NA	NA	NA	NA	NA	1614.06	2.94535	0.243869	9.51367e-35	2.09897e-33	NA	NA	NA	NA	NA
ENSSSCG00000001456	NA	NA	NA	NA	NA	1593.42	-3.42278	0.283062	9.8057e-35	2.16098e-33	1593.42	-3.33555	0.283647	2.89579e-33	6.85732e-32
ENSSSCG00000036820	NA	NA	NA	NA	NA	238.533	-2.2809	0.189027	1.0125e-34	2.22843e-33	238.533	-2.5338	0.187587	1.8237e-42	6.55667e-41
FSTL3	NA	NA	NA	NA	NA	1025.64	-4.00234	0.331345	1.01344e-34	2.22843e-33	1025.64	-4.02644	0.332993	3.43243e-35	8.95706e-34
GLB1	NA	NA	NA	NA	NA	612.449	-2.37289	0.196841	1.11544e-34	2.44999e-33	612.449	-2.28821	0.195256	1.64713e-32	3.72581e-31
ENSSSCG00000045050	NA	NA	NA	NA	NA	44.3038	2.18201	0.181011	1.26048e-34	2.7624e-33	NA	NA	NA	NA	NA
SYNC	NA	NA	NA	NA	NA	139.656	3.3339	0.276237	1.26708e-34	2.77379e-33	139.656	4.37569	0.275315	2.09164e-58	1.42102e-56
SYT17	NA	NA	NA	NA	NA	1230.27	2.53474	0.210494	1.27221e-34	2.78191e-33	NA	NA	NA	NA	NA
RGS2	NA	NA	NA	NA	NA	944.784	-2.65875	0.22096	1.44825e-34	3.15986e-33	944.784	-2.56691	0.219519	1.68524e-32	3.80763e-31
PRLR	68.1495	-3.11218	0.661945	3.45036e-09	8.55081e-08	68.1495	-6.89564	0.576912	1.74568e-34	3.80037e-33	68.1495	-3.46573	0.492526	8.11098e-14	5.77113e-13
ENSSSCG00000049737	NA	NA	NA	NA	NA	22.9584	3.09434	0.257273	1.89135e-34	4.10843e-33	NA	NA	NA	NA	NA
CHST1	NA	NA	NA	NA	NA	2549.9	3.81834	0.317383	1.99155e-34	4.32131e-33	2549.9	2.21642	0.318014	4.57333e-13	3.07207e-12
CACNG3	1281.28	3.2386	0.526383	1.61242e-12	7.59997e-11	1281.28	5.85322	0.490939	2.08589e-34	4.52104e-33	1281.28	2.3557	0.494928	2.02781e-07	7.95696e-07
CAMK2B	NA	NA	NA	NA	NA	9072.17	3.32901	0.276931	2.26029e-34	4.88828e-33	9072.17	2.03489	0.277272	3.30857e-14	2.42325e-13
KCNG1	790.795	3.94002	0.46719	1.49097e-18	1.52995e-16	790.795	5.55656	0.467505	3.43644e-34	7.42376e-33	NA	NA	NA	NA	NA
BIN2	NA	NA	NA	NA	NA	223.057	2.19369	0.183464	4.05751e-34	8.75586e-33	223.057	2.49536	0.18194	1.1103e-43	4.23938e-42
SERPINE1	NA	NA	NA	NA	NA	1210.66	-6.25525	0.527179	4.21437e-34	9.08442e-33	1210.66	-4.95886	0.527224	1.81845e-22	2.39807e-21
DBNDD2	NA	NA	NA	NA	NA	2528.43	3.10495	0.2596	4.26398e-34	9.18129e-33	2528.43	3.38755	0.259683	2.94618e-40	9.75557e-39
CDH13	NA	NA	NA	NA	NA	789.116	3.57871	0.299038	4.48085e-34	9.63773e-33	789.116	3.99441	0.300173	6.23048e-42	2.16495e-40
ERFE	NA	NA	NA	NA	NA	34.4767	6.86535	0.57846	4.74712e-34	1.01993e-32	34.4767	6.39432	0.575921	7.36141e-30	1.47094e-28
KCNK13	NA	NA	NA	NA	NA	56.3718	3.5926	0.300587	5.3932e-34	1.15748e-32	56.3718	4.24171	0.299602	4.84647e-47	2.1652e-45
MAGT1	NA	NA	NA	NA	NA	400.029	-2.61097	0.219016	5.4847e-34	1.17584e-32	NA	NA	NA	NA	NA
IRF6	343.273	-2.44301	0.426584	7.90876e-12	3.40215e-10	343.273	-4.65484	0.391679	6.25329e-34	1.33915e-32	NA	NA	NA	NA	NA
CYP27A1	NA	NA	NA	NA	NA	1672.01	-2.44313	0.205271	6.91699e-34	1.47647e-32	NA	NA	NA	NA	NA
VOPP1	NA	NA	NA	NA	NA	1596.64	2.32839	0.195653	7.305e-34	1.55593e-32	NA	NA	NA	NA	NA
VSTM2A	NA	NA	NA	NA	NA	1013.03	3.47091	0.291314	8.39087e-34	1.78335e-32	1013.03	2.93071	0.291745	7.23627e-25	1.10347e-23
DLX6	NA	NA	NA	NA	NA	49.4742	6.23793	0.528792	9.55151e-34	2.02784e-32	49.4742	6.18032	0.525087	3.4515e-33	8.11472e-32
ARHGEF2	NA	NA	NA	NA	NA	2960.38	2.05252	0.172591	1.02194e-33	2.16731e-32	NA	NA	NA	NA	NA
CPNE5	NA	NA	NA	NA	NA	658.24	4.28496	0.361101	1.07038e-33	2.2676e-32	658.24	2.57607	0.361898	1.20422e-13	8.45227e-13
B3GAT2	NA	NA	NA	NA	NA	217.713	3.56422	0.299751	1.12584e-33	2.38253e-32	217.713	2.9423	0.300456	8.94807e-24	1.27935e-22
ULK2	NA	NA	NA	NA	NA	3834.58	2.48157	0.209501	1.35662e-33	2.86783e-32	NA	NA	NA	NA	NA
ENSSSCG00000044051	NA	NA	NA	NA	NA	937.43	-2.69685	0.227665	1.38577e-33	2.92317e-32	937.43	-2.90097	0.226638	1.28895e-38	3.99291e-37
CPZ	NA	NA	NA	NA	NA	394.872	-4.06249	0.342612	1.40635e-33	2.96341e-32	394.872	-4.18995	0.343913	1.10312e-35	2.95696e-34
FBP1	NA	NA	NA	NA	NA	781.622	-3.98096	0.335701	1.45599e-33	3.06147e-32	781.622	-4.1464	0.337335	2.90376e-36	8.02384e-35
MYCL	NA	NA	NA	NA	NA	262.655	2.48517	0.209917	1.46363e-33	3.07426e-32	NA	NA	NA	NA	NA
FAM160A1	NA	NA	NA	NA	NA	77.0099	-4.04564	0.341401	1.55051e-33	3.25326e-32	77.0099	-3.35241	0.333064	3.5611e-25	5.52448e-24
ENSSSCG00000048149	NA	NA	NA	NA	NA	15.4964	4.04056	0.341104	1.64236e-33	3.44232e-32	15.4964	3.25285	0.345048	2.12773e-22	2.79657e-21
VEGFC	NA	NA	NA	NA	NA	132.299	-3.31195	0.279618	1.86737e-33	3.90562e-32	132.299	-3.12661	0.277075	9.16848e-31	1.90747e-29
ACOT7	NA	NA	NA	NA	NA	3667.18	2.83381	0.239792	2.04248e-33	4.26732e-32	3667.18	3.11026	0.239195	7.00587e-40	2.29667e-38
GCH1	NA	NA	NA	NA	NA	119.239	-3.86077	0.326286	2.11119e-33	4.40621e-32	119.239	-2.52706	0.318102	2.34199e-16	2.01493e-15
KANK4	NA	NA	NA	NA	NA	323.861	-2.66258	0.225467	2.11945e-33	4.41876e-32	NA	NA	NA	NA	NA
LZTS1	653.186	3.36175	0.269192	6.96679e-38	3.70972e-35	653.186	3.14703	0.266122	2.1879e-33	4.55184e-32	NA	NA	NA	NA	NA
XYLT1	NA	NA	NA	NA	NA	605.061	2.23725	0.189527	2.43566e-33	5.06197e-32	NA	NA	NA	NA	NA
MATK	NA	NA	NA	NA	NA	553.964	2.69714	0.228708	2.59665e-33	5.39086e-32	NA	NA	NA	NA	NA
SLC12A3	NA	NA	NA	NA	NA	16.2723	4.31287	0.365868	2.65652e-33	5.50934e-32	16.2723	3.51496	0.370366	8.95438e-23	1.20341e-21
SMC4	NA	NA	NA	NA	NA	34.5311	-2.9487	0.24994	2.74899e-33	5.69512e-32	34.5311	-2.27487	0.232211	1.83368e-23	2.57316e-22
TENT5A	537.841	-2.96696	0.495861	2.12275e-12	9.91052e-11	537.841	-5.31153	0.453658	3.12756e-33	6.4726e-32	537.841	-2.08807	0.453274	4.78666e-07	1.79735e-06
GPR182	NA	NA	NA	NA	NA	80.4159	-6.92286	0.591415	3.31781e-33	6.85912e-32	80.4159	-7.99537	0.628583	1.20154e-38	3.73388e-37
CBFA2T3	NA	NA	NA	NA	NA	82.2592	2.05216	0.174026	3.37477e-33	6.96958e-32	NA	NA	NA	NA	NA
ENSSSCG00000021222	NA	NA	NA	NA	NA	561.658	-7.95133	0.67899	3.75186e-33	7.74023e-32	561.658	-6.41291	0.665493	3.1352e-23	4.31353e-22
LRRC39	48.3547	-3.6988	0.595657	5.04956e-12	2.24069e-10	48.3547	-6.58406	0.563881	4.25471e-33	8.75927e-32	48.3547	-2.68026	0.448868	2.17489e-10	1.14663e-09
SNAI2	NA	NA	NA	NA	NA	34.1215	-2.79923	0.238176	4.3469e-33	8.93974e-32	34.1215	-2.40674	0.224026	9.2116e-28	1.64469e-26
ELAVL2	NA	NA	NA	NA	NA	124.221	4.72159	0.40305	4.42785e-33	9.09671e-32	124.221	6.43881	0.399161	1.06191e-59	7.49885e-58
NR2E1	NA	NA	NA	NA	NA	165.264	4.44499	0.378983	4.78714e-33	9.82461e-32	165.264	2.8006	0.380811	1.65329e-14	1.24088e-13
FSCN1	NA	NA	NA	NA	NA	8819.14	3.47507	0.29539	5.02293e-33	1.02978e-31	8819.14	3.62561	0.29652	7.8645e-36	2.11675e-34
CA2	NA	NA	NA	NA	NA	537.141	2.63644	0.224766	5.39919e-33	1.10577e-31	537.141	3.15421	0.223747	2.22558e-46	9.61588e-45
BRSK1	NA	NA	NA	NA	NA	6451.75	4.01611	0.342088	5.82954e-33	1.19143e-31	6451.75	4.00728	0.344274	7.62881e-33	1.74771e-31
BIN1	NA	NA	NA	NA	NA	7036.92	2.66445	0.227283	5.88146e-33	1.20079e-31	7036.92	2.66251	0.226134	5.75395e-33	1.32901e-31
SNAI1	NA	NA	NA	NA	NA	68.6761	-3.21794	0.273995	5.89939e-33	1.20321e-31	68.6761	-3.93988	0.27762	3.09568e-47	1.39888e-45
ENSSSCG00000007264	NA	NA	NA	NA	NA	1442.48	2.56449	0.218834	6.06949e-33	1.23662e-31	NA	NA	NA	NA	NA
TBX20	NA	NA	NA	NA	NA	7.94972	-6.50184	0.558431	6.15747e-33	1.25325e-31	7.94972	-6.94272	0.554188	2.91218e-37	8.475e-36
ENSSSCG00000017749	NA	NA	NA	NA	NA	180.644	4.04416	0.344963	6.9631e-33	1.41576e-31	180.644	5.94427	0.342658	1.37405e-68	1.25914e-66
GSTM3	NA	NA	NA	NA	NA	350.169	2.88917	0.24662	7.08124e-33	1.43829e-31	350.169	2.58526	0.245525	7.4694e-27	1.28078e-25
HS6ST3	NA	NA	NA	NA	NA	77.7966	4.96084	0.425685	7.44472e-33	1.51057e-31	77.7966	5.17475	0.424876	1.69524e-35	4.49525e-34
TGFBR2	NA	NA	NA	NA	NA	1442.97	-2.07318	0.177024	8.58264e-33	1.73966e-31	NA	NA	NA	NA	NA
KIF3C	NA	NA	NA	NA	NA	4900.53	2.3873	0.204229	8.77188e-33	1.77619e-31	NA	NA	NA	NA	NA
ENSSSCG00000010006	NA	NA	NA	NA	NA	991.056	3.34735	0.285795	9.02808e-33	1.82619e-31	991.056	2.58413	0.285488	1.63227e-20	1.89171e-19
ENSSSCG00000032197	NA	NA	NA	NA	NA	2853.76	4.20395	0.359752	9.70839e-33	1.96179e-31	2853.76	3.85043	0.362362	7.0319e-28	1.26407e-26
CHD5	NA	NA	NA	NA	NA	4495.92	2.90963	0.248952	9.8899e-33	1.99642e-31	NA	NA	NA	NA	NA
CDH22	NA	NA	NA	NA	NA	546.71	3.09665	0.264829	1.02238e-32	2.06171e-31	546.71	2.52537	0.264033	1.40861e-22	1.87137e-21
TAGAP	NA	NA	NA	NA	NA	331.615	2.43044	0.208323	1.13135e-32	2.27914e-31	331.615	2.45071	0.206852	3.0971e-33	7.29893e-32
ENSSSCG00000017868	NA	NA	NA	NA	NA	2285.91	3.24732	0.277819	1.15386e-32	2.32209e-31	2285.91	2.49953	0.277236	2.48282e-20	2.83574e-19
FCGR1A	NA	NA	NA	NA	NA	148.404	3.18081	0.27238	1.27271e-32	2.55867e-31	148.404	4.36445	0.271042	7.26116e-60	5.1646e-58
GNAT1	NA	NA	NA	NA	NA	29.0016	-3.59968	0.308544	1.59339e-32	3.19684e-31	29.0016	-3.12987	0.289604	1.85032e-28	3.423e-27
NPY	NA	NA	NA	NA	NA	332.834	6.82733	0.590297	1.65307e-32	3.3132e-31	332.834	4.52648	0.600014	1.31669e-15	1.07196e-14
IRX6	NA	NA	NA	NA	NA	174.786	5.02965	0.434428	1.72407e-32	3.45199e-31	174.786	5.38558	0.43316	8.28665e-37	2.35635e-35
SLA-DOA	NA	NA	NA	NA	NA	108.686	-3.72905	0.319886	1.74195e-32	3.48426e-31	108.686	-3.76566	0.318919	1.15547e-33	2.80704e-32
LARGE1	3423.57	2.36959	0.232956	1.55018e-27	4.12724e-25	3423.57	2.63825	0.227078	2.00272e-32	3.99773e-31	NA	NA	NA	NA	NA
CDR2	404.036	-2.2473	0.300264	7.48181e-17	6.32646e-15	404.036	-3.34543	0.287441	2.14401e-32	4.27544e-31	NA	NA	NA	NA	NA
TXNIP	NA	NA	NA	NA	NA	2592	-2.87785	0.247676	2.16363e-32	4.3102e-31	2592	-2.26366	0.246324	6.13755e-21	7.31973e-20
IGSF1	NA	NA	NA	NA	NA	7402.74	-3.97517	0.342107	2.45241e-32	4.88055e-31	7402.74	-2.92871	0.343239	1.07096e-18	1.09497e-17
CNP	NA	NA	NA	NA	NA	17131.2	3.60464	0.309978	2.48466e-32	4.93948e-31	17131.2	4.23616	0.311169	9.6175e-44	3.69364e-42
FMO4	NA	NA	NA	NA	NA	49.7512	-3.2479	0.279435	2.48704e-32	4.93948e-31	NA	NA	NA	NA	NA
PXDN	NA	NA	NA	NA	NA	279.621	-3.70054	0.318661	2.95507e-32	5.85722e-31	279.621	-4.49642	0.320922	4.0849e-46	1.74579e-44
CAMK4	NA	NA	NA	NA	NA	169.404	3.17169	0.273299	2.96734e-32	5.87563e-31	169.404	3.43719	0.273126	1.06064e-37	3.13763e-36
ENSSSCG00000045377	8.09667	3.575	0.380947	9.8985e-23	1.58553e-20	8.09667	6.71166	0.583051	3.0166e-32	5.96717e-31	8.09667	2.93694	0.639255	2.70189e-07	1.04562e-06
DUSP16	NA	NA	NA	NA	NA	1160.91	-2.9252	0.252885	4.07131e-32	8.02932e-31	1160.91	-2.40624	0.251315	1.44383e-22	1.91687e-21
SYNJ1	NA	NA	NA	NA	NA	1194.32	2.24616	0.194253	4.14464e-32	8.16577e-31	NA	NA	NA	NA	NA
LDB3	NA	NA	NA	NA	NA	131.803	4.30243	0.372354	4.15225e-32	8.1726e-31	131.803	5.57617	0.370599	2.0383e-52	1.12489e-50
B3GNT8	NA	NA	NA	NA	NA	134.722	-2.66126	0.230689	5.24246e-32	1.02978e-30	134.722	-2.0859	0.225934	4.41099e-21	5.30558e-20
ENSSSCG00000016426	NA	NA	NA	NA	NA	1381.7	2.62457	0.227597	5.47709e-32	1.07373e-30	NA	NA	NA	NA	NA
FAM163B	NA	NA	NA	NA	NA	890.4	3.74469	0.324171	5.96186e-32	1.1676e-30	890.4	2.48713	0.324464	2.20058e-15	1.76386e-14
ENSSSCG00000045128	NA	NA	NA	NA	NA	66.2165	-2.45866	0.213369	6.02702e-32	1.17919e-30	66.2165	-2.15514	0.206497	2.85862e-26	4.7568e-25
BATF3	NA	NA	NA	NA	NA	82.9002	2.59299	0.225068	6.17505e-32	1.20695e-30	82.9002	2.54637	0.223089	4.44258e-31	9.43186e-30
ZFHX3	NA	NA	NA	NA	NA	273.905	-2.61884	0.227315	6.20899e-32	1.21238e-30	NA	NA	NA	NA	NA
MARCKSL1	NA	NA	NA	NA	NA	2707.23	3.53385	0.306112	6.64436e-32	1.29611e-30	2707.23	4.10579	0.307247	2.87968e-42	1.02782e-40
NGFR	NA	NA	NA	NA	NA	201.138	-4.41118	0.383659	7.34122e-32	1.43063e-30	201.138	-2.46085	0.377132	8.05364e-12	4.81118e-11
ENSSSCG00000004207	NA	NA	NA	NA	NA	121.844	-3.27762	0.284267	7.42756e-32	1.44603e-30	NA	NA	NA	NA	NA
SOX10	NA	NA	NA	NA	NA	3194.9	5.11043	0.446725	8.06517e-32	1.56861e-30	3194.9	5.46118	0.445408	7.30142e-36	1.96789e-34
FNDC3B	NA	NA	NA	NA	NA	199.95	-3.7285	0.323578	8.37025e-32	1.62634e-30	199.95	-2.58654	0.319488	6.42139e-17	5.7585e-16
SYNDIG1	NA	NA	NA	NA	NA	632.09	6.29069	0.551695	9.58843e-32	1.86119e-30	632.09	5.39497	0.551808	6.25766e-24	9.06532e-23
TMCC2	NA	NA	NA	NA	NA	2056.53	3.16864	0.275466	9.73097e-32	1.887e-30	2056.53	2.81168	0.275085	1.40527e-25	2.24365e-24
CYP17A1	NA	NA	NA	NA	NA	75792.3	-11.3677	1.01952	1.21353e-31	2.34862e-30	75792.3	-11.6677	1.02691	5.63355e-33	1.30273e-31
ENSSSCG00000038476	NA	NA	NA	NA	NA	12.7913	6.25449	0.549656	1.2492e-31	2.41529e-30	12.7913	5.01813	0.555807	6.20705e-21	7.3892e-20
RASGRP1	NA	NA	NA	NA	NA	276.565	4.17203	0.363966	1.33392e-31	2.57656e-30	276.565	2.47209	0.365053	1.51823e-12	9.65845e-12
CLDN19	NA	NA	NA	NA	NA	23.7453	5.24014	0.460139	1.34767e-31	2.60056e-30	23.7453	5.13141	0.459086	2.12503e-30	4.37028e-29
CLEC3B	NA	NA	NA	NA	NA	1641.48	-3.27728	0.285542	1.36556e-31	2.62994e-30	1641.48	-3.25089	0.285819	2.84236e-31	6.08037e-30
ENSSSCG00000046345	NA	NA	NA	NA	NA	24.7694	6.80338	0.597818	1.39596e-31	2.68587e-30	24.7694	6.95319	0.592677	4.70284e-33	1.09263e-31
CNKSR2	NA	NA	NA	NA	NA	214.979	3.21038	0.279835	1.40883e-31	2.70798e-30	NA	NA	NA	NA	NA
CDCA7	64.7752	4.93227	0.237505	1.44578e-96	5.69697e-93	64.7752	2.30076	0.20102	1.56501e-31	3.00525e-30	64.7752	-2.58977	0.245652	6.4754e-27	1.11617e-25
GNG8	NA	NA	NA	NA	NA	25.9339	3.92175	0.342448	1.76131e-31	3.3789e-30	25.9339	3.32284	0.345031	2.77957e-23	3.83495e-22
SLITRK5	NA	NA	NA	NA	NA	540.182	2.18237	0.190782	1.83444e-31	3.51577e-30	NA	NA	NA	NA	NA
ENSSSCG00000040422	NA	NA	NA	NA	NA	568.418	2.52932	0.22179	2.36714e-31	4.5279e-30	568.418	3.05083	0.220599	1.08403e-44	4.36759e-43
KCTD13	NA	NA	NA	NA	NA	1674.72	2.83388	0.248542	2.62933e-31	5.02455e-30	NA	NA	NA	NA	NA
CORT	29.6264	4.91407	0.451394	1.96098e-28	5.68165e-26	29.6264	5.95475	0.526445	2.64929e-31	5.05778e-30	NA	NA	NA	NA	NA
ENSSSCG00000011821	NA	NA	NA	NA	NA	90.4591	6.26984	0.554417	2.78562e-31	5.31291e-30	90.4591	7.61588	0.548397	2.79663e-45	1.15998e-43
ENSSSCG00000026689	NA	NA	NA	NA	NA	168	2.87447	0.252467	3.23873e-31	6.17114e-30	NA	NA	NA	NA	NA
RCVRN	NA	NA	NA	NA	NA	44.431	2.933	0.25761	3.33859e-31	6.35525e-30	44.431	3.10344	0.255426	3.44767e-35	8.97559e-34
ENSSSCG00000049519	NA	NA	NA	NA	NA	62.8386	4.76411	0.420156	3.34691e-31	6.36495e-30	62.8386	4.73952	0.421055	7.11269e-31	1.4892e-29
SLC6A13	NA	NA	NA	NA	NA	65.3244	4.09775	0.360022	3.55625e-31	6.75652e-30	65.3244	4.076	0.361919	5.86985e-31	1.23555e-29
CENPT	NA	NA	NA	NA	NA	72.7278	2.90854	0.255811	3.94096e-31	7.48024e-30	72.7278	2.34808	0.254794	4.55422e-21	5.46783e-20
HEPH	NA	NA	NA	NA	NA	131.752	-5.4112	0.479658	4.19014e-31	7.94554e-30	131.752	-4.66454	0.47058	1.15347e-24	1.7441e-23
KCNQ2	NA	NA	NA	NA	NA	7675.53	4.35206	0.383449	4.22632e-31	8.00643e-30	7675.53	3.55872	0.38646	1.24369e-21	1.55972e-20
ENSSSCG00000013042	NA	NA	NA	NA	NA	131.079	2.22674	0.196051	4.48875e-31	8.49543e-30	NA	NA	NA	NA	NA
RASD1	NA	NA	NA	NA	NA	842.708	-3.38265	0.297384	4.5892e-31	8.6772e-30	842.708	-3.03298	0.297277	1.27211e-25	2.04597e-24
SOAT1	NA	NA	NA	NA	NA	1165.44	-4.82876	0.427131	4.66378e-31	8.80976e-30	1165.44	-4.32409	0.429046	1.98836e-25	3.12397e-24
LGI3	NA	NA	NA	NA	NA	3066.8	3.57098	0.313958	4.72442e-31	8.91575e-30	3066.8	4.68088	0.3145	1.39588e-51	7.41282e-50
RBPMS	NA	NA	NA	NA	NA	230.376	-3.22917	0.284068	4.73206e-31	8.92162e-30	230.376	-3.49495	0.284092	3.46111e-36	9.49732e-35
RIMS4	NA	NA	NA	NA	NA	1502.3	2.96864	0.261595	5.20456e-31	9.78437e-30	1502.3	2.66475	0.260631	1.64961e-25	2.6147e-24
PLEKHH1	NA	NA	NA	NA	NA	2959.97	2.90896	0.25646	5.37508e-31	1.00857e-29	2959.97	3.46457	0.256123	4.36195e-43	1.60634e-41
ENOX1	NA	NA	NA	NA	NA	123.749	2.61989	0.23123	5.5645e-31	1.04213e-29	NA	NA	NA	NA	NA
PARP3	NA	NA	NA	NA	NA	925.198	-2.61737	0.231069	5.7539e-31	1.07658e-29	NA	NA	NA	NA	NA
GFRA2	NA	NA	NA	NA	NA	332.477	2.41871	0.213534	5.79938e-31	1.08405e-29	332.477	3.47164	0.212013	1.15461e-61	8.61669e-60
SLCO1A2	NA	NA	NA	NA	NA	82.8378	5.39499	0.479655	6.18953e-31	1.15589e-29	82.8378	7.20628	0.47304	1.06691e-53	6.14625e-52
ENSSSCG00000031365	NA	NA	NA	NA	NA	88.306	2.294	0.20265	6.61808e-31	1.23475e-29	NA	NA	NA	NA	NA
ENTPD2	NA	NA	NA	NA	NA	212.928	3.40209	0.299969	6.73761e-31	1.25586e-29	212.928	4.19883	0.300124	5.16839e-46	2.1993e-44
CRYBB2	NA	NA	NA	NA	NA	45.9896	6.84134	0.608595	6.86552e-31	1.27849e-29	45.9896	8.04521	0.603034	3.3579e-42	1.18774e-40
ENSSSCG00000032439	NA	NA	NA	NA	NA	571.358	2.89398	0.2557	7.08557e-31	1.31822e-29	571.358	2.60648	0.25454	1.50821e-25	2.40022e-24
KLK6	528.417	-2.08368	0.611993	2.18929e-06	2.32274e-05	528.417	7.1307	0.634425	7.55288e-31	1.40384e-29	528.417	9.70867	0.633395	2.24354e-55	1.36007e-53
CACNA1E	NA	NA	NA	NA	NA	1727.15	2.34732	0.20767	7.8129e-31	1.4508e-29	NA	NA	NA	NA	NA
CA14	NA	NA	NA	NA	NA	240.545	4.55466	0.403808	7.91935e-31	1.4678e-29	240.545	5.7916	0.401889	2.68456e-48	1.26534e-46
NSMF	NA	NA	NA	NA	NA	11505.4	3.41978	0.301923	8.00393e-31	1.48208e-29	NA	NA	NA	NA	NA
GABRA1	NA	NA	NA	NA	NA	232.594	4.4778	0.396828	8.03109e-31	1.48571e-29	232.594	6.5749	0.39363	8.39134e-64	6.77567e-62
LHX1	NA	NA	NA	NA	NA	21.7752	7.00577	0.624049	8.49658e-31	1.57035e-29	21.7752	6.68651	0.620508	2.54326e-28	4.66983e-27
CXCR4	NA	NA	NA	NA	NA	374.821	-2.84316	0.251636	8.59932e-31	1.58785e-29	374.821	-2.40308	0.249148	7.31079e-23	9.91309e-22
ARL11	NA	NA	NA	NA	NA	63.0052	2.7829	0.246404	8.83151e-31	1.62768e-29	63.0052	2.88621	0.244335	2.69509e-33	6.38973e-32
DRD5	NA	NA	NA	NA	NA	22.5982	7.25183	0.645872	8.87127e-31	1.63348e-29	22.5982	6.85997	0.642941	7.54818e-28	1.35564e-26
ENSSSCG00000039095	NA	NA	NA	NA	NA	123.989	3.63003	0.320784	9.11944e-31	1.6776e-29	123.989	3.21543	0.322087	9.51656e-25	1.44338e-23
RAB34	NA	NA	NA	NA	NA	315.288	-2.52813	0.224067	9.45502e-31	1.73771e-29	315.288	-2.69577	0.222341	8.13306e-35	2.08371e-33
PRSS33	NA	NA	NA	NA	NA	17.6215	4.38721	0.389065	9.47118e-31	1.73906e-29	17.6215	2.85267	0.396083	4.77622e-14	3.4444e-13
NAV3	NA	NA	NA	NA	NA	329.35	2.52937	0.224188	9.51238e-31	1.745e-29	329.35	2.41209	0.222606	3.35266e-28	6.12527e-27
ENSSSCG00000050031	NA	NA	NA	NA	NA	15.2797	3.71239	0.328237	9.6421e-31	1.76715e-29	NA	NA	NA	NA	NA
B4GAT1	NA	NA	NA	NA	NA	6333.4	2.38219	0.21123	1.02831e-30	1.88204e-29	6333.4	2.23454	0.209887	2.97947e-27	5.20866e-26
CGA	NA	NA	NA	NA	NA	23106.6	-11.5598	1.05897	1.02881e-30	1.88204e-29	23106.6	-9.25295	1.05422	1.10153e-20	1.29335e-19
ENSSSCG00000000983	NA	NA	NA	NA	NA	29.3658	3.83291	0.33943	1.13973e-30	2.08303e-29	29.3658	3.02862	0.34197	5.45934e-20	6.0837e-19
ENSSSCG00000012101	NA	NA	NA	NA	NA	18.1438	4.88602	0.435773	1.27564e-30	2.32709e-29	18.1438	4.12322	0.440419	2.26084e-22	2.96756e-21
ATAT1	NA	NA	NA	NA	NA	1104.03	2.40843	0.214027	1.35211e-30	2.46204e-29	NA	NA	NA	NA	NA
SDC3	NA	NA	NA	NA	NA	9547.7	2.87073	0.254962	1.36014e-30	2.47437e-29	9547.7	3.02158	0.254261	9.60814e-34	2.34863e-32
NPTXR	13774.1	2.35452	0.34957	1.29963e-14	8.10296e-13	13774.1	3.7091	0.328911	1.40628e-30	2.55596e-29	NA	NA	NA	NA	NA
ENSSSCG00000041583	NA	NA	NA	NA	NA	25.7592	4.22281	0.375485	1.52158e-30	2.76297e-29	25.7592	4.06283	0.377319	1.42767e-28	2.66362e-27
CLDN1	NA	NA	NA	NA	NA	63.2601	-6.27133	0.562456	1.68152e-30	3.05057e-29	63.2601	-7.03677	0.572746	5.65834e-36	1.53343e-34
CATSPER1	NA	NA	NA	NA	NA	84.1429	2.91702	0.259617	1.81721e-30	3.29371e-29	NA	NA	NA	NA	NA
PDIA3	NA	NA	NA	NA	NA	3921.91	-2.11051	0.187733	1.87044e-30	3.38707e-29	NA	NA	NA	NA	NA
CDH24	NA	NA	NA	NA	NA	263.481	2.71814	0.242457	2.21408e-30	4.00567e-29	NA	NA	NA	NA	NA
SERINC2	NA	NA	NA	NA	NA	217.8	-3.88016	0.345577	2.31047e-30	4.17622e-29	217.8	-3.87491	0.346339	1.4345e-30	2.96564e-29
ENSSSCG00000017213	NA	NA	NA	NA	NA	2273.1	2.01116	0.179154	2.53512e-30	4.57808e-29	NA	NA	NA	NA	NA
ENSSSCG00000003690	NA	NA	NA	NA	NA	664.897	3.85841	0.343922	2.58818e-30	4.66962e-29	664.897	2.29563	0.344736	3.72074e-12	2.28867e-11
ENSSSCG00000046107	NA	NA	NA	NA	NA	44.6661	3.37007	0.300384	2.67626e-30	4.82413e-29	NA	NA	NA	NA	NA
TBKBP1	NA	NA	NA	NA	NA	1134.11	2.97693	0.265771	2.77409e-30	4.99589e-29	1134.11	2.41538	0.264601	9.6334e-21	1.13447e-19
ENSSSCG00000012915	NA	NA	NA	NA	NA	155.203	-6.154	0.554261	2.80049e-30	5.03884e-29	155.203	-5.21333	0.540047	1.91095e-23	2.67397e-22
CCDC177	NA	NA	NA	NA	NA	17.1143	4.76948	0.427726	2.80734e-30	5.04656e-29	17.1143	4.18446	0.431486	8.85721e-24	1.26728e-22
SFRP4	NA	NA	NA	NA	NA	492.644	-4.03869	0.360784	3.1136e-30	5.58691e-29	492.644	-5.31639	0.362833	6.24838e-50	3.16467e-48
APBA1	NA	NA	NA	NA	NA	3360.54	3.34511	0.298563	3.15284e-30	5.65217e-29	3360.54	2.99479	0.298853	8.52828e-25	1.29548e-23
VWA7	315.304	-5.24505	0.497856	7.05853e-27	1.71688e-24	315.304	-5.6287	0.507519	3.34092e-30	5.98388e-29	NA	NA	NA	NA	NA
CBLN1	NA	NA	NA	NA	NA	625.281	5.70934	0.514952	3.41012e-30	6.10228e-29	625.281	6.97107	0.509707	7.86448e-44	3.03221e-42
PALM	NA	NA	NA	NA	NA	4794.4	2.38151	0.2132	3.46784e-30	6.19994e-29	NA	NA	NA	NA	NA
JAKMIP1	NA	NA	NA	NA	NA	403.824	2.70494	0.242286	3.72514e-30	6.64789e-29	NA	NA	NA	NA	NA
CA7	NA	NA	NA	NA	NA	218.529	8.94219	0.806502	3.77713e-30	6.73457e-29	218.529	8.61418	0.810725	3.07783e-28	5.63564e-27
LRRC26	NA	NA	NA	NA	NA	18.4249	-3.88161	0.347522	4.47149e-30	7.96541e-29	18.4249	-4.10674	0.339674	3.44865e-35	8.97559e-34
EMP1	NA	NA	NA	NA	NA	181.712	-2.63814	0.23678	4.7147e-30	8.39106e-29	181.712	-2.4482	0.233558	1.43881e-26	2.42909e-25
ENSSSCG00000044730	NA	NA	NA	NA	NA	27.2931	3.18813	0.285605	4.73851e-30	8.42582e-29	27.2931	3.62471	0.282439	3.75374e-39	1.1967e-37
TYMS	NA	NA	NA	NA	NA	23.098	-2.52376	0.226797	5.44861e-30	9.67976e-29	23.098	-2.27177	0.210278	5.33192e-28	9.66417e-27
SMIM5	NA	NA	NA	NA	NA	216.729	3.47264	0.311424	5.88377e-30	1.0434e-28	216.729	4.17736	0.311914	1.92997e-42	6.91352e-41
RPL22L1	NA	NA	NA	NA	NA	144.645	-2.18977	0.196718	6.02461e-30	1.06742e-28	NA	NA	NA	NA	NA
ENSSSCG00000038658	NA	NA	NA	NA	NA	311.346	3.1359	0.281679	6.46596e-30	1.14459e-28	311.346	2.57409	0.280896	5.88226e-21	7.02377e-20
ANXA5	NA	NA	NA	NA	NA	2372.74	-2.02787	0.182027	6.49156e-30	1.14809e-28	NA	NA	NA	NA	NA
SLC7A3	NA	NA	NA	NA	NA	86.1049	3.90634	0.350838	6.55484e-30	1.15824e-28	86.1049	4.21554	0.35212	1.43939e-34	3.6311e-33
GRIA1	NA	NA	NA	NA	NA	2226.84	5.35533	0.485171	6.64334e-30	1.17282e-28	2226.84	4.60926	0.487605	1.00671e-22	1.34744e-21
INMT	NA	NA	NA	NA	NA	114.128	-3.37631	0.303166	6.765e-30	1.19323e-28	114.128	-4.58144	0.309559	4.64718e-51	2.44157e-49
GINM1	NA	NA	NA	NA	NA	206.6	-2.52771	0.227616	7.02088e-30	1.23726e-28	NA	NA	NA	NA	NA
ENSSSCG00000015664	NA	NA	NA	NA	NA	113.291	-4.36008	0.392896	7.27629e-30	1.28112e-28	113.291	-3.31866	0.386629	4.33794e-19	4.55091e-18
MOV10	NA	NA	NA	NA	NA	1197.98	-2.57344	0.232004	8.13117e-30	1.42908e-28	1197.98	-2.82999	0.230722	1.19672e-35	3.19916e-34
CLEC2L	NA	NA	NA	NA	NA	939.827	4.6582	0.421404	9.11681e-30	1.59946e-28	939.827	5.36885	0.420755	1.31431e-38	4.05871e-37
ENSSSCG00000024009	NA	NA	NA	NA	NA	2634.24	2.57132	0.232162	9.79772e-30	1.71739e-28	NA	NA	NA	NA	NA
SHD	NA	NA	NA	NA	NA	149.133	3.04924	0.275228	1.13235e-29	1.98307e-28	149.133	3.8535	0.274258	2.36198e-46	1.01829e-44
ENSSSCG00000030735	NA	NA	NA	NA	NA	24.9555	5.69099	0.518774	1.25773e-29	2.20069e-28	24.9555	6.06947	0.512986	1.64045e-33	3.93668e-32
DCBLD2	NA	NA	NA	NA	NA	266.716	-2.93962	0.265751	1.3003e-29	2.27316e-28	NA	NA	NA	NA	NA
TINAGL1	NA	NA	NA	NA	NA	557.552	-3.44312	0.310769	1.30297e-29	2.27581e-28	557.552	-3.33031	0.311202	4.63737e-28	8.42078e-27
PPP1R3C	NA	NA	NA	NA	NA	405.853	2.63747	0.2387	1.32497e-29	2.31218e-28	405.853	2.01599	0.237728	3.64974e-18	3.57925e-17
MRO	NA	NA	NA	NA	NA	75.0609	2.89388	0.261927	1.47145e-29	2.56326e-28	75.0609	3.52268	0.259803	2.67823e-43	9.95593e-42
SUMF2	NA	NA	NA	NA	NA	249.775	-2.41586	0.218874	1.51461e-29	2.63379e-28	249.775	-2.31878	0.216337	1.29881e-27	2.29705e-26
TTC9B	NA	NA	NA	NA	NA	663.224	3.93501	0.355922	1.55223e-29	2.69446e-28	663.224	5.05187	0.356201	4.76655e-47	2.13433e-45
ADAM7	NA	NA	NA	NA	NA	16.1767	-7.6114	0.693492	1.57959e-29	2.73954e-28	16.1767	-7.85791	0.691779	1.91901e-31	4.13449e-30
FBN1	NA	NA	NA	NA	NA	265.528	-4.19523	0.380216	1.68151e-29	2.91126e-28	265.528	-2.59247	0.376647	6.27153e-13	4.15333e-12
TRIM29	NA	NA	NA	NA	NA	292.849	-10.5121	0.970777	1.76181e-29	3.04484e-28	292.849	-9.23588	0.899761	7.10312e-27	1.2201e-25
GRID1	NA	NA	NA	NA	NA	850.705	4.28394	0.388809	1.86916e-29	3.22753e-28	850.705	3.84678	0.391998	3.08818e-24	4.54734e-23
PHGDH	NA	NA	NA	NA	NA	3733.68	3.28698	0.297741	1.94454e-29	3.3489e-28	3733.68	2.88758	0.297705	2.40964e-23	3.35273e-22
LRRTM1	NA	NA	NA	NA	NA	969.858	3.99436	0.362256	2.08599e-29	3.58936e-28	969.858	4.5078	0.363903	9.31143e-37	2.64343e-35
HOXD1	NA	NA	NA	NA	NA	51.489	5.01127	0.45782	2.27172e-29	3.90213e-28	51.489	5.18916	0.456726	2.72165e-31	5.82847e-30
GABRB2	NA	NA	NA	NA	NA	114.16	4.32715	0.393817	2.52714e-29	4.33708e-28	114.16	5.55963	0.391911	6.11402e-47	2.71303e-45
DENND5A	NA	NA	NA	NA	NA	7178.63	2.01867	0.183227	2.60166e-29	4.46108e-28	NA	NA	NA	NA	NA
F2RL2	NA	NA	NA	NA	NA	162.649	-3.66506	0.332711	2.64618e-29	4.53348e-28	162.649	-3.07411	0.330242	8.087e-22	1.02529e-20
CHMP4C	NA	NA	NA	NA	NA	16.9364	-6.62624	0.607641	2.74674e-29	4.70167e-28	16.9364	-5.55622	0.467868	8.18872e-34	2.01165e-32
CD2AP	NA	NA	NA	NA	NA	48.6496	-2.83768	0.258246	2.79212e-29	4.7752e-28	NA	NA	NA	NA	NA
EXTL1	NA	NA	NA	NA	NA	999.154	4.57844	0.417793	2.81273e-29	4.80628e-28	999.154	3.17837	0.420636	2.28556e-15	1.82752e-14
PI4K2B	NA	NA	NA	NA	NA	94.3825	-3.38164	0.307257	2.90925e-29	4.96691e-28	NA	NA	NA	NA	NA
ADGRG1	NA	NA	NA	NA	NA	3695.96	2.21042	0.201201	2.99629e-29	5.11108e-28	NA	NA	NA	NA	NA
AMER2	NA	NA	NA	NA	NA	153.661	2.17216	0.197713	3.08627e-29	5.26e-28	153.661	2.30104	0.19592	1.20374e-32	2.73857e-31
GALNT12	NA	NA	NA	NA	NA	164.766	-2.00124	0.181873	3.10399e-29	5.28564e-28	NA	NA	NA	NA	NA
CBLN2	NA	NA	NA	NA	NA	391.878	5.08715	0.466215	3.14527e-29	5.3513e-28	391.878	6.91062	0.461711	7.0855e-52	3.80377e-50
GAL3ST1	NA	NA	NA	NA	NA	496.875	2.69782	0.245937	3.25826e-29	5.53876e-28	496.875	2.90821	0.244669	1.08456e-33	2.64129e-32
BCKDHB	NA	NA	NA	NA	NA	1086.76	-3.03961	0.277256	4.06973e-29	6.90627e-28	1086.76	-3.00745	0.276581	1.04777e-28	1.96976e-27
COL4A5	NA	NA	NA	NA	NA	571.22	-2.86285	0.261445	4.30643e-29	7.30166e-28	571.22	-2.55108	0.259457	9.96516e-24	1.42271e-22
MPZL2	NA	NA	NA	NA	NA	60.3823	-5.7024	0.525534	4.66673e-29	7.89896e-28	60.3823	-4.85235	0.498099	6.7585e-24	9.75502e-23
C1orf116	NA	NA	NA	NA	NA	21.6595	-6.3058	0.581253	4.75587e-29	8.04293e-28	21.6595	-7.95228	0.623047	7.13131e-39	2.23728e-37
ENSSSCG00000036523	17.9104	2.78582	0.382427	2.003e-16	1.57852e-14	17.9104	5.681	0.52401	5.19069e-29	8.77076e-28	17.9104	2.67939	0.541726	6.29501e-08	2.59954e-07
ANKRD13B	NA	NA	NA	NA	NA	904.876	2.70528	0.247691	5.51613e-29	9.30469e-28	NA	NA	NA	NA	NA
ENSSSCG00000041160	NA	NA	NA	NA	NA	31.8099	2.19834	0.201253	6.0635e-29	1.02105e-27	NA	NA	NA	NA	NA
ENSSSCG00000027874	NA	NA	NA	NA	NA	9.37695	6.69958	0.618754	6.51544e-29	1.09528e-27	9.37695	4.53376	0.640976	4.32954e-14	3.13952e-13
C4orf46	NA	NA	NA	NA	NA	34.057	-2.40564	0.220817	7.41555e-29	1.24341e-27	NA	NA	NA	NA	NA
ENSSSCG00000017055	NA	NA	NA	NA	NA	147.486	6.12751	0.567332	7.86802e-29	1.31816e-27	147.486	6.91893	0.561287	3.60605e-36	9.85388e-35
IAPP	63.2569	-2.13231	0.440037	2.74213e-09	6.97103e-08	63.2569	7.05805	0.652407	7.89107e-29	1.3209e-27	63.2569	9.45607	0.647853	1.74001e-50	8.99782e-49
SMOC2	NA	NA	NA	NA	NA	102.125	-5.52493	0.511476	8.34349e-29	1.39545e-27	102.125	-5.59148	0.503314	5.78785e-30	1.16122e-28
MAN2B2	NA	NA	NA	NA	NA	20.5632	3.03018	0.278107	8.50741e-29	1.42165e-27	NA	NA	NA	NA	NA
TNC	NA	NA	NA	NA	NA	3141.95	-2.82577	0.259985	1.03309e-28	1.72492e-27	NA	NA	NA	NA	NA
PRSS35	NA	NA	NA	NA	NA	109.765	-2.5702	0.236618	1.03574e-28	1.72787e-27	109.765	-3.43569	0.238275	1.62217e-48	7.73851e-47
CRYBG1	NA	NA	NA	NA	NA	62.1203	-4.01748	0.369277	1.04032e-28	1.73404e-27	62.1203	-3.42556	0.360886	9.56228e-23	1.28248e-21
ARHGEF16	NA	NA	NA	NA	NA	252.207	-3.28765	0.301999	1.05641e-28	1.75938e-27	252.207	-2.92627	0.30031	1.47654e-23	2.08686e-22
SHISAL2B	NA	NA	NA	NA	NA	32.338	5.42845	0.503689	1.1307e-28	1.87992e-27	32.338	5.85763	0.49885	4.48888e-33	1.04787e-31
ENSSSCG00000032079	NA	NA	NA	NA	NA	97.6253	8.12377	0.752626	1.16429e-28	1.93413e-27	97.6253	8.55573	0.753731	1.07063e-31	2.35157e-30
SLC4A9	NA	NA	NA	NA	NA	14.5447	4.37982	0.403934	1.1883e-28	1.97236e-27	14.5447	3.03998	0.411309	9.41049e-15	7.20301e-14
IQCJ	NA	NA	NA	NA	NA	7.28335	6.21512	0.577455	1.19394e-28	1.98005e-27	7.28335	4.81665	0.589372	9.60038e-18	9.11112e-17
ENSSSCG00000048364	NA	NA	NA	NA	NA	23.5732	6.99022	0.6492	1.34933e-28	2.23587e-27	23.5732	7.25402	0.643572	8.17485e-31	1.70255e-29
PIP5KL1	NA	NA	NA	NA	NA	55.9409	3.99602	0.368238	1.42367e-28	2.35706e-27	55.9409	4.92105	0.366925	1.92599e-42	6.91182e-41
MAST4	NA	NA	NA	NA	NA	1125.8	-3.09872	0.285554	1.42608e-28	2.35908e-27	1125.8	-2.54112	0.284122	4.56638e-20	5.12632e-19
DYNC1I1	NA	NA	NA	NA	NA	1260.07	3.69842	0.340773	1.5745e-28	2.60242e-27	1260.07	3.78547	0.342804	7.63646e-30	1.52435e-28
ENSSSCG00000031706	NA	NA	NA	NA	NA	111.975	2.73524	0.252693	1.62364e-28	2.68139e-27	NA	NA	NA	NA	NA
PRRC1	NA	NA	NA	NA	NA	285.872	-2.53131	0.23395	1.64336e-28	2.71169e-27	NA	NA	NA	NA	NA
CKS2	NA	NA	NA	NA	NA	77.5922	-2.31023	0.213417	1.64848e-28	2.71785e-27	NA	NA	NA	NA	NA
ENSSSCG00000051120	NA	NA	NA	NA	NA	29.2926	6.8427	0.637332	1.81485e-28	2.98964e-27	29.2926	5.01042	0.646957	3.21743e-16	2.73467e-15
ZNF711	NA	NA	NA	NA	NA	152.686	-3.86389	0.356616	1.8256e-28	3.00485e-27	152.686	-2.95316	0.352938	4.26903e-18	4.16172e-17
ENSSSCG00000034868	NA	NA	NA	NA	NA	5335.06	2.65758	0.245948	1.95078e-28	3.20821e-27	5335.06	2.1343	0.244547	4.21846e-19	4.43029e-18
SCN1A	NA	NA	NA	NA	NA	171.454	4.50011	0.417208	1.98883e-28	3.26804e-27	171.454	6.59099	0.413328	2.02096e-58	1.37775e-56
KIAA1549L	NA	NA	NA	NA	NA	1775.61	3.48309	0.321637	2.05897e-28	3.38048e-27	1775.61	2.38568	0.321465	1.54643e-14	1.16378e-13
EMILIN2	NA	NA	NA	NA	NA	1782.68	-5.88204	0.549303	2.14191e-28	3.51373e-27	1782.68	-3.87688	0.555283	9.11572e-14	6.46036e-13
SCAMP5	NA	NA	NA	NA	NA	6914.88	2.62829	0.243632	2.3458e-28	3.8418e-27	6914.88	2.39142	0.241984	7.14305e-24	1.02875e-22
ENSSSCG00000047208	NA	NA	NA	NA	NA	19.9275	6.01308	0.562101	2.39263e-28	3.91525e-27	19.9275	5.7186	0.559167	7.79845e-26	1.27401e-24
ELAPOR1	NA	NA	NA	NA	NA	6036.53	-5.83703	0.545621	2.40258e-28	3.92827e-27	6036.53	-5.25707	0.545126	2.1463e-23	2.99691e-22
ENSSSCG00000024129	NA	NA	NA	NA	NA	15.5113	3.51492	0.325292	2.67632e-28	4.37222e-27	15.5113	3.30897	0.325087	1.16986e-25	1.89389e-24
ANO4	NA	NA	NA	NA	NA	97.6437	4.47859	0.416319	2.76505e-28	4.51342e-27	97.6437	6.01995	0.412773	2.31155e-49	1.14141e-47
RAB11FIP4	NA	NA	NA	NA	NA	3559.59	4.23721	0.393916	3.40432e-28	5.54772e-27	3559.59	3.66214	0.397276	1.05305e-21	1.32655e-20
NFIX	NA	NA	NA	NA	NA	3614.21	2.17636	0.202191	3.53177e-28	5.75065e-27	NA	NA	NA	NA	NA
ENSSSCG00000049237	NA	NA	NA	NA	NA	10.3852	6.58283	0.617037	3.53826e-28	5.75647e-27	10.3852	4.85161	0.630977	4.68151e-16	3.93999e-15
C2CD4C	NA	NA	NA	NA	NA	275.403	3.90688	0.362719	3.58229e-28	5.82328e-27	275.403	3.92831	0.365168	1.64927e-28	3.06836e-27
SHMT1	NA	NA	NA	NA	NA	636.628	3.25013	0.301817	3.75849e-28	6.10469e-27	636.628	3.57484	0.302352	1.08594e-33	2.64137e-32
DIRAS2	NA	NA	NA	NA	NA	1825.3	3.01925	0.280784	4.01004e-28	6.50789e-27	NA	NA	NA	NA	NA
FAM83F	NA	NA	NA	NA	NA	187.144	-5.12408	0.480221	4.24486e-28	6.88331e-27	187.144	-3.90337	0.476781	8.23403e-18	7.86745e-17
BSN	NA	NA	NA	NA	NA	4744.79	3.35021	0.311564	4.60012e-28	7.44713e-27	NA	NA	NA	NA	NA
FNDC5	NA	NA	NA	NA	NA	1089.26	3.84823	0.358201	4.9665e-28	8.03367e-27	1089.26	5.75769	0.357186	1.14597e-59	8.06351e-58
SMIM1	NA	NA	NA	NA	NA	83.6808	-3.68697	0.343114	5.06697e-28	8.18945e-27	83.6808	-4.14112	0.345066	1.01574e-34	2.58221e-33
RTP1	NA	NA	NA	NA	NA	80.5795	3.69331	0.343939	5.4776e-28	8.84588e-27	80.5795	3.51236	0.345694	1.16035e-25	1.88003e-24
CPED1	NA	NA	NA	NA	NA	98.6295	-4.52394	0.4234	5.83842e-28	9.42084e-27	98.6295	-2.26132	0.409676	4.17781e-09	1.94635e-08
IL17RB	NA	NA	NA	NA	NA	87.2238	3.39738	0.316632	5.9738e-28	9.63141e-27	87.2238	3.71	0.316945	3.99667e-33	9.3741e-32
SYT3	NA	NA	NA	NA	NA	1104	3.05077	0.284672	6.01922e-28	9.69671e-27	1104	3.17236	0.284384	3.73542e-30	7.57153e-29
GSTO1	NA	NA	NA	NA	NA	1464.12	-4.00371	0.373594	6.13186e-28	9.87009e-27	1464.12	-3.26615	0.375572	1.70795e-19	1.8388e-18
TRAM1	NA	NA	NA	NA	NA	364.97	-2.81661	0.263188	6.31932e-28	1.01635e-26	NA	NA	NA	NA	NA
PLOD3	NA	NA	NA	NA	NA	1284.97	-2.00077	0.186505	6.38092e-28	1.02542e-26	1284.97	-2.11871	0.185526	5.80121e-31	1.22241e-29
SPINT1	NA	NA	NA	NA	NA	213.463	-10.241	0.974209	7.18101e-28	1.15306e-26	213.463	-9.39683	0.937357	6.97523e-26	1.14236e-24
ARPP21	NA	NA	NA	NA	NA	442.192	4.43982	0.41603	7.20934e-28	1.15666e-26	442.192	3.84015	0.419772	1.82143e-21	2.25839e-20
NDP	NA	NA	NA	NA	NA	348.628	3.73114	0.348352	7.30599e-28	1.17122e-26	348.628	2.89937	0.349503	8.36649e-18	7.9824e-17
NXPH2	NA	NA	NA	NA	NA	41.7043	4.19586	0.392728	7.70012e-28	1.2334e-26	41.7043	4.69523	0.392592	1.88697e-34	4.72391e-33
C5AR2	NA	NA	NA	NA	NA	105.382	-5.86903	0.55426	7.7163e-28	1.23498e-26	105.382	-5.80507	0.54242	5.44359e-28	9.84845e-27
NR0B1	NA	NA	NA	NA	NA	47.2497	-4.69343	0.441084	8.10946e-28	1.29686e-26	47.2497	-2.94646	0.411818	6.03013e-14	4.32492e-13
STXBP1	NA	NA	NA	NA	NA	10877.6	2.02652	0.189378	8.23728e-28	1.31516e-26	NA	NA	NA	NA	NA
KCNH6	NA	NA	NA	NA	NA	60.1259	-3.41491	0.319188	8.37236e-28	1.33564e-26	60.1259	-2.22577	0.306258	5.34398e-14	3.8468e-13
DPP6	NA	NA	NA	NA	NA	3897.47	3.64629	0.341189	9.58856e-28	1.52843e-26	3897.47	3.05221	0.342427	3.17298e-20	3.60311e-19
PLSCR1	NA	NA	NA	NA	NA	88.1173	-2.36716	0.22262	1.2785e-27	2.03465e-26	NA	NA	NA	NA	NA
ADAMTS14	NA	NA	NA	NA	NA	72.0822	-2.35977	0.221987	1.32398e-27	2.1045e-26	72.0822	-2.39187	0.217627	6.22079e-29	1.18417e-27
COL1A1	NA	NA	NA	NA	NA	5058.6	-3.36476	0.316092	1.4766e-27	2.34047e-26	5058.6	-3.96457	0.317117	2.1715e-37	6.3855e-36
SLA-DQB1	NA	NA	NA	NA	NA	1633.72	-3.11945	0.293438	1.56852e-27	2.48416e-26	1633.72	-2.99721	0.292951	9.92171e-26	1.61418e-24
CREB3L1	NA	NA	NA	NA	NA	887.697	-2.50562	0.236136	1.5719e-27	2.48752e-26	887.697	-3.66192	0.23579	7.40026e-56	4.61392e-54
CD38	NA	NA	NA	NA	NA	355.04	3.19123	0.300128	1.58147e-27	2.49864e-26	355.04	4.22358	0.299884	1.37878e-46	6.00988e-45
CA11	NA	NA	NA	NA	NA	2938.38	3.20411	0.301323	1.58041e-27	2.49864e-26	NA	NA	NA	NA	NA
IGSF9	NA	NA	NA	NA	NA	131.925	-2.19536	0.206683	1.60728e-27	2.53739e-26	131.925	-3.64631	0.21142	4.09513e-68	3.70102e-66
ENSSSCG00000035459	NA	NA	NA	NA	NA	20.454	3.47186	0.326346	1.61129e-27	2.54169e-26	20.454	3.28715	0.326297	3.4924e-25	5.42217e-24
PTGES3L	NA	NA	NA	NA	NA	86.3009	-3.21796	0.302703	1.63616e-27	2.57885e-26	86.3009	-3.37791	0.301248	1.54753e-30	3.19597e-29
CTIF	NA	NA	NA	NA	NA	3270.43	2.20414	0.207588	1.66563e-27	2.6232e-26	3270.43	2.59707	0.206286	2.84972e-37	8.30551e-36
TRIM36	NA	NA	NA	NA	NA	88.3898	3.66212	0.344379	1.68943e-27	2.65855e-26	88.3898	3.32824	0.346076	3.15071e-23	4.33184e-22
ENSSSCG00000033809	NA	NA	NA	NA	NA	157.533	4.2025	0.396092	1.69324e-27	2.6603e-26	157.533	5.86811	0.393671	1.89376e-51	1.00298e-49
CACNG7	NA	NA	NA	NA	NA	3802.43	3.18438	0.299669	1.69207e-27	2.6603e-26	3802.43	2.93995	0.299433	6.96665e-24	1.00481e-22
CLCN4	NA	NA	NA	NA	NA	2705.69	2.9075	0.274099	1.81343e-27	2.84686e-26	2705.69	2.60151	0.272749	1.6652e-22	2.20039e-21
CCK	836.105	4.08923	0.458431	3.30503e-20	3.99483e-18	836.105	4.85302	0.460515	2.1225e-27	3.32941e-26	NA	NA	NA	NA	NA
HCRTR2	NA	NA	NA	NA	NA	30.1523	6.93895	0.660956	2.3642e-27	3.70561e-26	30.1523	7.57518	0.654685	2.11132e-32	4.75942e-31
RDH12	NA	NA	NA	NA	NA	935.25	-7.31848	0.696959	2.51934e-27	3.9425e-26	935.25	-5.22119	0.699521	3.00016e-15	2.38247e-14
TMEM8B	NA	NA	NA	NA	NA	1422.83	2.371	0.224437	2.67019e-27	4.17525e-26	1422.83	2.27816	0.2228	2.42818e-25	3.79985e-24
PTK2B	NA	NA	NA	NA	NA	6301.03	4.36431	0.413568	2.74114e-27	4.28279e-26	6301.03	2.46487	0.414803	3.16364e-10	1.64459e-09
PANX2	NA	NA	NA	NA	NA	2209.79	3.6691	0.346579	2.79643e-27	4.36572e-26	2209.79	4.55388	0.347689	1.05564e-40	3.5492e-39
CSRP2	NA	NA	NA	NA	NA	587.219	2.16135	0.204736	3.32253e-27	5.18293e-26	NA	NA	NA	NA	NA
SLC36A2	NA	NA	NA	NA	NA	7.86695	6.44801	0.616885	3.41487e-27	5.32277e-26	7.86695	4.36978	0.640313	2.48323e-13	1.70707e-12
HRH3	NA	NA	NA	NA	NA	1631.85	5.23655	0.500675	3.76949e-27	5.86623e-26	1631.85	6.75312	0.495725	1.7958e-43	6.79094e-42
TBX1	NA	NA	NA	NA	NA	56.1248	2.9672	0.281587	3.93683e-27	6.12181e-26	56.1248	2.85615	0.280021	1.65111e-25	2.61497e-24
PLEKHG3	NA	NA	NA	NA	NA	2782.5	2.43514	0.231415	4.06334e-27	6.31356e-26	2782.5	2.87819	0.230043	5.23669e-37	1.50618e-35
CASR	NA	NA	NA	NA	NA	37.7425	-6.59543	0.631877	4.11067e-27	6.38207e-26	37.7425	-5.11443	0.538938	8.801e-23	1.18522e-21
GRM7	NA	NA	NA	NA	NA	229.647	2.27037	0.215646	4.12609e-27	6.39863e-26	229.647	2.6524	0.213747	2.57131e-36	7.14527e-35
NECAB1	NA	NA	NA	NA	NA	42.4618	5.84736	0.560589	4.13819e-27	6.40964e-26	42.4618	5.99308	0.555697	2.34878e-28	4.31675e-27
GLT8D1	NA	NA	NA	NA	NA	729.051	-2.29242	0.217958	4.54938e-27	7.03547e-26	NA	NA	NA	NA	NA
IQGAP2	NA	NA	NA	NA	NA	302.817	-4.1733	0.397008	4.90446e-27	7.5727e-26	302.817	-3.50261	0.397882	5.25533e-20	5.86964e-19
ENSSSCG00000000435	NA	NA	NA	NA	NA	1399.16	2.74045	0.260912	5.12283e-27	7.90368e-26	NA	NA	NA	NA	NA
MAST1	NA	NA	NA	NA	NA	2501.93	3.09576	0.294372	5.23089e-27	8.06408e-26	2501.93	2.83803	0.293715	3.68996e-23	5.06265e-22
ENSSSCG00000000659	NA	NA	NA	NA	NA	23.4121	-7.56718	0.725207	5.25685e-27	8.09777e-26	23.4121	-7.01645	0.701797	7.53346e-25	1.14791e-23
MAP1A	NA	NA	NA	NA	NA	18705.4	2.78733	0.265487	5.45982e-27	8.40386e-26	18705.4	2.70528	0.26407	1.2694e-25	2.04327e-24
TIFA	NA	NA	NA	NA	NA	32.4381	-2.18521	0.208085	5.84728e-27	8.9862e-26	NA	NA	NA	NA	NA
ENSSSCG00000051232	NA	NA	NA	NA	NA	108.393	2.91007	0.277219	5.85376e-27	8.98915e-26	108.393	2.10708	0.276587	3.98831e-15	3.14562e-14
EPCAM	NA	NA	NA	NA	NA	446.409	-5.37908	0.516796	5.96092e-27	9.14658e-26	446.409	-5.95781	0.513482	2.36807e-32	5.31993e-31
SEMA5B	NA	NA	NA	NA	NA	838.955	3.01597	0.28731	6.16972e-27	9.4596e-26	NA	NA	NA	NA	NA
ENSSSCG00000051441	NA	NA	NA	NA	NA	428.722	4.6162	0.44161	6.36277e-27	9.748e-26	428.722	6.54794	0.438199	1.14869e-51	6.11661e-50
CD27	NA	NA	NA	NA	NA	52.0664	-2.47629	0.236405	6.71033e-27	1.02645e-25	52.0664	-2.49212	0.230716	4.46779e-28	8.12034e-27
TTBK1	NA	NA	NA	NA	NA	1555.49	3.04309	0.290107	6.78449e-27	1.03699e-25	1555.49	2.34698	0.288868	6.36134e-17	5.70984e-16
AOX1	NA	NA	NA	NA	NA	154.614	-5.94982	0.573257	7.07129e-27	1.07999e-25	154.614	-4.23106	0.563685	1.73416e-15	1.39969e-14
ARL8A	NA	NA	NA	NA	NA	4334.53	2.37659	0.227067	7.51211e-27	1.14643e-25	4334.53	2.20919	0.225458	1.86266e-23	2.61197e-22
ENSSSCG00000035736	NA	NA	NA	NA	NA	51.3543	-2.8583	0.273288	8.57958e-27	1.30832e-25	51.3543	-3.14437	0.270881	2.14795e-32	4.83644e-31
CD44	NA	NA	NA	NA	NA	257.7	-2.45806	0.235216	8.71919e-27	1.32858e-25	NA	NA	NA	NA	NA
SLC6A20	NA	NA	NA	NA	NA	200.21	3.51643	0.335562	8.78766e-27	1.33798e-25	200.21	4.28742	0.33618	8.67146e-39	2.71183e-37
C1QTNF7	NA	NA	NA	NA	NA	52.3288	-4.12193	0.394402	9.64906e-27	1.46744e-25	52.3288	-4.2048	0.391742	2.03825e-28	3.76359e-27
SCNN1A	NA	NA	NA	NA	NA	226.399	-5.57718	0.53871	9.90165e-27	1.50295e-25	226.399	-5.35232	0.533249	4.58267e-25	7.08139e-24
ENSSSCG00000000367	NA	NA	NA	NA	NA	519.627	2.16844	0.207447	9.92239e-27	1.50493e-25	NA	NA	NA	NA	NA
ENSSSCG00000038346	NA	NA	NA	NA	NA	22.0185	3.91516	0.37436	1.00723e-26	1.5265e-25	22.0185	3.00238	0.377946	1.33048e-16	1.1649e-15
GATA2	NA	NA	NA	NA	NA	380.675	-2.09823	0.20074	1.07177e-26	1.62306e-25	380.675	-2.32169	0.199244	3.51114e-32	7.83426e-31
OSMR	NA	NA	NA	NA	NA	141.195	-2.33737	0.224036	1.08715e-26	1.64509e-25	141.195	-2.34377	0.22094	4.15718e-27	7.2354e-26
LACTB	NA	NA	NA	NA	NA	129.558	-3.13376	0.299917	1.08802e-26	1.64514e-25	129.558	-2.68028	0.29569	1.29269e-20	1.51149e-19
ACP5	NA	NA	NA	NA	NA	39.1227	-4.91742	0.473893	1.11008e-26	1.67593e-25	39.1227	-4.88912	0.461289	1.05734e-27	1.88013e-26
PLVAP	NA	NA	NA	NA	NA	2571.86	-2.32686	0.223216	1.19869e-26	1.80832e-25	2571.86	-2.82744	0.221906	3.02051e-38	9.16952e-37
CYP21A2	NA	NA	NA	NA	NA	60018.1	-11.1602	1.10479	1.22451e-26	1.84585e-25	60018.1	-11.3596	1.11583	2.49748e-27	4.3855e-26
CELF4	NA	NA	NA	NA	NA	900.104	2.63064	0.252724	1.34439e-26	2.02347e-25	900.104	2.25322	0.250965	4.28759e-20	4.8271e-19
GAD2	NA	NA	NA	NA	NA	666.762	4.65796	0.449221	1.48516e-26	2.23363e-25	666.762	6.17275	0.446322	1.10166e-44	4.42959e-43
DMTN	NA	NA	NA	NA	NA	4531.08	2.70581	0.260856	2.00117e-26	3.00283e-25	NA	NA	NA	NA	NA
METTL24	NA	NA	NA	NA	NA	61.9021	-2.00121	0.192361	2.02461e-26	3.03338e-25	NA	NA	NA	NA	NA
CPT1C	NA	NA	NA	NA	NA	1388.26	2.77001	0.267142	2.12565e-26	3.18234e-25	1388.26	2.0466	0.266052	2.2611e-15	1.80869e-14
EYA2	NA	NA	NA	NA	NA	303.974	2.17864	0.209935	2.16862e-26	3.2442e-25	303.974	2.3938	0.208207	2.01031e-31	4.3192e-30
SLC25A22	NA	NA	NA	NA	NA	6438.81	2.56579	0.247599	2.17156e-26	3.24613e-25	NA	NA	NA	NA	NA
LDHD	NA	NA	NA	NA	NA	1943.1	-3.68928	0.355538	2.55102e-26	3.80471e-25	1943.1	-3.13348	0.356876	9.4695e-20	1.03938e-18
FGF1	NA	NA	NA	NA	NA	1581.12	3.1271	0.30179	2.69581e-26	4.01762e-25	1581.12	3.52338	0.302003	7.23357e-33	1.65909e-31
EGFLAM	NA	NA	NA	NA	NA	152.715	-3.8467	0.371058	2.7026e-26	4.02469e-25	152.715	-3.46276	0.370329	3.5607e-22	4.60019e-21
ANTXR1	NA	NA	NA	NA	NA	1086.63	-2.18108	0.210951	3.23422e-26	4.8091e-25	NA	NA	NA	NA	NA
VSTM5	NA	NA	NA	NA	NA	240.102	3.20043	0.309312	3.24999e-26	4.82891e-25	240.102	2.85606	0.308891	1.92203e-21	2.37565e-20
HTRA3	NA	NA	NA	NA	NA	297.565	-3.16682	0.306328	3.51645e-26	5.21695e-25	297.565	-2.82999	0.304498	1.27113e-21	1.58908e-20
CDK5RAP2	NA	NA	NA	NA	NA	1221.57	-4.14514	0.401705	3.78468e-26	5.61067e-25	1221.57	-3.48065	0.404528	3.09725e-19	3.28605e-18
MFSD13A	NA	NA	NA	NA	NA	363.485	2.6169	0.253827	3.7883e-26	5.61181e-25	NA	NA	NA	NA	NA
LCN9	NA	NA	NA	NA	NA	30.2255	5.01707	0.489455	3.84154e-26	5.6864e-25	30.2255	5.58486	0.485338	6.28589e-32	1.39151e-30
NAGLU	279.982	-2.02379	0.530893	5.21424e-07	6.73646e-06	279.982	-5.0457	0.492574	4.03915e-26	5.97442e-25	279.982	-2.53906	0.487829	1.8919e-08	8.24835e-08
TM4SF1	NA	NA	NA	NA	NA	1213.07	-3.83871	0.371712	4.09991e-26	6.05974e-25	1213.07	-3.38224	0.373805	6.41761e-21	7.63525e-20
CHRM4	201.066	2.79121	0.434634	9.05567e-14	5.11217e-12	201.066	4.16708	0.404422	4.35842e-26	6.43699e-25	NA	NA	NA	NA	NA
CDH23	NA	NA	NA	NA	NA	300.575	2.26782	0.22013	4.44762e-26	6.55699e-25	NA	NA	NA	NA	NA
ANO3	NA	NA	NA	NA	NA	43.7891	4.39083	0.427104	4.67372e-26	6.88203e-25	43.7891	2.97827	0.431289	3.44847e-13	2.34121e-12
SLIT1	2418.34	2.0013	0.385863	7.87023e-10	2.27694e-08	2418.34	3.80705	0.369108	4.74017e-26	6.97468e-25	NA	NA	NA	NA	NA
ENSSSCG00000051731	26.6275	3.11026	0.298221	3.46636e-28	9.6189e-26	26.6275	3.04298	0.295405	4.87832e-26	7.16724e-25	NA	NA	NA	NA	NA
ENSSSCG00000034454	NA	NA	NA	NA	NA	157.113	4.94702	0.483491	4.89156e-26	7.18134e-25	157.113	3.93951	0.488591	2.25691e-17	2.08857e-16
CACNA2D3	NA	NA	NA	NA	NA	233.771	4.17755	0.406024	5.04777e-26	7.40515e-25	233.771	4.9345	0.406691	2.59614e-35	6.8199e-34
MCHR1	NA	NA	NA	NA	NA	295.101	4.2286	0.411133	5.05341e-26	7.4079e-25	295.101	2.10461	0.415358	5.00764e-08	2.08496e-07
ENSSSCG00000001021	NA	NA	NA	NA	NA	206.598	-2.63273	0.256173	5.32975e-26	7.80139e-25	206.598	-2.81892	0.254067	1.16034e-29	2.29759e-28
ENSSSCG00000046562	29.8657	6.08345	0.615443	2.16458e-24	4.17054e-22	29.8657	7.50723	0.736082	5.98395e-26	8.75247e-25	NA	NA	NA	NA	NA
ENSSSCG00000050649	NA	NA	NA	NA	NA	711.236	-8.59684	0.843554	6.07635e-26	8.88102e-25	711.236	-7.6428	0.832369	1.3194e-21	1.64733e-20
ENSSSCG00000013593	NA	NA	NA	NA	NA	126.028	2.12747	0.206981	6.40509e-26	9.35456e-25	NA	NA	NA	NA	NA
GPR12	NA	NA	NA	NA	NA	134.071	4.35171	0.424471	6.47179e-26	9.44497e-25	134.071	4.32322	0.427365	1.35532e-25	2.17094e-24
SCN3B	NA	NA	NA	NA	NA	3547.49	2.92084	0.284597	6.82046e-26	9.94646e-25	NA	NA	NA	NA	NA
ENSSSCG00000047081	NA	NA	NA	NA	NA	31.3644	5.41398	0.532325	6.96036e-26	1.0143e-24	31.3644	3.98458	0.540504	5.03122e-15	3.92886e-14
ENSSSCG00000025244	41.8556	2.65751	0.326269	1.88233e-19	2.13136e-17	41.8556	3.28344	0.319585	7.13661e-26	1.03845e-24	NA	NA	NA	NA	NA
ENSSSCG00000036089	NA	NA	NA	NA	NA	62.3775	3.31183	0.322647	7.94372e-26	1.15503e-24	62.3775	4.36303	0.320585	1.03479e-43	3.96643e-42
ENSSSCG00000039027	NA	NA	NA	NA	NA	469.928	3.97131	0.387313	8.27743e-26	1.20267e-24	469.928	4.78565	0.388415	2.38713e-36	6.65222e-35
PPP1R12B	NA	NA	NA	NA	NA	2404.34	2.04121	0.199041	9.01112e-26	1.30831e-24	NA	NA	NA	NA	NA
TRAF3IP2	NA	NA	NA	NA	NA	213.654	-2.09525	0.204445	9.06058e-26	1.31452e-24	NA	NA	NA	NA	NA
ENSSSCG00000038539	NA	NA	NA	NA	NA	41.7051	2.56182	0.250581	9.20995e-26	1.33521e-24	41.7051	2.31927	0.24809	1.34184e-21	1.67429e-20
H1-3	NA	NA	NA	NA	NA	163.228	-2.11768	0.206827	9.76247e-26	1.41427e-24	163.228	-2.3776	0.20496	6.15921e-32	1.365e-30
HS3ST2	NA	NA	NA	NA	NA	125.464	4.27456	0.418368	9.84889e-26	1.42574e-24	125.464	2.24478	0.42205	1.26429e-08	5.61392e-08
CHRNA4	2179.22	-3.18453	0.572313	4.36647e-11	1.62624e-09	2179.22	5.41367	0.534079	9.86298e-26	1.42673e-24	2179.22	8.82598	0.52902	2.00688e-64	1.64064e-62
ENSSSCG00000041434	NA	NA	NA	NA	NA	206.842	-2.41588	0.236671	1.10253e-25	1.59135e-24	NA	NA	NA	NA	NA
ENSSSCG00000028695	NA	NA	NA	NA	NA	364.41	2.98338	0.292035	1.14385e-25	1.64858e-24	364.41	4.07584	0.291237	4.87393e-46	2.07849e-44
ABHD12	NA	NA	NA	NA	NA	3848.09	2.37135	0.232385	1.15841e-25	1.66835e-24	3848.09	2.03313	0.231011	2.23053e-19	2.38577e-18
PECAM1	NA	NA	NA	NA	NA	796.193	-2.23691	0.219097	1.18451e-25	1.7047e-24	NA	NA	NA	NA	NA
EMCN	NA	NA	NA	NA	NA	190.538	-3.71173	0.362965	1.20781e-25	1.73695e-24	190.538	-2.60533	0.359376	4.49025e-14	3.25007e-13
DLX1	NA	NA	NA	NA	NA	117.973	4.96905	0.490008	1.22835e-25	1.76521e-24	117.973	5.31429	0.48873	6.81392e-29	1.29458e-27
CLSTN2	NA	NA	NA	NA	NA	187.796	2.92021	0.286199	1.26138e-25	1.81134e-24	NA	NA	NA	NA	NA
PITX1	NA	NA	NA	NA	NA	834.792	-12.4994	1.32029	1.27318e-25	1.82696e-24	834.792	-9.69713	1.21294	5.23056e-18	5.0665e-17
DCN	NA	NA	NA	NA	NA	354.999	-3.16462	0.309965	1.32551e-25	1.90067e-24	354.999	-2.70151	0.307948	1.74768e-19	1.87849e-18
ENSSSCG00000036237	NA	NA	NA	NA	NA	1649.91	2.34048	0.229655	1.34372e-25	1.92538e-24	1649.91	2.22617	0.227937	2.53444e-23	3.51645e-22
CAPN8	NA	NA	NA	NA	NA	11.3856	-4.8711	0.480516	1.37107e-25	1.96297e-24	11.3856	-4.38916	0.399385	1.25341e-29	2.47689e-28
SLC39A12	NA	NA	NA	NA	NA	337.565	3.95557	0.387734	1.42125e-25	2.03056e-24	337.565	5.0531	0.387944	3.51555e-40	1.16019e-38
ENSSSCG00000002464	NA	NA	NA	NA	NA	451.043	3.25201	0.318709	1.45761e-25	2.081e-24	451.043	4.19896	0.318857	3.83611e-41	1.30309e-39
SIX1	NA	NA	NA	NA	NA	440.859	-10.7553	1.08413	1.51374e-25	2.15957e-24	440.859	-8.86322	0.999691	7.47258e-21	8.83702e-20
PTGER1	NA	NA	NA	NA	NA	38.7625	-4.12376	0.405106	1.6181e-25	2.30678e-24	38.7625	-3.84499	0.395316	7.28816e-24	1.04888e-22
NIBAN2	NA	NA	NA	NA	NA	1483.3	-2.16866	0.212972	1.65417e-25	2.35651e-24	1483.3	-2.39585	0.211456	1.3656e-30	2.82616e-29
PPP1R3B	NA	NA	NA	NA	NA	140.193	-3.50842	0.344116	1.6793e-25	2.39057e-24	140.193	-2.24352	0.338833	4.92911e-12	2.99918e-11
SYNGR1	NA	NA	NA	NA	NA	11456.8	2.91988	0.286974	1.69343e-25	2.40895e-24	11456.8	2.31449	0.285393	7.35689e-17	6.56159e-16
ENSSSCG00000003090	NA	NA	NA	NA	NA	1643.87	-2.25927	0.222105	1.71737e-25	2.44125e-24	1643.87	-2.46683	0.220439	6.19454e-30	1.24156e-28
ACTN2	NA	NA	NA	NA	NA	201.421	2.39538	0.235655	1.72646e-25	2.45239e-24	NA	NA	NA	NA	NA
SLC18A3	NA	NA	NA	NA	NA	13.5572	6.05999	0.602373	1.88882e-25	2.67916e-24	13.5572	5.938	0.597181	1.47433e-24	2.20892e-23
POSTN	NA	NA	NA	NA	NA	118.516	-4.32423	0.426201	1.96781e-25	2.78719e-24	118.516	-5.72164	0.43525	1.03774e-40	3.49496e-39
ENSSSCG00000031916	NA	NA	NA	NA	NA	45.9244	2.74701	0.27061	2.00899e-25	2.84143e-24	45.9244	2.85547	0.267799	1.26644e-27	2.24384e-26
NDRG4	NA	NA	NA	NA	NA	23259.8	2.48893	0.245346	2.07889e-25	2.93818e-24	23259.8	2.93712	0.243908	1.60032e-34	4.02163e-33
LRP4	NA	NA	NA	NA	NA	1696.7	2.66518	0.262746	2.12306e-25	2.99846e-24	1696.7	2.10735	0.261208	1.13565e-16	9.98865e-16
CYP4B1	NA	NA	NA	NA	NA	21.3532	-6.73267	0.66941	2.14247e-25	3.0237e-24	21.3532	-4.88955	0.502819	8.15952e-24	1.17086e-22
RASGEF1A	NA	NA	NA	NA	NA	757.201	4.11752	0.405863	2.30961e-25	3.25493e-24	757.201	2.44393	0.407232	2.25289e-10	1.18585e-09
TMEM151A	NA	NA	NA	NA	NA	3113.34	3.43844	0.338372	2.35389e-25	3.31497e-24	3113.34	3.61153	0.339831	7.9727e-28	1.42798e-26
ENSSSCG00000048200	NA	NA	NA	NA	NA	21.7318	2.29003	0.225881	2.38168e-25	3.3517e-24	21.7318	2.14822	0.222369	7.38209e-23	1.00029e-21
ENSSSCG00000041101	4.39468	5.62851	0.575485	1.10157e-23	1.92063e-21	4.39468	5.9113	0.58923	2.5188e-25	3.53709e-24	NA	NA	NA	NA	NA
ENSSSCG00000015083	NA	NA	NA	NA	NA	4610.67	2.22426	0.219552	2.68697e-25	3.76787e-24	NA	NA	NA	NA	NA
SLC30A3	568.867	3.54936	0.332831	2.54676e-28	7.16803e-26	568.867	3.33974	0.329202	2.73499e-25	3.83248e-24	NA	NA	NA	NA	NA
MISP	NA	NA	NA	NA	NA	124.849	-6.71383	0.669468	2.86036e-25	4.00247e-24	124.849	-8.66844	0.734132	4.67396e-34	1.15397e-32
LDLRAD3	NA	NA	NA	NA	NA	353.844	2.13399	0.210639	2.91148e-25	4.06823e-24	353.844	2.32403	0.208965	1.53714e-29	3.02942e-28
ACTC1	NA	NA	NA	NA	NA	40.9967	3.98445	0.393373	2.94953e-25	4.11847e-24	40.9967	3.95743	0.395799	4.63233e-25	7.15251e-24
TRIM25	NA	NA	NA	NA	NA	721.375	-2.39639	0.236977	2.95183e-25	4.11877e-24	721.375	-2.29938	0.234803	1.87253e-23	2.62394e-22
HEYL	NA	NA	NA	NA	NA	504.421	-2.27303	0.224654	2.96366e-25	4.13234e-24	504.421	-2.18744	0.222593	1.42054e-23	2.01059e-22
ECHDC2	NA	NA	NA	NA	NA	395.766	-3.00841	0.297215	3.02573e-25	4.21591e-24	395.766	-2.79741	0.295384	2.49048e-22	3.25596e-21
SLC2A9	NA	NA	NA	NA	NA	49.7831	2.9729	0.293842	3.12051e-25	4.3449e-24	49.7831	3.24414	0.291836	5.31063e-30	1.06765e-28
FYCO1	NA	NA	NA	NA	NA	693.09	-2.16243	0.213715	3.22551e-25	4.48792e-24	NA	NA	NA	NA	NA
LSP1	NA	NA	NA	NA	NA	1491.12	2.54121	0.251587	3.24387e-25	4.51029e-24	1491.12	3.0011	0.250124	2.4864e-34	6.19305e-33
ENSSSCG00000041357	NA	NA	NA	NA	NA	6.05518	5.84443	0.584096	3.30806e-25	4.59629e-24	6.05518	4.68978	0.595088	9.82937e-17	8.68033e-16
ENSSSCG00000033997	NA	NA	NA	NA	NA	296.366	2.80168	0.277285	3.31682e-25	4.60521e-24	296.366	2.82392	0.275716	1.11319e-25	1.80808e-24
ALOX5AP	NA	NA	NA	NA	NA	506.856	2.1835	0.215985	3.45932e-25	4.79968e-24	506.856	2.12023	0.214512	8.25153e-24	1.1832e-22
ENSSSCG00000008709	NA	NA	NA	NA	NA	84.3348	3.37781	0.33373	3.51072e-25	4.86757e-24	84.3348	2.30759	0.334125	6.78727e-13	4.46785e-12
DSP	NA	NA	NA	NA	NA	251.737	-5.02833	0.50131	3.62158e-25	5.01775e-24	251.737	-4.02405	0.501393	2.97843e-17	2.73189e-16
FRZB	NA	NA	NA	NA	NA	584.727	-2.48409	0.246221	3.67507e-25	5.08829e-24	NA	NA	NA	NA	NA
ENSSSCG00000031661	93.0156	-2.44215	0.213289	1.09894e-33	5.03521e-31	93.0156	-2.12034	0.209909	4.00278e-25	5.53811e-24	NA	NA	NA	NA	NA
PPP1R9B	NA	NA	NA	NA	NA	10367.8	2.77214	0.275415	4.86088e-25	6.70652e-24	NA	NA	NA	NA	NA
VWCE	NA	NA	NA	NA	NA	32.8719	4.11728	0.408871	4.96562e-25	6.84623e-24	32.8719	4.93297	0.406963	2.99671e-35	7.8304e-34
DRD1	NA	NA	NA	NA	NA	78.8509	5.50963	0.552741	5.26111e-25	7.24856e-24	78.8509	4.12596	0.559877	4.94423e-15	3.86399e-14
STEAP4	NA	NA	NA	NA	NA	47.8411	-4.36341	0.434429	5.38096e-25	7.4085e-24	47.8411	-4.32403	0.429242	2.08643e-25	3.27545e-24
TPPP	NA	NA	NA	NA	NA	11275.6	3.40313	0.337657	5.44819e-25	7.49583e-24	11275.6	3.18133	0.338554	3.08522e-22	3.99902e-21
TOR1AIP2	NA	NA	NA	NA	NA	242.029	-2.95065	0.293271	5.46689e-25	7.5163e-24	NA	NA	NA	NA	NA
ZIC1	247.222	-3.09599	0.438838	2.50454e-15	1.71932e-13	247.222	4.77592	0.477227	5.52197e-25	7.58674e-24	247.222	8.02417	0.471447	1.55097e-66	1.32282e-64
COL18A1	NA	NA	NA	NA	NA	3893.24	-3.06676	0.304887	5.91887e-25	8.11507e-24	3893.24	-3.02975	0.304343	1.58422e-24	2.36995e-23
RGMA	NA	NA	NA	NA	NA	2940.53	3.17495	0.315523	5.97447e-25	8.1856e-24	2940.53	2.85648	0.315022	1.0037e-20	1.18059e-19
SPTBN2	NA	NA	NA	NA	NA	7619.12	2.80594	0.279431	6.26139e-25	8.5668e-24	NA	NA	NA	NA	NA
LARGE2	NA	NA	NA	NA	NA	52.3516	-5.17292	0.519711	7.16043e-25	9.79007e-24	52.3516	-5.31377	0.511033	1.10185e-26	1.87791e-25
CRMP1	NA	NA	NA	NA	NA	6138.43	3.15765	0.314615	7.71079e-25	1.05279e-23	6138.43	2.47537	0.313483	3.61755e-16	3.06156e-15
UPK1B	NA	NA	NA	NA	NA	18.4068	-4.22702	0.421922	7.73723e-25	1.05567e-23	18.4068	-3.85351	0.393131	3.43808e-24	5.055e-23
PLXNA4	NA	NA	NA	NA	NA	1695.69	2.25211	0.224696	7.8983e-25	1.0769e-23	NA	NA	NA	NA	NA
SALL3	NA	NA	NA	NA	NA	288.703	4.94167	0.496601	8.58782e-25	1.1701e-23	288.703	4.152	0.50139	3.51393e-18	3.45122e-17
ENSSSCG00000048398	NA	NA	NA	NA	NA	11.8322	4.41911	0.44239	8.94849e-25	1.2184e-23	11.8322	2.77198	0.452527	7.65172e-11	4.21336e-10
KIRREL2	NA	NA	NA	NA	NA	27.8869	4.79022	0.481043	9.00182e-25	1.22482e-23	27.8869	4.81213	0.481702	5.63114e-25	8.64056e-24
CLIP3	NA	NA	NA	NA	NA	10761.2	2.86288	0.286594	1.08656e-24	1.4774e-23	10761.2	2.33494	0.284818	3.50995e-17	3.20301e-16
RAP1GAP	NA	NA	NA	NA	NA	4203.62	3.02608	0.302739	1.09797e-24	1.49188e-23	4203.62	2.75191	0.301625	6.86087e-21	8.13862e-20
CNMD	NA	NA	NA	NA	NA	64.6461	3.24492	0.324394	1.11933e-24	1.51986e-23	64.6461	3.72489	0.323749	4.10649e-32	9.13161e-31
TFAP2B	NA	NA	NA	NA	NA	32.8795	-6.9333	0.70054	1.12472e-24	1.52612e-23	32.8795	-5.49947	0.574718	4.96095e-23	6.78284e-22
SLC35F5	NA	NA	NA	NA	NA	374.34	-3.91739	0.391846	1.15698e-24	1.56881e-23	374.34	-2.69592	0.390665	4.95265e-13	3.31669e-12
ENSSSCG00000044775	20.3252	2.70204	0.367748	1.11312e-16	9.09988e-15	20.3252	3.76309	0.376215	1.1615e-24	1.57386e-23	NA	NA	NA	NA	NA
SLAIN1	NA	NA	NA	NA	NA	1287.28	2.20856	0.221191	1.1997e-24	1.6245e-23	1287.28	2.99557	0.219855	1.96277e-43	7.40815e-42
PAQR7	NA	NA	NA	NA	NA	892.874	2.87474	0.288086	1.21475e-24	1.64375e-23	892.874	2.66576	0.286491	1.41555e-21	1.76401e-20
KCNC1	NA	NA	NA	NA	NA	1369.52	3.49267	0.349347	1.24988e-24	1.69013e-23	1369.52	4.78123	0.349567	4.77828e-44	1.86789e-42
SMIM29	NA	NA	NA	NA	NA	678.259	2.06781	0.207061	1.36035e-24	1.83698e-23	NA	NA	NA	NA	NA
ENSSSCG00000004703	NA	NA	NA	NA	NA	3530.66	2.44325	0.245302	1.36182e-24	1.83772e-23	3530.66	2.8721	0.243707	3.80853e-33	8.94346e-32
LRFN2	NA	NA	NA	NA	NA	350.538	3.37539	0.338036	1.39016e-24	1.87339e-23	350.538	2.73449	0.337907	5.55361e-17	5.00765e-16
ARHGAP44	NA	NA	NA	NA	NA	2921.03	3.0934	0.310138	1.40407e-24	1.89085e-23	2921.03	2.28955	0.30895	1.78904e-14	1.34013e-13
SLC16A14	NA	NA	NA	NA	NA	132.163	2.90415	0.291503	1.44603e-24	1.94602e-23	132.163	3.20629	0.290187	1.17669e-29	2.32762e-28
RAB27A	NA	NA	NA	NA	NA	141.387	-4.60116	0.463582	1.46128e-24	1.9652e-23	141.387	-3.42637	0.460227	4.13189e-15	3.25365e-14
DACH1	NA	NA	NA	NA	NA	133.352	-3.04553	0.305584	1.48874e-24	2.00076e-23	133.352	-2.31899	0.300385	1.65276e-15	1.33509e-14
ENSSSCG00000049318	NA	NA	NA	NA	NA	11.8982	5.46379	0.553855	1.49933e-24	2.01362e-23	11.8982	6.14502	0.54357	7.52628e-31	1.57246e-29
ENSSSCG00000049255	NA	NA	NA	NA	NA	340.007	3.11114	0.312185	1.54263e-24	2.07036e-23	340.007	3.21862	0.311958	3.08015e-26	5.1211e-25
ENSSSCG00000049833	NA	NA	NA	NA	NA	42.0949	3.8318	0.384297	1.56128e-24	2.09397e-23	42.0949	4.52498	0.383891	1.38622e-33	3.35107e-32
CRISPLD2	NA	NA	NA	NA	NA	579.706	-3.48291	0.349318	1.63939e-24	2.19723e-23	579.706	-4.48062	0.350996	7.73545e-39	2.42295e-37
ENSSSCG00000046803	NA	NA	NA	NA	NA	41.4783	2.42935	0.245011	2.14432e-24	2.86811e-23	NA	NA	NA	NA	NA
SCD	NA	NA	NA	NA	NA	11520.1	2.43921	0.246063	2.1891e-24	2.92602e-23	11520.1	2.68621	0.244272	4.13747e-29	7.92191e-28
FBLN5	NA	NA	NA	NA	NA	1233.31	-4.21141	0.424839	2.25708e-24	3.0128e-23	1233.31	-4.3209	0.427825	1.6004e-25	2.54283e-24
GRIK4	NA	NA	NA	NA	NA	759.422	2.29545	0.231492	2.25584e-24	3.0128e-23	NA	NA	NA	NA	NA
ENSSSCG00000007719	NA	NA	NA	NA	NA	3513.02	2.41018	0.243306	2.36577e-24	3.15575e-23	3513.02	2.28204	0.241351	5.00301e-22	6.4006e-21
SLC2A6	NA	NA	NA	NA	NA	1094.14	3.42799	0.345219	2.44694e-24	3.25964e-23	1094.14	4.5288	0.345714	1.01563e-40	3.42635e-39
EPHA4	NA	NA	NA	NA	NA	480.658	4.2776	0.43221	2.51937e-24	3.35369e-23	480.658	4.78253	0.433838	9.83921e-30	1.95613e-28
GPR62	NA	NA	NA	NA	NA	35.1412	4.03029	0.406537	2.52097e-24	3.35369e-23	35.1412	4.39167	0.407454	1.27566e-28	2.39134e-27
ECEL1	NA	NA	NA	NA	NA	855.845	4.95747	0.503864	2.60127e-24	3.45818e-23	855.845	5.71352	0.501141	2.25158e-31	4.83232e-30
ENSSSCG00000040412	NA	NA	NA	NA	NA	47.4234	2.41218	0.243744	2.6039e-24	3.45934e-23	47.4234	2.40278	0.240574	2.46543e-24	3.65218e-23
NR4A1	NA	NA	NA	NA	NA	5532.58	-3.17349	0.320084	2.64364e-24	3.50741e-23	5532.58	-4.79644	0.319646	2.38139e-52	1.30691e-50
ENSSSCG00000045245	11.2343	2.19717	0.582771	3.56633e-07	4.84912e-06	11.2343	6.988	0.712452	2.74259e-24	3.63624e-23	11.2343	4.28713	0.745421	2.46137e-10	1.29076e-09
ENSSSCG00000024759	NA	NA	NA	NA	NA	586.017	2.93971	0.297048	2.85223e-24	3.77906e-23	586.017	2.17757	0.295764	2.70391e-14	1.99672e-13
BFSP2	NA	NA	NA	NA	NA	87.8216	3.88964	0.392667	2.93056e-24	3.88024e-23	87.8216	2.86601	0.39475	3.06746e-14	2.25589e-13
DBH	NA	NA	NA	NA	NA	2809.7	-8.45167	0.861774	2.9553e-24	3.91037e-23	2809.7	-8.65061	0.864827	1.89919e-25	2.99343e-24
ENSSSCG00000004572	NA	NA	NA	NA	NA	70.4189	-2.67444	0.270686	3.04139e-24	4.01887e-23	70.4189	-2.68038	0.265942	7.16484e-25	1.09343e-23
SHC1	NA	NA	NA	NA	NA	2305.59	-3.29556	0.333266	3.57531e-24	4.71807e-23	2305.59	-3.39259	0.334017	1.34206e-25	2.1532e-24
TES	NA	NA	NA	NA	NA	55.9281	-5.14234	0.525183	3.66938e-24	4.83896e-23	55.9281	-3.65162	0.502764	1.34406e-14	1.01809e-13
SLC22A16	NA	NA	NA	NA	NA	16.7609	4.92981	0.503449	4.22295e-24	5.56153e-23	16.7609	3.45558	0.512956	6.74388e-13	4.44226e-12
SLC38A3	NA	NA	NA	NA	NA	625.537	4.5564	0.464322	4.6362e-24	6.09355e-23	625.537	4.42642	0.46768	8.59352e-23	1.15807e-21
PPP4R4	NA	NA	NA	NA	NA	101.076	2.50388	0.254554	4.65126e-24	6.10927e-23	101.076	3.09719	0.251824	5.5556e-36	1.50767e-34
VIP	22.0231	2.35008	0.600612	1.34215e-07	2.08871e-06	22.0231	7.05878	0.72366	4.74289e-24	6.22548e-23	22.0231	4.22735	0.752442	5.40205e-10	2.7459e-09
ENSSSCG00000042253	NA	NA	NA	NA	NA	57.2988	6.62821	0.680924	5.25746e-24	6.89171e-23	57.2988	5.76055	0.680229	1.16952e-18	1.19203e-17
ENSSSCG00000049704	NA	NA	NA	NA	NA	32.1076	-3.82818	0.388949	5.63063e-24	7.37597e-23	32.1076	-4.19486	0.389788	1.50003e-28	2.79376e-27
ISL1	73.6647	-6.52636	0.742169	2.59086e-20	3.21038e-18	73.6647	-7.34039	0.753567	5.7161e-24	7.48297e-23	NA	NA	NA	NA	NA
MINAR1	NA	NA	NA	NA	NA	56.4005	4.39655	0.448772	6.20497e-24	8.11755e-23	56.4005	4.88728	0.449087	4.90749e-29	9.36892e-28
P2RY11	NA	NA	NA	NA	NA	76.9815	2.38113	0.242733	6.23634e-24	8.14777e-23	76.9815	2.23666	0.2403	2.0735e-21	2.54056e-20
ENSSSCG00000032167	NA	NA	NA	NA	NA	406.083	2.17995	0.221931	6.235e-24	8.14777e-23	NA	NA	NA	NA	NA
KLK4	NA	NA	NA	NA	NA	19.0393	6.61713	0.681125	6.32742e-24	8.26128e-23	19.0393	6.23267	0.676586	1.73995e-21	2.16009e-20
DAB2	NA	NA	NA	NA	NA	1758.07	-3.98174	0.405642	6.83984e-24	8.91849e-23	1758.07	-4.24496	0.408551	7.89949e-27	1.35218e-25
ENSSSCG00000026794	NA	NA	NA	NA	NA	6270.18	2.69771	0.275412	7.11803e-24	9.26897e-23	6270.18	2.82259	0.273746	5.46292e-26	8.97668e-25
ENSSSCG00000047275	NA	NA	NA	NA	NA	20.8344	3.46905	0.353207	7.22005e-24	9.39561e-23	20.8344	2.18477	0.357698	1.37064e-10	7.36215e-10
GRIA2	NA	NA	NA	NA	NA	296.571	3.25675	0.33187	7.45408e-24	9.69375e-23	296.571	2.77339	0.331405	5.30436e-18	5.13546e-17
ENSSSCG00000037771	NA	NA	NA	NA	NA	64.6326	2.28522	0.233289	7.51761e-24	9.76991e-23	64.6326	2.0236	0.231504	3.78942e-19	3.99675e-18
OSR2	NA	NA	NA	NA	NA	165.335	-9.67563	1.00315	7.73185e-24	1.00417e-22	165.335	-9.46619	0.999438	1.48855e-23	2.10081e-22
CALCRL	55.6009	-2.17226	0.336618	1.68202e-13	9.12922e-12	55.6009	-3.14567	0.320825	7.75986e-24	1.00694e-22	NA	NA	NA	NA	NA
ENSSSCG00000032445	NA	NA	NA	NA	NA	23.4209	2.75155	0.281168	7.90232e-24	1.02361e-22	23.4209	2.40701	0.278637	7.84042e-19	8.07908e-18
ENSSSCG00000050382	NA	NA	NA	NA	NA	992.44	3.26558	0.332984	7.95722e-24	1.03005e-22	992.44	3.81729	0.333755	8.58552e-32	1.88786e-30
DNAJB9	NA	NA	NA	NA	NA	290.63	-2.08186	0.212293	8.08962e-24	1.0465e-22	NA	NA	NA	NA	NA
STRC	NA	NA	NA	NA	NA	59.6614	2.97819	0.304205	8.33817e-24	1.07794e-22	59.6614	3.2912	0.302438	6.75907e-29	1.2854e-27
CYP19A1	NA	NA	NA	NA	NA	34.8013	6.83682	0.705455	8.35499e-24	1.07941e-22	34.8013	7.01375	0.698588	4.9408e-25	7.62284e-24
AVPR1A	NA	NA	NA	NA	NA	1026.31	-7.33763	0.756512	8.57393e-24	1.10697e-22	1026.31	-7.89627	0.753395	2.85023e-27	4.98714e-26
COL4A6	NA	NA	NA	NA	NA	485.196	-3.05622	0.312362	9.15217e-24	1.18008e-22	485.196	-3.09495	0.311489	1.76739e-24	2.63597e-23
ARHGAP26	NA	NA	NA	NA	NA	681.563	2.17769	0.22259	9.21436e-24	1.18732e-22	NA	NA	NA	NA	NA
FUT2	NA	NA	NA	NA	NA	177.541	-6.67432	0.689966	9.60845e-24	1.23729e-22	177.541	-7.25513	0.685958	1.67511e-27	2.95462e-26
IRS1	NA	NA	NA	NA	NA	494.571	-2.18929	0.223902	9.62827e-24	1.23823e-22	494.571	-2.33129	0.221962	1.28372e-26	2.17845e-25
PRKCZ	NA	NA	NA	NA	NA	4397.74	3.3596	0.343151	9.62673e-24	1.23823e-22	4397.74	3.11773	0.343802	7.15036e-21	8.46612e-20
LRRC38	NA	NA	NA	NA	NA	23.1427	6.16117	0.637565	9.81244e-24	1.26021e-22	23.1427	6.88036	0.627676	3.14144e-29	6.07983e-28
FDXR	NA	NA	NA	NA	NA	4439.83	-4.93799	0.508768	9.81841e-24	1.26021e-22	4439.83	-5.16222	0.508604	1.32483e-25	2.12902e-24
ENSSSCG00000012602	NA	NA	NA	NA	NA	164.441	-2.45861	0.251892	9.91018e-24	1.27116e-22	NA	NA	NA	NA	NA
ROCK1	NA	NA	NA	NA	NA	117.646	-2.65341	0.271968	1.03425e-23	1.32575e-22	NA	NA	NA	NA	NA
SLC24A1	NA	NA	NA	NA	NA	43.1265	-3.20982	0.328355	1.06454e-23	1.3628e-22	NA	NA	NA	NA	NA
ENSSSCG00000051524	NA	NA	NA	NA	NA	18.1587	5.84826	0.606083	1.13963e-23	1.45704e-22	18.1587	5.12446	0.608013	1.28021e-18	1.2988e-17
ENSSSCG00000033720	NA	NA	NA	NA	NA	2472.5	2.74569	0.281671	1.15035e-23	1.46979e-22	2472.5	3.0048	0.280286	5.57295e-28	1.0064e-26
GNS	NA	NA	NA	NA	NA	2707.65	-2.33772	0.239896	1.20717e-23	1.54139e-22	NA	NA	NA	NA	NA
GPR45	NA	NA	NA	NA	NA	92.8582	2.77307	0.284733	1.26351e-23	1.61124e-22	NA	NA	NA	NA	NA
CRHBP	NA	NA	NA	NA	NA	113.95	3.90555	0.400311	1.27645e-23	1.62669e-22	113.95	2.10659	0.404623	2.42798e-08	1.04514e-07
KCNH4	NA	NA	NA	NA	NA	96.4637	2.59087	0.266236	1.30962e-23	1.66789e-22	NA	NA	NA	NA	NA
MAP6D1	NA	NA	NA	NA	NA	653.782	2.39708	0.246267	1.31348e-23	1.67131e-22	653.782	2.9553	0.244516	9.10507e-35	2.32067e-33
TMEM59L	NA	NA	NA	NA	NA	12255.9	2.83879	0.291525	1.31401e-23	1.67131e-22	12255.9	2.48653	0.289583	1.14192e-18	1.1651e-17
RP2	NA	NA	NA	NA	NA	290.726	-3.99322	0.409694	1.34188e-23	1.70566e-22	290.726	-3.37184	0.410901	1.02354e-17	9.68575e-17
BCL11B	33.0315	3.35418	0.399589	2.32274e-19	2.60014e-17	33.0315	3.90152	0.400114	1.34634e-23	1.71023e-22	NA	NA	NA	NA	NA
TULP2	NA	NA	NA	NA	NA	17.246	2.45049	0.251877	1.35588e-23	1.72123e-22	NA	NA	NA	NA	NA
PGBD5	NA	NA	NA	NA	NA	2075.09	2.87145	0.294953	1.36372e-23	1.73007e-22	NA	NA	NA	NA	NA
TEKT3	NA	NA	NA	NA	NA	24.615	2.8822	0.296126	1.4007e-23	1.77584e-22	24.615	2.05092	0.29692	7.37984e-13	4.84175e-12
TPK1	NA	NA	NA	NA	NA	115.574	-2.31066	0.237521	1.44022e-23	1.82477e-22	NA	NA	NA	NA	NA
ENSSSCG00000005961	NA	NA	NA	NA	NA	98.8676	-9.79996	1.02605	1.71672e-23	2.16952e-22	98.8676	-9.35383	1.03828	1.24155e-21	1.55802e-20
ENSSSCG00000040843	NA	NA	NA	NA	NA	2306.82	-10.5796	1.11953	1.84519e-23	2.3274e-22	2306.82	-9.73695	1.11763	1.19279e-20	1.39634e-19
THEM6	NA	NA	NA	NA	NA	875.991	3.15718	0.325065	1.93517e-23	2.43933e-22	875.991	2.81132	0.324332	3.82803e-19	4.03187e-18
[truncated: 3,576 more rows]

## Sheet: S6
Supplementary Table 6. Summary statistics of GO Biological Process and KEGG Pathway enrichment across pairwise tissue group comparisons (Limbic, Diencephalon, Endocrine).
[truncated: 45 more rows]

[truncated: 4 more sheets: S7, S8, S9, S10]
